# Supplementary material for: Rates of Mitochondrial Metabolism of Glucose, Amino Acids, and Fatty Acids by the HEI-OC1 Inner Ear Cell Line
Source: Biology (Basel). 2025 Aug 24;14(9):1118. doi: 10.3390/biology14091118 (PMC12467209; doi:10.3390/biology14091118)
Supplement: Supplementary file 1 [file biology-14-01118-s001.zip]

Archive with 28 entries (25 files):
- Suppl.S1 pH Raw Data/
- Suppl.S1 pH Raw Data/20230930 pH(related to Figure 3B).tif
- Suppl.S1 pH Raw Data/20231126 pH(related to Figure 2).tif
- Suppl.S1 pH Raw Data/2024 0302 pH(related to Figure 4B).tif
- Suppl.S1 pH Raw Data/20240223 pH(related to Figure 4A).png
- Suppl.S1 pH Raw Data/20240316pH(related to Figure 3A).png
- Suppl.S1 pH Raw Data/20240412pH(related to Figure 8).png
- Suppl.S1 pH Raw Data/20240419pH(related to Figure 5A).png
- Suppl.S1 pH Raw Data/20240426pH(related to Figure 5B).png
- Suppl.S1 pH Raw Data/20240503 pH(related to Figure 5C).png
- Suppl.S1 pH Raw Data/20240524pH(related to Figure 10B).png
- Suppl.S1 pH Raw Data/20240607pH(related to Figure 10A).png
- Suppl.S2 Statistical Analysis/
- Suppl.S2 Statistical Analysis/FAOBlue Raw Data and Statiscal Analysis Results (Fig.9).xlsx
- Suppl.S2 Statistical Analysis/pH Raw Data and Statiscal Analysis Results (Fig.5).xlsx
- Suppl.S2 Statistical Analysis/PH Raw Data and Statiscal Analysis Results (Fig.6).xlsx
- Suppl.S2 Statistical Analysis/Raw Data and Statiscal Analysis Results (Fig.11 ).xlsx
- Suppl.S2 Statistical Analysis/SNARF Raw Data and Statiscal Analysis Results ( Fig.7).xlsx
- Suppl.S2 Statistical Analysis/Statistical Analysis Results(Fig.10 ).pdf
- Suppl.S2 Statistical Analysis/Statistical Analysis Results(Fig.2).pdf
- Suppl.S2 Statistical Analysis/Statistical Analysis Results(Fig.3).pdf
- Suppl.S2 Statistical Analysis/Statistical Analysis Results(Fig.4).pdf
- Suppl.S2 Statistical Analysis/Statistical Analysis Results(Fig.5).pdf
- Suppl.S2 Statistical Analysis/Statistical Analysis Results(Fig.6).pdf
- Suppl.S2 Statistical Analysis/Statistical Analysis Results(Fig.8 ).pdf
- Suppl.S3 Video files/
- Suppl.S3 Video files/Video associated with Fig. 7A.mkv
- Suppl.S3 Video files/Video associated with Fig. 7B.mkv
