# Supplementary material for: Rates of Mitochondrial Metabolism of Glucose, Amino Acids, and Fatty Acids by the HEI-OC1 Inner Ear Cell Line
Source: Biology (Basel). 2025 Aug 24;14(9):1118. doi: 10.3390/biology14091118 (PMC12467209; doi:10.3390/biology14091118)
Supplement: Supplementary file 1 [file biology-14-01118-s001.zip › Suppl.S2 Statistical Analysis/FAOBlue Raw Data and Statiscal Analysis Results (Fig.9).xlsx]

## Sheet: Sheet3
Application: Tecan i-control				Tecan i-control , 1.10.4.0
Device: infinite 200Pro				Serial number: 1207006530				Serial number of connected stacker:
Firmware: V_3.23_12/10_Infinite (Jul 11 2011/07.06.35)				MAI, V_3.23_12/10_Infinite (Jul 11 2011/07.06.35)
Date:	2023-03-11
Time:	13:13:03
System				TECAN
User				TECAN\TOKYO UNIVERCITY
Plate				Ibidi 24 Flat Bottom black microscopy plastic ib82406 [ibidi24fb_ib82406_transparentbottom.pdfx]
Plate-ID (Stacker)
Wait (Plate)				On	Target Temperature: 33 °C
Wait (Plate Temperature)				Valid Range: 32.5 - 33.5 °C
Label: Label
Mode				Fluorescence Bottom Reading
Multiple Reads per Well (Square (filled))				3 x 3
Multiple Reads per Well (Border)				1100	µm
Excitation Wavelength				405	nm
Emission Wavelength				460	nm
Excitation Bandwidth				9	nm
Emission Bandwidth				20	nm
Gain				202	Optimal (100%)
Number of Flashes				10
Integration Time				20	µs
Lag Time				0	µs
Settle Time				0	ms
Start Time:	2023/03/11 13:14:10
	CO2 Concentration: 10.1 %
	O2 Concentration: --- %
	Temperature: 33.3 °C
Well	Mean	StDev	0;2	1;2	2;2	2;1	1;1	0;1	0;0	1;0	2;0
A1	33264	8386	41780	28713	38579	27836	20327	29100	39041	27898	46100	31770.5	752.107
A2	31743	7188	41747	29325	38325	26752	20060	29691	38752	25704	35328
A3	31237	6526	40357	29472	36441	27596	20682	28430	37431	25124	35598
A4	31242	7680	43014	29882	39733	27269	19364	27748	35995	23682	34488
A5	32077	7142	42832	28189	39817	27483	21715	29957	36445	25489	36763
A6	31060	7107	42433	31568	37237	27090	19849	28334	37449	24233	31349
B1	28530	6576	37566	28481	36125	23333	17852	25744	32182	23092	32398	28443	641.067
B2	28123	5826	36743	24698	34147	24656	19356	25435	32962	23744	31365
B3	28575	5625	36385	26749	35144	24755	19915	25584	33464	24329	30851
B4	28299	6511	38138	25780	34896	24638	18255	26139	32831	22024	31991
B5	27496	6264	36227	24474	33577	24253	17596	24983	33752	22132	30470
B6	29635	7624	37792	42675	32115	24046	18687	25500	33318	23279	29307
C1	33496	7760	44865	31108	42132	28888	20844	29270	39292	28197	36862	33330.5	631.66
C2	33246	7438	42944	31090	41316	28003	21406	29380	39577	27477	38025
C3	33148	7557	42498	29255	42043	28587	21699	29283	41009	27297	36657
C4	33422	8075	45141	30438	41668	28011	20544	30553	41282	27365	35793
C5	34412	7829	45793	32468	41010	28509	23511	30946	43321	26711	37436
C6	32259	8000	41940	30456	40729	29138	19281	26209	38425	25353	38804
D1	36043	8306	48644	33069	44151	31151	22348	33512	42443	29281	39784	34236.3	2225.29
D2	34553	8073	45623	31799	42509	29185	21895	30383	41260	27986	40338
D3	35298	7382	45677	32738	42311	31112	23257	31194	42092	29847	39454
D4	34726	8051	45642	29716	43321	28665	21923	32325	42339	30075	38525			Comparison	t-value	p-value
D5	35418	8002	46870	32591	42004	29758	22576	32915	43626	28905	39513			Control vs Eto	7.52901	2.29343e-05
D6	29380	8508	40587	26178	38997	25889	15896	23996	36592	22115	34173			Control vs Per	-3.55159	0.00550075
														Control vs BPTES	-2.34733	0.0563897
														Eto vs Per	-12.1434	2.61789e-07
														Eto vs BPTES	-5.59389	0.00153341
End Time:	2023/03/11 13:15:43													Per vs BPTES	-0.875627	0.416015

## Sheet: scan438-520
Application: Tecan i-control				Tecan i-control , 1.10.4.0
Device: infinite 200Pro				Serial number: 1207006530				Serial number of connected stacker:
Firmware: V_3.23_12/10_Infinite (Jul 11 2011/07.06.35)				MAI, V_3.23_12/10_Infinite (Jul 11 2011/07.06.35)
Date:	2023-03-11
Time:	13:06:31
System				TECAN
User				TECAN\TOKYO UNIVERCITY
Plate				Ibidi 24 Flat Bottom black microscopy plastic ib82406 [ibidi24fb_ib82406_transparentbottom.pdfx]
Plate-ID (Stacker)
Wait (Plate)				On	Target Temperature: 33 °C
Wait (Plate Temperature)				Valid Range: 32.5 - 33.5 °C
Label: Label1
Mode				Fluorescence Bottom Reading
Emission Wavelength Start				438	nm
Emission Wavelength End				518	nm
Emission Wavelength Step Size				4	nm
Emission Scan Number				21
Excitation Wavelength				405	nm
Bandwidth (Em)				280...850: 20 nm
Bandwidth (Ex) (Range 1)				230...315: 5 nm
Bandwidth (Ex) (Range 2)				316...850: 10 nm
Gain				215	Calculated From: A1 (100%)
Number of Flashes				10
Integration Time				20	µs
Lag Time				0	µs
Settle Time				0	ms
Start Time:	2023/03/11 13:07:02
	CO2 Concentration: 9.9 %
	O2 Concentration: --- %
	Temperature: 33.1 °C
Wavel.	438	442	446	450	454	458	462	466	470	474	478	482	486	490	494	498	502	506	510	514	518
A1	52959	37379	37814	39185	39260	42831	39873	41397	41703	41192	40068	40293	40705	42338	42449	41179	41626	39232	40664	39699	42029
A2	73081	33926	36725	40457	38337	42735	41563	40478	44995	40590	42229	41763	40105	39456	40106	39602	41358	39717	38384	42250	42499
A3	70104	37142	35793	39526	40249	42400	40601	40242	38299	41115	38918	39632	40697	41139	39725	40919	41826	42280	41543	37914	42534
A4	73808	39215	39468	34841	35980	39321	39110	39050	41127	35723	37625	39245	41549	38085	38258	42105	42211	37458	41815	41957	40597
A5	72617	35257	33659	40290	38679	41802	43638	39269	43583	40205	40405	40451	39882	40849	39826	38133	39068	39364	39376	42562	39878
A6	70905	33982	34652	36276	39755	42554	41610	37851	39746	38369	37588	42056	41413	37948	40266	39869	38252	40511	39695	42958	41129
B1	69143	31173	31924	34283	33816	37129	36941	38628	36084	37743	36646	38004	38661	36656	38784	38655	38259	37346	37215	44921	41849
B2	68742	30587	32279	32603	33132	35776	38310	37022	38252	38159	39148	38662	39450	40371	38635	37554	40187	37791	42750	39521	44948
B3	OVER	29841	35279	37452	36505	38598	38592	35944	36626	36849	39857	38558	41698	39244	42554	38389	40441	41915	44796	42502	41211
B4	66246	30642	32108	35586	34682	37769	36326	35707	35119	38700	36124	39048	40890	38395	41479	37782	40295	41293	42298	41525	41781
B5	63281	31674	32216	32184	36778	38064	36732	34480	36364	38521	37337	38166	38325	35370	38013	38767	34160	38397	37228	38981	39445
B6	61754	34148	35804	35376	35439	35956	36534	37652	33403	34910	37527	37278	38273	36558	38839	39438	40358	43187	38615	40101	41941
C1	OVER	35638	39200	40891	41978	40994	43542	40676	42371	44450	44405	44729	42632	42361	42985	44686	42336	43807	41886	40263	39341
C2	OVER	37245	37483	39545	42961	44459	43392	43364	43322	42982	41296	42039	42779	42879	42140	43513	39212	46411	42888	42528	41858
C3	OVER	40241	38584	41014	44076	45190	48133	42883	42289	42393	42119	41178	43863	43379	41467	44910	42960	40088	41498	41642	41223
C4	70615	39542	39771	40157	40780	44165	45804	45065	41542	44050	41129	43557	45451	40799	38716	40717	40643	39946	41640	42712	43938
C5	72935	36172	41768	44278	43093	42466	45241	42359	43336	40481	46340	42972	39518	41211	42870	44631	47709	42660	43906	43268	42766
C6	70737	33219	33575	36633	39688	35625	39157	40561	35509	38273	35478	36759	36827	36852	38469	37068	37384	37687	36874	37622	37933
D1	71801	42931	41459	43907	44091	43758	46425	44243	45336	43743	45169	43248	43599	42896	44180	39799	43203	40214	41488	43468	43783
D2	OVER	36955	36813	42063	42167	42294	41921	42046	43117	41621	40576	43215	42425	40884	40764	42154	39956	41814	38830	39722	41123
D3	74978	40181	41234	40502	45417	44777	43769	44621	42162	41581	43066	44143	43944	40592	42386	43646	42411	41131	43787	41809	41103
D4	OVER	39227	39868	40574	41848	42120	43999	40087	40981	41964	42051	40630	44812	39471	42182	39757	39269	41502	40060	43266	39944
D5	72876	35881	38826	44170	44429	44433	41463	40392	43008	43317	42989	42345	41764	45178	43295	42269	42171	43760	41483	42435	39429
D6	65455	28888	29241	33360	30779	31822	31795	33811	32240	31689	31222	33748	31956	32852	33163	30022	29782	30846	29579	29237	31044
	69002.1	35461.9	36481	38548	39330	40709.9	41019.6	39909.5	40021.4	39942.5	39971.3	40488.3	40884.1	39823.5	40481.3	40231.8	40211.5	40348.2	40345.8	40952.6	40971.9
End Time:	2023/03/11 13:09:43

## Sheet: scan438-480
Application: Tecan i-control				Tecan i-control , 1.10.4.0
Device: infinite 200Pro				Serial number: 1207006530				Serial number of connected stacker:
Firmware: V_3.23_12/10_Infinite (Jul 11 2011/07.06.35)				MAI, V_3.23_12/10_Infinite (Jul 11 2011/07.06.35)
Date:	2023-03-11
Time:	13:02:10
System				TECAN
User				TECAN\TOKYO UNIVERCITY
Plate				Ibidi 24 Flat Bottom black microscopy plastic ib82406 [ibidi24fb_ib82406_transparentbottom.pdfx]
Plate-ID (Stacker)
Wait (Plate)				On	Target Temperature: 33 °C
Wait (Plate Temperature)				Valid Range: 32.5 - 33.5 °C
Label: Label1
Mode				Fluorescence Bottom Reading
Emission Wavelength Start				438	nm
Emission Wavelength End				480	nm
Emission Wavelength Step Size				2	nm
Emission Scan Number				22
Excitation Wavelength				405	nm
Bandwidth (Em)				280...850: 20 nm
Bandwidth (Ex) (Range 1)				230...315: 5 nm
Bandwidth (Ex) (Range 2)				316...850: 10 nm
Gain				213	Calculated From: A1 (100%)
Number of Flashes				10
Integration Time				20	µs
Lag Time				0	µs
Settle Time				0	ms
Start Time:	2023/03/11 13:02:34
	CO2 Concentration: 9.9 %
	O2 Concentration: --- %
	Temperature: 32.9 °C
Wavel.	438	440	442	444	446	448	450	452	454	456	458	460	462	464	466	468	470	472	474	476	478	480
A1	42884	36200	35720	34433	35558	36457	35651	38203	37240	37635	38876	40288	35736	38777	40935	40281	39060	35742	37278	37784	36644	36564
A2	50102	40773	32368	32872	37641	34955	38528	36254	38416	37172	36997	37596	38133	35920	38643	40738	37138	38351	40061	38664	39051	38967
A3	50838	37549	30462	32821	35431	31442	35500	34417	34666	37196	36271	39177	39022	33636	36525	38424	37233	38582	35888	37560	38496	39607
A4	53406	36516	32605	33124	35308	34312	36144	35740	34609	36312	37349	38405	35041	34993	40090	39147	37874	36449	34867	38582	37673	33512
A5	49303	37931	32379	35132	32838	35476	34213	37689	35467	36262	38285	36187	36755	37562	38198	38183	34673	37140	35019	36542	39423	39977
A6	44085	39007	29454	33286	34987	35370	36967	34050	36308	36842	34766	35529	38708	39162	38007	35640	37283	35915	38451	36464	36713	38160
B1	47942	33504	29684	31878	29101	33937	33348	34471	32108	32047	36859	36943	34549	33489	32938	32446	33753	33955	37119	33728	36792	32558
B2	48184	35289	28915	30036	30109	28609	32774	30120	31699	32660	33347	34740	33283	34486	36219	35179	34593	37521	34226	34337	35791	35866
B3	47871	35478	30860	32714	32952	33815	31250	33541	33882	35134	33787	37203	35995	35547	35292	34722	35301	33834	35009	37139	35160	36181
B4	46610	34747	32006	30818	31830	34155	33171	33148	35611	35905	34304	35179	35607	34848	34071	37557	34130	35527	36994	33331	35230	35299
B5	47239	33650	30830	29856	30868	29666	33557	32814	31521	32973	33809	35692	35094	33549	31822	35352	34399	33975	33501	33998	36096	34277
B6	44377	35023	27832	28285	31653	30581	32967	31300	34313	35885	34368	36977	36553	35578	35665	36372	32166	35083	36111	35926	36982	36991
C1	47631	37612	36261	32611	36796	36106	37545	38857	39944	38524	37259	40691	39895	39214	38187	40660	38930	40123	37833	41838	37668	38547
C2	50645	39321	34571	37079	35271	37777	41044	37024	38547	39745	42170	39396	43216	41995	38570	38837	39784	40509	38980	40327	41205	39997
C3	54097	38083	35667	35831	38306	39231	37303	36329	40367	39203	40733	40776	41675	39102	40778	40492	41989	39401	44005	41727	40426	41038
C4	50258	40740	35310	32455	37985	35441	40603	39253	36032	38424	42050	41027	39643	42966	41104	40882	37729	39623	38941	40140	40264	39580
C5	49098	40211	35552	35732	35241	36878	41753	38088	40466	41824	40375	37777	41784	42280	39484	39567	41915	40845	40697	40281	40098	41309
C6	47077	36575	32258	32631	31873	31041	33048	36560	35369	39808	33985	36820	35075	34654	37234	33614	37485	33473	35355	34087	35573	38700
D1	51053	43271	38429	39876	38391	41277	39787	39637	42306	44102	46104	44823	40087	41606	40356	41060	40471	40973	43240	42836	42448	40066
D2	50869	39494	35209	33785	38236	36007	37305	36601	37643	38579	40699	39549	36078	39196	39566	38297	39791	40227	37667	40601	41663	36728
D3	50769	42500	35824	37708	37676	36962	40558	42176	40538	38487	42972	39346	40167	39262	39072	40796	42308	41619	40174	40768	39450	39817
D4	50047	38668	34523	38092	38072	38566	39598	39797	41353	40858	42004	40858	41385	41643	40712	39565	38865	41265	40632	40144	40203	43146
D5	53579	38040	35291	36292	36890	39410	39581	41924	42648	39238	44040	44089	39752	43384	39891	38542	38963	39520	39118	40452	42061	39678
D6	44511	32125	26141	28633	27874	28683	29788	28798	28895	30182	29485	29635	27670	31118	30088	29185	28405	28243	31301	27657	29920	28539
	48853.1	37596.1	32839.6	33582.5	34620.3	34839.8	36332.6	36116.3	36664.5	37291.5	37953.9	38279.3	37537.6	37665.3	37643.6	37730.8	37259.9	37412.3	37602.8	37704.7	38126.2	37712.7
End Time:	2023/03/11 13:05:17

## Sheet: scan430-480
Application: Tecan i-control				Tecan i-control , 1.10.4.0
Device: infinite 200Pro				Serial number: 1207006530				Serial number of connected stacker:
Firmware: V_3.23_12/10_Infinite (Jul 11 2011/07.06.35)				MAI, V_3.23_12/10_Infinite (Jul 11 2011/07.06.35)
Date:	2023-03-11
Time:	12:58:15
System				TECAN
User				TECAN\TOKYO UNIVERCITY
Plate				Ibidi 24 Flat Bottom black microscopy plastic ib82406 [ibidi24fb_ib82406_transparentbottom.pdfx]
Plate-ID (Stacker)
Wait (Plate)				On	Target Temperature: 33 °C
Wait (Plate Temperature)				Valid Range: 32.5 - 33.5 °C
Label: Label1
Mode				Fluorescence Bottom Reading
Emission Wavelength Start				430	nm
Emission Wavelength End				480	nm
Emission Wavelength Step Size				2	nm
Emission Scan Number				26
Excitation Wavelength				405	nm
Bandwidth (Em)				280...850: 20 nm
Bandwidth (Ex) (Range 1)				230...315: 5 nm
Bandwidth (Ex) (Range 2)				316...850: 10 nm
Gain				85	Calculated From: A1 (100%)
Number of Flashes				10
Integration Time				20	µs
Lag Time				0	µs
Settle Time				0	ms
Start Time:	2023/03/11 12:58:35
	CO2 Concentration: 10 %
	O2 Concentration: --- %
	Temperature: 32.9 °C
Wavel.	430	432	434	436	438	440	442	444	446	448	450	452	454	456	458	460	462	464	466	468	470	472	474	476	478	480
A1	57620	14264	735	88	39	28	25	25	28	24	28	26	29	29	28	26	29	29	31	26	28	27	29	28	29	29
A2	OVER	15398	830	91	40	28	25	26	26	27	27	27	30	26	29	28	31	27	28	28	27	30	27	29	28	30
A3	OVER	15159	827	84	39	26	25	25	26	26	25	26	25	30	27	30	30	29	27	28	27	28	27	27	27	27
A4	OVER	15509	821	89	38	27	26	24	25	24	27	25	24	27	27	28	27	27	30	28	25	28	28	28	28	26
A5	81585	15183	823	87	41	28	26	25	26	26	26	27	29	29	30	28	28	26	26	30	29	26	30	28	24	29
A6	83170	15630	846	88	42	25	22	25	25	25	26	28	25	27	26	27	27	27	25	27	26	28	29	27	27	29
B1	OVER	15708	802	86	37	25	24	22	24	21	26	23	23	24	25	24	25	25	26	25	26	24	25	26	26	26
B2	81569	15493	812	85	38	26	24	24	23	23	25	28	23	24	24	27	25	29	26	28	28	28	26	26	26	27
B3	OVER	15240	813	86	37	26	24	24	23	23	24	25	24	28	26	27	27	27	28	29	26	26	27	28	27	26
B4	OVER	15513	812	87	38	23	21	21	25	24	25	26	27	27	26	24	27	27	28	26	28	27	29	28	27	29
B5	82204	15340	818	89	39	25	23	21	25	24	25	26	24	26	23	29	24	25	25	26	25	25	24	26	28	25
B6	OVER	15431	822	89	39	26	21	22	21	23	23	24	24	25	27	25	26	26	24	27	28	25	26	29	28	27
C1	OVER	15532	820	93	43	27	27	27	26	29	31	29	30	30	30	31	31	29	28	31	31	27	28	31	30	28
C2	OVER	15531	831	89	42	27	29	26	27	26	30	31	29	29	30	29	29	32	31	32	30	28	29	29	29	33
C3	OVER	15387	816	87	41	29	26	27	28	30	30	29	30	30	32	31	32	31	30	31	29	30	31	30	29	31
C4	OVER	15621	813	98	44	29	27	27	27	28	28	28	31	30	27	31	29	30	29	30	29	29	27	30	30	33
C5	OVER	15391	800	89	41	33	27	27	27	28	30	29	32	31	32	31	29	31	30	29	31	31	30	31	31	29
C6	OVER	15473	796	88	39	27	25	26	22	26	28	25	26	28	26	27	28	29	28	29	25	28	27	28	26	26
D1	OVER	15772	847	97	45	29	27	30	32	30	30	32	31	30	31	32	33	33	32	33	32	32	28	33	33	32
D2	OVER	15636	818	94	43	27	28	26	28	28	29	30	28	30	31	31	30	29	28	31	30	30	29	30	30	31
D3	OVER	15675	815	99	40	29	28	28	29	29	28	32	31	31	32	31	31	31	31	33	31	31	28	31	29	30
D4	OVER	15634	837	93	42	33	25	29	26	29	30	30	31	32	32	30	29	31	31	30	30	28	28	31	30	29
D5	OVER	15660	823	91	43	29	26	28	28	30	29	30	33	30	30	29	31	31	32	30	30	28	30	30	30	32
D6	OVER	15555	822	85	39	21	20	21	21	22	22	21	24	23	22	23	22	22	23	23	22	23	22	22	21	24
End Time:	2023/03/11 13:01:44

## Sheet: Sheet2
Application: Tecan i-control				Tecan i-control , 1.10.4.0
Device: infinite 200Pro				Serial number: 1207006530				Serial number of connected stacker:
Firmware: V_3.23_12/10_Infinite (Jul 11 2011/07.06.35)				MAI, V_3.23_12/10_Infinite (Jul 11 2011/07.06.35)
Date:	2023-03-11
Time:	12:45:46
System				TECAN
User				TECAN\TOKYO UNIVERCITY
Plate				Ibidi 24 Flat Bottom black microscopy plastic ib82406 [ibidi24fb_ib82406_transparentbottom.pdfx]
Plate-ID (Stacker)
Wait (Plate)				On	Target Temperature: 33 °C
Wait (Plate Temperature)				Valid Range: 32.5 - 33.5 °C
Label: Label
Mode				Fluorescence Bottom Reading
Multiple Reads per Well (Square (filled))				3 x 3
Multiple Reads per Well (Border)				1100	µm
Excitation Wavelength				405	nm
Emission Wavelength				460	nm
Excitation Bandwidth				9	nm
Emission Bandwidth				20	nm
Gain				197	Optimal (100%)
Number of Flashes				10
Integration Time				20	µs
Lag Time				0	µs
Settle Time				0	ms
Start Time:	2023/03/11 12:50:28
												Control
	CO2 Concentration: 9.8 %											Eto
	O2 Concentration: --- %											Per
	Temperature: 32.6 °C											BPTES
Well	Mean	StDev	0;2	1;2	2;2	2;1	1;1	0;1	0;0	1;0	2;0
A1	30654	6798	38658	27038	36374	28120	19673	26249	35953	25498	38320	29415.7	664.256
A2	29648	6452	39642	28286	35983	25854	19045	27288	34394	24177	32164
A3	29360	6517	39307	27587	36171	24671	19820	26583	34348	23330	32427
A4	28443	6509	37968	26180	36389	24942	18870	24675	33724	22927	30310
A5	29275	6691	40004	27138	36049	25411	19175	25709	34631	23861	31495
A6	29114	7312	40965	27026	36920	24912	17595	25653	34559	23833	30565
B1	26241	5872	34492	25035	33018	23965	16540	24461	29257	20008	29396	26496	453.221
B2	26137	5573	34135	24429	30789	22419	16524	23783	31322	22663	29170
B3	26583	5228	33282	24209	32588	23553	18512	23900	32028	22515	28663
B4	26592	5406	34272	24876	31445	23672	17650	24449	31610	21910	29444
B5	26030	5521	32379	25546	31520	22252	15807	24506	31631	22174	28451
B6	27393	5923	37370	26440	32352	23430	16891	24463	31462	25598	28534
C1	30603	6211	40075	29866	36739	27721	19602	26994	35081	26791	32555	30104.3	473.311
C2	30365	6029	40342	27804	36924	27245	20869	26757	33703	26907	32734
C3	30502	6456	38932	27520	37287	27136	19834	26953	36003	25986	34868
C4	30066	6452	38907	28243	38720	26254	20114	27102	34989	24772	31492
C5	29893	6313	39484	27669	37444	26960	19573	27700	33338	24640	32228
C6	29197	6998	36157	28523	39430	26533	17047	25110	33525	23423	33021
D1	33190	7421	44794	31642	40692	29497	21057	30283	38461	26572	35715	30627.8	1933.91
D2	30687	7286	40818	28740	39944	26485	19932	27095	34606	23491	35073
D3	31482	6811	42112	28549	38548	28087	20573	28409	36083	26216	34759
D4	30568	7355	41722	29283	38406	24566	20318	27711	36854	23405	32844
D5	31077	7241	41700	29388	39049	26714	20315	28178	36362	23500	34490
D6	26763	7569	37028	25212	37414	22080	15186	22942	31239	20438	29326
End Time:	2023/03/11 12:52:01
