# Supplementary material for: Rates of Mitochondrial Metabolism of Glucose, Amino Acids, and Fatty Acids by the HEI-OC1 Inner Ear Cell Line
Source: Biology (Basel). 2025 Aug 24;14(9):1118. doi: 10.3390/biology14091118 (PMC12467209; doi:10.3390/biology14091118)
Supplement: Supplementary file 1 [file biology-14-01118-s001.zip › Suppl.S2 Statistical Analysis/pH Raw Data and Statiscal Analysis Results (Fig.5).xlsx]

## Sheet: 20240302
LEVEL DATA							99	116
						0μmol	6.45497	6.5325
Exp. Date:	45353.5					10μmol	6.45125	6.53607
						20μmol	6.46355	6.53632
If a level is written in RED, it is because it is lower that the minimum threshold.						40μmol	6.4657	6.54
O2 min. Level:	10
Levels in highlighted cells are the levels used for the rates calculation.
Num Ticks:	280
Tick	Well	Time	Measurement	O2 (mmHg)	pH	Env. Temperature	Tray Temperature		O2 Ref Dark	O2 Ref Light	O2 Dark	O2 Light	O2 Cor. Em.	pH Ref Dark	pH Ref Light	pH Dark	pH Light	pH Cor. Em.
1	1	2024-03-02 13:20:17	1	149.489	6.71431	33.2	33.2		32744	43713	915	10977	10063	32747	35840	1063	16315	15252
1	2	2024-03-02 13:20:17	1	142.644	6.72276	33.2	33.2		32744	40973	915	11334	10417	32747	36969	1063	16426	15363
1	3	2024-03-02 13:20:17	1	138.136	6.65642	33.2	33.2		32744	41078	915	11581	10664	32747	37337	1063	15462	14402
1	4	2024-03-02 13:20:17	1	142.327	6.70698	33.2	33.2		32744	42689	915	11349	10434	32747	36146	1063	16204	15141
1	5	2024-03-02 13:20:17	1	126.742	6.66607	33.2	33.2		32744	46208	915	12263	11344	32747	37136	1063	15591	14528
1	6	2024-03-02 13:20:17	1	144.416	6.73149	33.2	33.2		32744	49415	915	11244	10323	32747	38377	1063	16499	15436
1	7	2024-03-02 13:20:17	1	142.793	6.72423	33.2	33.2		32745	44046	1031	11445	10409	32757	35678	1064	16350	15291
1	8	2024-03-02 13:20:17	1	146.414	6.69067	33.2	33.2		32745	43123	1031	11255	10219	32757	36276	1064	15953	14893
1	9	2024-03-02 13:20:17	1	149.931	6.77559	33.2	33.2		32745	42735	1031	11069	10041	32757	38747	1064	17189	16130
1	10	2024-03-02 13:20:17	1	151.307	6.74113	33.2	33.2		32745	43817	1031	11008	9973	32757	36295	1064	16696	15641
1	11	2024-03-02 13:20:17	1	146.22	6.65023	33.2	33.2		32745	43999	1031	11264	10229	32757	39364	1064	15389	14327
1	12	2024-03-02 13:20:17	1	154.034	6.70338	33.2	33.2		32745	41764	1031	10876	9841	32757	36948	1064	16078	15017
1	13	2024-03-02 13:20:17	1	144.835	6.61672	33.2	33.2		32747	41569	963	11264	10301	32762	34913	913	14730	13810
1	14	2024-03-02 13:20:17	1	151.165	6.80645	33.2	33.2		32747	40641	963	10945	9980	32762	36701	913	17480	16562
1	15	2024-03-02 13:20:17	1	157.114	6.76161	33.2	33.2		32747	41301	963	10663	9696	32762	36718	913	16810	15888
1	16	2024-03-02 13:20:17	1	147.723	6.74074	33.2	33.2		32747	44322	963	11120	10152	32762	37853	913	16516	15599
1	17	2024-03-02 13:20:17	1	144.359	6.72792	33.2	33.2		32747	49562	963	11290	10326	32762	37079	913	16292	15375
1	18	2024-03-02 13:20:17	1	155.043	6.70183	33.2	33.2		32747	42929	963	10756	9793	32762	35568	913	15931	15012
1	19	2024-03-02 13:20:17	1	142.011	6.67269	33.2	33.2		32756	42011	963	11414	10451	32757	35282	1012	15637	14631
1	20	2024-03-02 13:20:17	1	141.548	6.73812	33.2	33.2		32756	40952	963	11438	10476	32757	35368	1012	16523	15511
1	21	2024-03-02 13:20:17	1	142.345	6.73345	33.2	33.2		32756	41754	963	11395	10433	32757	35942	1012	16482	15475
1	22	2024-03-02 13:20:17	1	140.94	6.70511	33.2	33.2		32756	41461	963	11471	10509	32757	35223	1012	16009	15003
1	23	2024-03-02 13:20:17	1	144.302	6.70376	33.2	33.2		32756	50169	963	11294	10329	32757	36742	1012	16052	15040
1	24	2024-03-02 13:20:17	1	149.05	6.71795	33.2	33.2		32756	43511	963	11051	10085	32757	35865	1012	16228	15221
2	1	2024-03-02 13:20:30	1	149.551	6.71025	33.2	33.2		32744	43712	915	10966	10052	32747	35841	1063	16263	15194
2	2	2024-03-02 13:20:30	1	139.487	6.71393	33.2	33.2		32744	40971	915	11494	10580	32747	36969	1063	16300	15237
2	3	2024-03-02 13:20:30	1	136.562	6.64366	33.2	33.2		32744	41077	915	11659	10744	32747	37338	1063	15283	14220
2	4	2024-03-02 13:20:30	1	139.977	6.70033	33.2	33.2		32744	42688	915	11467	10553	32747	36146	1063	16109	15046
2	5	2024-03-02 13:20:30	1	125.596	6.65477	33.2	33.2		32744	46205	915	12323	11407	32747	37137	1063	15434	14367
2	6	2024-03-02 13:20:30	1	142.578	6.71835	33.2	33.2		32744	49411	915	11330	10412	32747	38378	1063	16315	15249
2	7	2024-03-02 13:20:30	1	140.745	6.71557	33.2	33.2		32745	44044	1031	11545	10511	32757	35679	1064	16232	15168
2	8	2024-03-02 13:20:30	1	145.002	6.68099	33.2	33.2		32745	43118	1031	11314	10284	32757	36277	1064	15819	14755
2	9	2024-03-02 13:20:30	1	148.454	6.75333	33.2	33.2		32745	42734	1031	11134	10107	32757	38748	1064	16874	15812
2	10	2024-03-02 13:20:30	1	151.23	6.73469	33.2	33.2		32745	43813	1031	11000	9969	32757	36296	1064	16609	15549
2	11	2024-03-02 13:20:30	1	144.887	6.63657	33.2	33.2		32745	43995	1031	11320	10290	32757	39364	1064	15194	14132
2	12	2024-03-02 13:20:30	1	152.999	6.6967	33.2	33.2		32745	41762	1031	10916	9883	32757	36949	1064	15986	14922
2	13	2024-03-02 13:20:30	1	143.16	6.61012	33.2	33.2		32747	41569	963	11344	10381	32762	34913	913	14636	13716
2	14	2024-03-02 13:20:30	1	148.335	6.78922	33.2	33.2		32747	40640	963	11076	10113	32762	36702	913	17238	16316
2	15	2024-03-02 13:20:30	1	157.214	6.75144	33.2	33.2		32747	41299	963	10649	9684	32762	36719	913	16669	15743
2	16	2024-03-02 13:20:30	1	146.314	6.72489	33.2	33.2		32747	44318	963	11180	10216	32762	37854	913	16293	15373
2	17	2024-03-02 13:20:30	1	143.141	6.71351	33.2	33.2		32747	49561	963	11345	10382	32762	37079	913	16087	15170
2	18	2024-03-02 13:20:30	1	154.126	6.69572	33.2	33.2		32747	42929	963	10792	9829	32762	35569	913	15850	14925
2	19	2024-03-02 13:20:30	1	139.795	6.66456	33.2	33.2		32756	42011	963	11526	10563	32757	35282	1012	15521	14515
2	20	2024-03-02 13:20:30	1	138.891	6.72989	33.2	33.2		32756	40953	963	11576	10613	32757	35368	1012	16406	15394
2	21	2024-03-02 13:20:30	1	140.671	6.72566	33.2	33.2		32756	41753	963	11476	10515	32757	35942	1012	16371	15364
2	22	2024-03-02 13:20:30	1	138.335	6.69488	33.2	33.2		32756	41461	963	11606	10644	32757	35223	1012	15864	14858
2	23	2024-03-02 13:20:30	1	142.934	6.69547	33.2	33.2		32756	50168	963	11357	10393	32757	36743	1012	15938	14922
2	24	2024-03-02 13:20:30	1	148.971	6.71261	33.2	33.2		32756	43509	963	11044	10081	32757	35866	1012	16157	15145
3	1	2024-03-02 13:20:43	1	149.685	6.70549	33.2	33.2		32744	43712	915	10955	10041	32747	35841	1063	16195	15126
3	2	2024-03-02 13:20:43	1	137.251	6.70419	33.2	33.2		32744	40970	915	11613	10700	32747	36970	1063	16165	15098
3	3	2024-03-02 13:20:43	1	135.271	6.63209	33.2	33.2		32744	41075	915	11726	10813	32747	37338	1063	15118	14055
3	4	2024-03-02 13:20:43	1	138.373	6.69249	33.2	33.2		32744	42686	915	11549	10637	32747	36147	1063	16002	14934
3	5	2024-03-02 13:20:43	1	124.826	6.64348	33.2	33.2		32744	46203	915	12366	11451	32747	37137	1063	15273	14206
3	6	2024-03-02 13:20:43	1	141.32	6.70423	33.2	33.2		32744	49407	915	11390	10475	32747	38378	1063	16114	15048
3	7	2024-03-02 13:20:43	1	138.786	6.70627	33.2	33.2		32745	44041	1031	11644	10614	32757	35679	1064	16100	15036
3	8	2024-03-02 13:20:43	1	143.487	6.67139	33.2	33.2		32745	43115	1031	11386	10359	32757	36277	1064	15682	14618
3	9	2024-03-02 13:20:43	1	147.085	6.73464	33.2	33.2		32745	42733	1031	11198	10172	32757	38749	1064	16609	15545
3	10	2024-03-02 13:20:43	1	151.143	6.72854	33.2	33.2		32745	43809	1031	10997	9969	32757	36296	1064	16521	15461
3	11	2024-03-02 13:20:43	1	143.714	6.62425	33.2	33.2		32745	43992	1031	11374	10347	32757	39365	1064	15020	13956
3	12	2024-03-02 13:20:43	1	151.859	6.6903	33.2	33.2		32745	41760	1031	10964	9934	32757	36949	1064	15895	14831
3	13	2024-03-02 13:20:43	1	141.32	6.60268	33.2	33.2		32747	41568	963	11437	10475	32762	34914	913	14537	13610
3	14	2024-03-02 13:20:43	1	146.324	6.77354	33.2	33.2		32747	40639	963	11173	10211	32762	36702	913	17014	16092
3	15	2024-03-02 13:20:43	1	157.106	6.74449	33.2	33.2		32747	41298	963	10648	9685	32762	36718	913	16566	15644
3	16	2024-03-02 13:20:43	1	144.17	6.71108	33.2	33.2		32747	44316	963	11286	10323	32762	37854	913	16096	15176
3	17	2024-03-02 13:20:43	1	142.342	6.70023	33.2	33.2		32747	49559	963	11382	10420	32762	37079	913	15898	14981
3	18	2024-03-02 13:20:43	1	153.183	6.68869	33.2	33.2		32747	42927	963	10831	9870	32762	35569	913	15750	14825
3	19	2024-03-02 13:20:43	1	137.641	6.65614	33.2	33.2		32756	42009	963	11639	10678	32757	35282	1012	15401	14395
3	20	2024-03-02 13:20:43	1	137.074	6.71991	33.2	33.2		32756	40952	963	11672	10710	32757	35369	1012	16271	15252
3	21	2024-03-02 13:20:43	1	138.714	6.71724	33.2	33.2		32756	41752	963	11578	10618	32757	35943	1012	16256	15244
3	22	2024-03-02 13:20:43	1	136.125	6.68537	33.2	33.2		32756	41460	963	11725	10764	32757	35223	1012	15729	14723
3	23	2024-03-02 13:20:43	1	141.932	6.6876	33.2	33.2		32756	50166	963	11405	10442	32757	36743	1012	15826	14810
3	24	2024-03-02 13:20:43	1	149.024	6.70846	33.2	33.2		32756	43506	963	11034	10074	32757	35866	1012	16098	15086
4	1	2024-03-02 13:20:56	1	149.592	6.70164	33.2	33.2		32744	43710	915	10951	10039	32747	35841	1063	16140	15071
4	2	2024-03-02 13:20:56	1	134.947	6.69544	33.2	33.2		32744	40968	915	11734	10824	32747	36970	1063	16040	14973
4	3	2024-03-02 13:20:56	1	134.155	6.62193	33.2	33.2		32744	41073	915	11780	10870	32747	37339	1063	14977	13910
4	4	2024-03-02 13:20:56	1	136.817	6.6845	33.2	33.2		32744	42684	915	11627	10717	32747	36147	1063	15888	14820
4	5	2024-03-02 13:20:56	1	124.323	6.63204	33.2	33.2		32744	46198	915	12385	11475	32747	37137	1063	15110	14043
4	6	2024-03-02 13:20:56	1	140.121	6.69236	33.2	33.2		32744	49403	915	11446	10533	32747	38379	1063	15948	14879
4	7	2024-03-02 13:20:56	1	137.171	6.69761	33.2	33.2		32745	44039	1031	11725	10697	32757	35680	1064	15983	14913
4	8	2024-03-02 13:20:56	1	142.19	6.66137	33.2	33.2		32745	43113	1031	11446	10421	32757	36277	1064	15539	14475
4	9	2024-03-02 13:20:56	1	146.171	6.71693	33.2	33.2		32745	42731	1031	11236	10212	32757	38749	1064	16356	15292
4	10	2024-03-02 13:20:56	1	151.234	6.72189	33.2	33.2		32745	43808	1031	10985	9958	32757	36297	1064	16430	15366
4	11	2024-03-02 13:20:56	1	142.845	6.61262	33.2	33.2		32745	43989	1031	11410	10386	32757	39366	1064	14857	13790
4	12	2024-03-02 13:20:56	1	150.969	6.68263	33.2	33.2		32745	41758	1031	10999	9971	32757	36950	1064	15790	14722
4	13	2024-03-02 13:20:56	1	139.884	6.59587	33.2	33.2		32747	41567	963	11507	10546	32762	34914	913	14440	13513
4	14	2024-03-02 13:20:56	1	144.571	6.76023	33.2	33.2		32747	40638	963	11256	10295	32762	36702	913	16824	15902
4	15	2024-03-02 13:20:56	1	156.972	6.73643	33.2	33.2		32747	41297	963	10647	9685	32762	36719	913	16455	15529
4	16	2024-03-02 13:20:56	1	142.864	6.69677	33.2	33.2		32747	44314	963	11346	10385	32762	37854	913	15892	14972
4	17	2024-03-02 13:20:56	1	141.557	6.68807	33.2	33.2		32747	49556	963	11415	10455	32762	37080	913	15729	14808
4	18	2024-03-02 13:20:56	1	152.261	6.68272	33.2	33.2		32747	42927	963	10869	9908	32762	35569	913	15665	14740
4	19	2024-03-02 13:20:56	1	136.184	6.64787	33.2	33.2		32756	42008	963	11713	10753	32757	35281	1012	15277	14277
4	20	2024-03-02 13:20:56	1	134.896	6.71027	33.2	33.2		32756	40951	963	11788	10827	32757	35369	1012	16134	15115
4	21	2024-03-02 13:20:56	1	137.384	6.70888	33.2	33.2		32756	41751	963	11643	10685	32757	35943	1012	16137	15125
4	22	2024-03-02 13:20:56	1	134.103	6.67684	33.2	33.2		32756	41459	963	11832	10873	32757	35223	1012	15608	14602
4	23	2024-03-02 13:20:56	1	140.818	6.68036	33.2	33.2		32756	50164	963	11457	10495	32757	36743	1012	15723	14707
4	24	2024-03-02 13:20:56	1	149.15	6.70353	33.2	33.2		32756	43504	963	11019	10061	32757	35866	1012	16028	15016
5	1	2024-03-02 13:21:09	1	149.474	6.69695	33.2	33.2		32744	43710	915	10952	10040	32747	35841	1063	16073	15004
5	2	2024-03-02 13:21:09	1	133.118	6.68605	33.2	33.2		32744	40967	915	11833	10925	32747	36971	1063	15910	14839
5	3	2024-03-02 13:21:09	1	132.83	6.61001	33.2	33.2		32744	41072	915	11850	10942	32747	37339	1063	14807	13740
5	4	2024-03-02 13:21:09	1	135.144	6.67638	33.2	33.2		32744	42682	915	11714	10807	32747	36147	1063	15772	14704
5	5	2024-03-02 13:21:09	1	123.443	6.62026	33.2	33.2		32744	46196	915	12434	11526	32747	37138	1063	14945	13875
5	6	2024-03-02 13:21:09	1	138.807	6.67887	33.2	33.2		32744	49400	915	11511	10600	32747	38379	1063	15756	14687
5	7	2024-03-02 13:21:09	1	135.894	6.68853	33.2	33.2		32745	44038	1031	11791	10764	32757	35679	1064	15848	14784
5	8	2024-03-02 13:21:09	1	141.33	6.65141	33.2	33.2		32745	43111	1031	11485	10462	32757	36277	1064	15397	14333
5	9	2024-03-02 13:21:09	1	145.01	6.70125	33.2	33.2		32745	42731	1031	11291	10267	32757	38749	1064	16132	15068
5	10	2024-03-02 13:21:09	1	151.239	6.71622	33.2	33.2		32745	43805	1031	10977	9953	32757	36297	1064	16349	15285
5	11	2024-03-02 13:21:09	1	142.036	6.60057	33.2	33.2		32745	43988	1031	11447	10424	32757	39366	1064	14685	13618
5	12	2024-03-02 13:21:09	1	150.545	6.67469	33.2	33.2		32745	41756	1031	11012	9987	32757	36949	1064	15673	14609
5	13	2024-03-02 13:21:09	1	138.789	6.58857	33.2	33.2		32747	41566	963	11561	10601	32762	34914	913	14336	13409
5	14	2024-03-02 13:21:09	1	143.011	6.74489	33.2	33.2		32747	40637	963	11331	10372	32762	36703	913	16609	15683
5	15	2024-03-02 13:21:09	1	157.134	6.72787	33.2	33.2		32747	41296	963	10634	9673	32762	36719	913	16333	15407
5	16	2024-03-02 13:21:09	1	141.441	6.68359	33.2	33.2		32747	44313	963	11416	10456	32762	37855	913	15707	14784
5	17	2024-03-02 13:21:09	1	140.721	6.67654	33.2	33.2		32747	49555	963	11454	10495	32762	37080	913	15565	14644
5	18	2024-03-02 13:21:09	1	151.464	6.67549	33.2	33.2		32747	42926	963	10902	9942	32762	35569	913	15562	14637
5	19	2024-03-02 13:21:09	1	134.315	6.63938	33.2	33.2		32756	42007	963	11813	10855	32757	35282	1012	15162	14156
5	20	2024-03-02 13:21:09	1	133.323	6.70078	33.2	33.2		32756	40950	963	11872	10913	32757	35369	1012	15999	14980
5	21	2024-03-02 13:21:09	1	135.841	6.70081	33.2	33.2		32756	41751	963	11725	10767	32757	35943	1012	16022	15010
5	22	2024-03-02 13:21:09	1	132.475	6.66683	33.2	33.2		32756	41458	963	11921	10963	32757	35223	1012	15466	14460
5	23	2024-03-02 13:21:09	1	139.732	6.66961	33.2	33.2		32756	50161	963	11509	10549	32757	36743	1012	15570	14554
5	24	2024-03-02 13:21:09	1	149.113	6.69861	33.2	33.2		32756	43501	963	11013	10058	32757	35866	1012	15958	14946
6	1	2024-03-02 13:21:23	1	149.604	6.69289	33.2	33.2		32744	43709	915	10942	10031	32747	35841	1063	16015	14946
6	2	2024-03-02 13:21:23	1	131.284	6.67506	33.2	33.2		32744	40965	915	11936	11031	32747	36971	1063	15753	14682
6	3	2024-03-02 13:21:23	1	132.087	6.59978	33.2	33.2		32744	41071	915	11890	10983	32747	37339	1063	14661	13594
6	4	2024-03-02 13:21:23	1	133.783	6.66833	33.2	33.2		32744	42682	915	11790	10883	32747	36147	1063	15657	14589
6	5	2024-03-02 13:21:23	1	122.86	6.60973	33.2	33.2		32744	46194	915	12467	11561	32747	37138	1063	14795	13725
6	6	2024-03-02 13:21:23	1	137.715	6.66552	33.2	33.2		32744	49398	915	11567	10658	32747	38380	1063	15569	14497
6	7	2024-03-02 13:21:23	1	134.419	6.6774	33.2	33.2		32745	44037	1031	11872	10846	32757	35680	1064	15696	14626
6	8	2024-03-02 13:21:23	1	140.375	6.64083	33.2	33.2		32745	43110	1031	11532	10511	32757	36278	1064	15251	14182
6	9	2024-03-02 13:21:23	1	144.364	6.68649	33.2	33.2		32745	42731	1031	11322	10298	32757	38750	1064	15924	14857
6	10	2024-03-02 13:21:23	1	151.106	6.7095	33.2	33.2		32745	43803	1031	10979	9957	32757	36297	1064	16253	15189
6	11	2024-03-02 13:21:23	1	141.094	6.58922	33.2	33.2		32745	43986	1031	11493	10472	32757	39367	1064	14525	13456
6	12	2024-03-02 13:21:23	1	149.826	6.66695	33.2	33.2		32745	41755	1031	11044	10020	32757	36950	1064	15567	14499
6	13	2024-03-02 13:21:23	1	137.805	6.58084	33.2	33.2		32747	41565	963	11611	10653	32762	34914	913	14226	13299
6	14	2024-03-02 13:21:23	1	141.594	6.73159	33.2	33.2		32747	40636	963	11403	10445	32762	36703	913	16419	15493
6	15	2024-03-02 13:21:23	1	157.061	6.7219	33.2	33.2		32747	41294	963	10633	9674	32762	36719	913	16248	15322
6	16	2024-03-02 13:21:23	1	140.21	6.6709	33.2	33.2		32747	44311	963	11478	10520	32762	37855	913	15526	14603
6	17	2024-03-02 13:21:23	1	140.137	6.66445	33.2	33.2		32747	49552	963	11481	10524	32762	37081	913	15396	14472
6	18	2024-03-02 13:21:23	1	150.555	6.66909	33.2	33.2		32747	42924	963	10942	9984	32762	35569	913	15471	14546
6	19	2024-03-02 13:21:23	1	132.88	6.62943	33.2	33.2		32756	42006	963	11893	10936	32757	35282	1012	15021	14014
6	20	2024-03-02 13:21:23	1	131.635	6.6903	33.2	33.2		32756	40949	963	11968	11010	32757	35369	1012	15850	14831
6	21	2024-03-02 13:21:23	1	134.453	6.69168	33.2	33.2		32756	41749	963	11800	10844	32757	35944	1012	15897	14880
6	22	2024-03-02 13:21:23	1	130.918	6.65604	33.2	33.2		32756	41457	963	12010	11053	32757	35223	1012	15313	14307
6	23	2024-03-02 13:21:23	1	139.19	6.6602	33.2	33.2		32756	50160	963	11535	10576	32757	36744	1012	15440	14420
6	24	2024-03-02 13:21:23	1	149.182	6.69368	33.2	33.2		32756	43501	963	11007	10052	32757	35866	1012	15888	14876
7	1	2024-03-02 13:21:36	1	149.463	6.6882	33.2	33.2		32744	43708	915	10949	10039	32747	35841	1063	15948	14879
7	2	2024-03-02 13:21:36	1	129.785	6.66595	33.2	33.2		32744	40965	915	12028	11123	32747	36971	1063	15623	14552
7	3	2024-03-02 13:21:36	1	131.171	6.58926	33.2	33.2		32744	41070	915	11944	11039	32747	37339	1063	14511	13444
7	4	2024-03-02 13:21:36	1	132.495	6.65803	33.2	33.2		32744	42679	915	11864	10960	32747	36148	1063	15515	14442
7	5	2024-03-02 13:21:36	1	122.215	6.59977	33.2	33.2		32744	46192	915	12509	11605	32747	37138	1063	14653	13583
7	6	2024-03-02 13:21:36	1	136.495	6.65463	33.2	33.2		32744	49398	915	11637	10728	32747	38380	1063	15414	14342
7	7	2024-03-02 13:21:36	1	133.105	6.66888	33.2	33.2		32745	44036	1031	11949	10924	32757	35680	1064	15575	14505
7	8	2024-03-02 13:21:36	1	139.301	6.63067	33.2	33.2		32745	43109	1031	11591	10571	32757	36277	1064	15101	14037
7	9	2024-03-02 13:21:36	1	143.188	6.67151	33.2	33.2		32745	42729	1031	11382	10361	32757	38750	1064	15710	14643
7	10	2024-03-02 13:21:36	1	151.269	6.70306	33.2	33.2		32745	43801	1031	10970	9950	32757	36297	1064	16161	15097
7	11	2024-03-02 13:21:36	1	140.653	6.5776	33.2	33.2		32745	43983	1031	11515	10497	32757	39367	1064	14359	13290
7	12	2024-03-02 13:21:36	1	149.062	6.65837	33.2	33.2		32745	41754	1031	11082	10059	32757	36950	1064	15445	14377
7	13	2024-03-02 13:21:36	1	136.759	6.57368	33.2	33.2		32747	41565	963	11671	10713	32762	34913	913	14117	13197
7	14	2024-03-02 13:21:36	1	140.213	6.71842	33.2	33.2		32747	40636	963	11479	10521	32762	36703	913	16231	15305
7	15	2024-03-02 13:21:36	1	156.93	6.71341	33.2	33.2		32747	41293	963	10638	9681	32762	36719	913	16127	15201
7	16	2024-03-02 13:21:36	1	138.957	6.65736	33.2	33.2		32747	44310	963	11547	10590	32762	37855	913	15333	14410
7	17	2024-03-02 13:21:36	1	139.374	6.65313	33.2	33.2		32747	49552	963	11524	10567	32762	37081	913	15235	14311
7	18	2024-03-02 13:21:36	1	150.291	6.6608	33.2	33.2		32747	42923	963	10955	9998	32762	35569	913	15352	14428
7	19	2024-03-02 13:21:36	1	131.756	6.62101	33.2	33.2		32756	42004	963	11958	11004	32757	35282	1012	14901	13894
7	20	2024-03-02 13:21:36	1	130.475	6.68031	33.2	33.2		32756	40948	963	12037	11081	32757	35369	1012	15708	14689
7	21	2024-03-02 13:21:36	1	133.547	6.68248	33.2	33.2		32756	41748	963	11852	10898	32757	35943	1012	15761	14749
7	22	2024-03-02 13:21:36	1	129.507	6.64702	33.2	33.2		32756	41456	963	12095	11140	32757	35223	1012	15185	14179
7	23	2024-03-02 13:21:36	1	137.95	6.65113	33.2	33.2		32756	50159	963	11604	10646	32757	36744	1012	15311	14291
7	24	2024-03-02 13:21:36	1	149.282	6.68876	33.2	33.2		32756	43500	963	11002	10048	32757	35866	1012	15818	14806
8	1	2024-03-02 13:21:49	1	149.545	6.68351	33.1	33.1		32744	43707	915	10935	10026	32747	35841	1063	15881	14812
8	2	2024-03-02 13:21:49	1	128.336	6.65621	33.1	33.1		32744	40964	915	12105	11201	32747	36972	1063	15487	14413
8	3	2024-03-02 13:21:49	1	130.18	6.58043	33.1	33.1		32744	41069	915	11992	11088	32747	37339	1063	14385	13318
8	4	2024-03-02 13:21:49	1	131.325	6.64956	33.1	33.1		32744	42678	915	11921	11019	32747	36148	1063	15394	14321
8	5	2024-03-02 13:21:49	1	121.495	6.58911	33.1	33.1		32744	46189	915	12543	11641	32747	37138	1063	14501	13431
8	6	2024-03-02 13:21:49	1	135.456	6.64227	33.1	33.1		32744	49395	915	11684	10777	32747	38380	1063	15238	14166
8	7	2024-03-02 13:21:49	1	132.012	6.65888	33.1	33.1		32745	44034	1031	12001	10978	32757	35680	1064	15433	14363
8	8	2024-03-02 13:21:49	1	138.452	6.62008	33.1	33.1		32745	43108	1031	11627	10608	32757	36278	1064	14955	13886
8	9	2024-03-02 13:21:49	1	141.919	6.6587	33.1	33.1		32745	42729	1031	11440	10419	32757	38750	1064	15527	14460
8	10	2024-03-02 13:21:49	1	151.233	6.69782	33.1	33.1		32745	43799	1031	10961	9943	32757	36297	1064	16086	15022
8	11	2024-03-02 13:21:49	1	139.904	6.56625	33.1	33.1		32745	43983	1031	11546	10528	32757	39367	1064	14197	13128
8	12	2024-03-02 13:21:49	1	148.522	6.65063	33.1	33.1		32745	41752	1031	11097	10077	32757	36950	1064	15335	14267
8	13	2024-03-02 13:21:49	1	135.595	6.56469	33.1	33.1		32747	41563	963	11725	10769	32762	34914	913	13996	13069
8	14	2024-03-02 13:21:49	1	138.813	6.7047	33.1	33.1		32747	40634	963	11543	10588	32762	36703	913	16035	15109
8	15	2024-03-02 13:21:49	1	156.967	6.70556	33.1	33.1		32747	41293	963	10628	9671	32762	36719	913	16015	15089
8	16	2024-03-02 13:21:49	1	137.86	6.64523	33.1	33.1		32747	44310	963	11597	10641	32762	37855	913	15159	14237
8	17	2024-03-02 13:21:49	1	138.723	6.6416	33.1	33.1		32747	49551	963	11550	10593	32762	37081	913	15071	14147
8	18	2024-03-02 13:21:49	1	149.485	6.65265	33.1	33.1		32747	42923	963	10986	10029	32762	35569	913	15236	14312
8	19	2024-03-02 13:21:49	1	130.345	6.61176	33.1	33.1		32756	42003	963	12031	11078	32757	35282	1012	14769	13762
8	20	2024-03-02 13:21:49	1	128.724	6.67138	33.1	33.1		32756	40947	963	12132	11177	32757	35369	1012	15580	14562
8	21	2024-03-02 13:21:49	1	131.844	6.6723	33.1	33.1		32756	41747	963	11941	10988	32757	35943	1012	15616	14604
8	22	2024-03-02 13:21:49	1	127.9	6.63814	33.1	33.1		32756	41455	963	12182	11228	32757	35223	1012	15059	14053
8	23	2024-03-02 13:21:49	1	136.969	6.64102	33.1	33.1		32756	50157	963	11648	10691	32757	36744	1012	15167	14147
8	24	2024-03-02 13:21:49	1	149.203	6.68433	33.1	33.1		32756	43498	963	10995	10043	32757	35866	1012	15755	14743
9	1	2024-03-02 13:22:02	1	149.303	6.67896	33.1	33.1		32744	43706	915	10945	10037	32747	35841	1063	15816	14747
9	2	2024-03-02 13:22:02	1	126.936	6.64599	33.1	33.1		32744	40963	915	12189	11287	32747	36971	1063	15338	14267
9	3	2024-03-02 13:22:02	1	129.388	6.56865	33.1	33.1		32744	41067	915	12036	11135	32747	37339	1063	14217	13150
9	4	2024-03-02 13:22:02	1	129.978	6.63983	33.1	33.1		32744	42676	915	11999	11099	32747	36148	1063	15254	14182
9	5	2024-03-02 13:22:02	1	121.131	6.57838	33.1	33.1		32744	46191	915	12567	11664	32747	37138	1063	14348	13278
9	6	2024-03-02 13:22:02	1	134.221	6.62983	33.1	33.1		32744	49393	915	11753	10847	32747	38380	1063	15061	13989
9	7	2024-03-02 13:22:02	1	130.921	6.64832	33.1	33.1		32745	44034	1031	12065	11042	32757	35680	1064	15283	14213
9	8	2024-03-02 13:22:02	1	137.464	6.60978	33.1	33.1		32745	43107	1031	11680	10662	32757	36278	1064	14808	13739
9	9	2024-03-02 13:22:02	1	141.47	6.64484	33.1	33.1		32745	42727	1031	11461	10442	32757	38750	1064	15329	14262
9	10	2024-03-02 13:22:02	1	151.212	6.69012	33.1	33.1		32745	43799	1031	10961	9943	32757	36297	1064	15976	14912
9	11	2024-03-02 13:22:02	1	138.937	6.55574	33.1	33.1		32745	43982	1031	11597	10580	32757	39367	1064	14047	12978
9	12	2024-03-02 13:22:02	1	147.944	6.64107	33.1	33.1		32745	41751	1031	11124	10105	32757	36950	1064	15199	14131
9	13	2024-03-02 13:22:02	1	134.601	6.5569	33.1	33.1		32747	41563	963	11780	10825	32762	34914	913	13884	12958
9	14	2024-03-02 13:22:02	1	137.803	6.69293	33.1	33.1		32747	40634	963	11598	10643	32762	36702	913	15863	14941
9	15	2024-03-02 13:22:02	1	157.12	6.69959	33.1	33.1		32747	41292	963	10619	9663	32762	36719	913	15930	15004
9	16	2024-03-02 13:22:02	1	136.753	6.63324	33.1	33.1		32747	44308	963	11656	10702	32762	37855	913	14988	14066
9	17	2024-03-02 13:22:02	1	138.198	6.63183	33.1	33.1		32747	49551	963	11578	10621	32762	37081	913	14932	14008
9	18	2024-03-02 13:22:02	1	148.941	6.64555	33.1	33.1		32747	42922	963	11011	10055	32762	35569	913	15135	14211
9	19	2024-03-02 13:22:02	1	129.192	6.60369	33.1	33.1		32756	42003	963	12100	11147	32757	35282	1012	14654	13647
9	20	2024-03-02 13:22:02	1	127.575	6.66203	33.1	33.1		32756	40947	963	12202	11247	32757	35369	1012	15447	14429
9	21	2024-03-02 13:22:02	1	130.888	6.66226	33.1	33.1		32756	41747	963	11997	11044	32757	35943	1012	15473	14461
9	22	2024-03-02 13:22:02	1	126.666	6.62898	33.1	33.1		32756	41454	963	12256	11304	32757	35223	1012	14929	13923
9	23	2024-03-02 13:22:02	1	136.382	6.63251	33.1	33.1		32756	50156	963	11679	10723	32757	36744	1012	15046	14026
9	24	2024-03-02 13:22:02	1	149.323	6.67898	33.1	33.1		32756	43497	963	10987	10036	32757	35866	1012	15679	14667
10	1	2024-03-02 13:22:15	1	149.467	6.6721	33.1	33.1		32744	43706	915	10932	10024	32747	35841	1063	15718	14649
10	2	2024-03-02 13:22:15	1	125.543	6.63464	33.1	33.1		32744	40962	915	12270	11369	32747	36971	1063	15176	14105
10	3	2024-03-02 13:22:15	1	128.476	6.55849	33.1	33.1		32744	41067	915	12086	11185	32747	37340	1063	14075	13005
10	4	2024-03-02 13:22:15	1	128.801	6.63065	33.1	33.1		32744	42676	915	12065	11165	32747	36148	1063	15123	14051
10	5	2024-03-02 13:22:15	1	120.291	6.56834	33.1	33.1		32744	46188	915	12614	11714	32747	37138	1063	14205	13135
10	6	2024-03-02 13:22:15	1	133.095	6.61845	33.1	33.1		32744	49392	915	11812	10907	32747	38380	1063	14898	13827
10	7	2024-03-02 13:22:15	1	129.814	6.63881	33.1	33.1		32745	44033	1031	12125	11103	32757	35679	1064	15142	14078
10	8	2024-03-02 13:22:15	1	136.443	6.59976	33.1	33.1		32745	43104	1031	11729	10714	32757	36278	1064	14665	13596
10	9	2024-03-02 13:22:15	1	140.263	6.63175	33.1	33.1		32745	42727	1031	11521	10502	32757	38750	1064	15142	14075
10	10	2024-03-02 13:22:15	1	151.012	6.68347	33.1	33.1		32745	43798	1031	10965	9948	32757	36297	1064	15881	14817
10	11	2024-03-02 13:22:15	1	138.388	6.54432	33.1	33.1		32745	43980	1031	11620	10605	32757	39368	1064	13886	12815
10	12	2024-03-02 13:22:15	1	147.134	6.63115	33.1	33.1		32745	41750	1031	11159	10141	32757	36950	1064	15058	13990
10	13	2024-03-02 13:22:15	1	133.745	6.54847	33.1	33.1		32747	41563	963	11824	10869	32762	34914	913	13764	12838
10	14	2024-03-02 13:22:15	1	136.744	6.68061	33.1	33.1		32747	40633	963	11650	10697	32762	36703	913	15690	14765
10	15	2024-03-02 13:22:15	1	157.044	6.69335	33.1	33.1		32747	41292	963	10618	9662	32762	36719	913	15841	14915
10	16	2024-03-02 13:22:15	1	135.547	6.62097	33.1	33.1		32747	44307	963	11718	10765	32762	37855	913	14813	13891
10	17	2024-03-02 13:22:15	1	137.366	6.62038	33.1	33.1		32747	49549	963	11617	10662	32762	37081	913	14769	13845
10	18	2024-03-02 13:22:15	1	148.204	6.63677	33.1	33.1		32747	42922	963	11043	10087	32762	35569	913	15010	14086
10	19	2024-03-02 13:22:15	1	128.12	6.5943	33.1	33.1		32756	42003	963	12160	11207	32757	35282	1012	14520	13513
10	20	2024-03-02 13:22:15	1	126.141	6.6519	33.1	33.1		32756	40946	963	12284	11331	32757	35369	1012	15303	14285
10	21	2024-03-02 13:22:15	1	130.028	6.65328	33.1	33.1		32756	41747	963	12043	11090	32757	35943	1012	15345	14333
10	22	2024-03-02 13:22:15	1	125.214	6.61925	33.1	33.1		32756	41454	963	12342	11390	32757	35223	1012	14792	13785
10	23	2024-03-02 13:22:15	1	135.704	6.62289	33.1	33.1		32756	50157	963	11713	10756	32757	36744	1012	14909	13889
10	24	2024-03-02 13:22:15	1	149.427	6.67321	33.1	33.1		32756	43496	963	10976	10026	32757	35866	1012	15597	14585
11	1	2024-03-02 13:22:28	1	149.359	6.66797	33.1	33.1		32744	43706	915	10934	10026	32747	35842	1063	15664	14590
11	2	2024-03-02 13:22:28	1	124.029	6.62596	33.1	33.1		32744	40961	915	12361	11462	32747	36971	1063	15052	13981
11	3	2024-03-02 13:22:28	1	127.779	6.54958	33.1	33.1		32744	41065	915	12122	11224	32747	37339	1063	13945	12878
11	4	2024-03-02 13:22:28	1	127.538	6.62197	33.1	33.1		32744	42675	915	12137	11239	32747	36148	1063	14999	13927
11	5	2024-03-02 13:22:28	1	119.606	6.55789	33.1	33.1		32744	46186	915	12655	11756	32747	37138	1063	14056	12986
11	6	2024-03-02 13:22:28	1	132.265	6.60714	33.1	33.1		32744	49390	915	11855	10952	32747	38380	1063	14737	13666
11	7	2024-03-02 13:22:28	1	128.75	6.62888	33.1	33.1		32745	44033	1031	12186	11164	32757	35680	1064	15007	13937
11	8	2024-03-02 13:22:28	1	135.515	6.59036	33.1	33.1		32745	43103	1031	11776	10763	32757	36278	1064	14531	13462
11	9	2024-03-02 13:22:28	1	140.049	6.62111	33.1	33.1		32745	42726	1031	11528	10510	32757	38750	1064	14990	13923
11	10	2024-03-02 13:22:28	1	151.068	6.67717	33.1	33.1		32745	43797	1031	10958	9942	32757	36297	1064	15791	14727
11	11	2024-03-02 13:22:28	1	137.656	6.53459	33.1	33.1		32745	43980	1031	11657	10642	32757	39368	1064	13747	12676
11	12	2024-03-02 13:22:28	1	146.634	6.62363	33.1	33.1		32745	41749	1031	11180	10163	32757	36950	1064	14951	13883
11	13	2024-03-02 13:22:28	1	132.722	6.53983	33.1	33.1		32747	41562	963	11879	10925	32762	34913	913	13635	12715
11	14	2024-03-02 13:22:28	1	135.55	6.6687	33.1	33.1		32747	40633	963	11714	10761	32762	36703	913	15520	14595
11	15	2024-03-02 13:22:28	1	156.998	6.68549	33.1	33.1		32747	41291	963	10616	9661	32762	36720	913	15732	14803
11	16	2024-03-02 13:22:28	1	134.453	6.6087	33.1	33.1		32747	44306	963	11776	10824	32762	37855	913	14638	13716
11	17	2024-03-02 13:22:28	1	136.801	6.60948	33.1	33.1		32747	49548	963	11644	10690	32762	37082	913	14617	13690
11	18	2024-03-02 13:22:28	1	147.978	6.62785	33.1	33.1		32747	42922	963	11051	10095	32762	35569	913	14883	13959
11	19	2024-03-02 13:22:28	1	127.154	6.58511	33.1	33.1		32756	42002	963	12215	11263	32757	35282	1012	14389	13382
11	20	2024-03-02 13:22:28	1	125.131	6.64128	33.1	33.1		32756	40946	963	12344	11391	32757	35370	1012	15158	14134
11	21	2024-03-02 13:22:28	1	129.059	6.64324	33.1	33.1		32756	41746	963	12096	11145	32757	35943	1012	15202	14190
11	22	2024-03-02 13:22:28	1	124.137	6.60966	33.1	33.1		32756	41454	963	12407	11455	32757	35223	1012	14656	13649
11	23	2024-03-02 13:22:28	1	135.044	6.61319	33.1	33.1		32756	50155	963	11745	10790	32757	36744	1012	14771	13751
11	24	2024-03-02 13:22:28	1	149.521	6.66857	33.1	33.1		32756	43496	963	10968	10018	32757	35866	1012	15531	14519
12	1	2024-03-02 13:22:41	1	149.468	6.66216	33.1	33.1		32744	43704	915	10932	10026	32747	35842	1063	15581	14507
12	2	2024-03-02 13:22:41	1	123.079	6.61468	33.1	33.1		32744	40960	915	12428	11531	32747	36972	1063	14894	13820
12	3	2024-03-02 13:22:41	1	127.134	6.54124	33.1	33.1		32744	41064	915	12167	11271	32747	37340	1063	13829	12759
12	4	2024-03-02 13:22:41	1	126.673	6.6123	33.1	33.1		32744	42672	915	12195	11300	32747	36148	1063	14861	13789
12	5	2024-03-02 13:22:41	1	119.48	6.54891	33.1	33.1		32744	46184	915	12669	11772	32747	37139	1063	13931	12858
12	6	2024-03-02 13:22:41	1	131.181	6.59541	33.1	33.1		32744	49390	915	11926	11023	32747	38381	1063	14573	13499
12	7	2024-03-02 13:22:41	1	127.984	6.61888	33.1	33.1		32745	44031	1031	12238	11218	32757	35680	1064	14865	13795
12	8	2024-03-02 13:22:41	1	134.926	6.57978	33.1	33.1		32745	43103	1031	11816	10803	32757	36277	1064	14375	13311
12	9	2024-03-02 13:22:41	1	138.971	6.60935	33.1	33.1		32745	42726	1031	11593	10575	32757	38750	1064	14822	13755
12	10	2024-03-02 13:22:41	1	150.869	6.67108	33.1	33.1		32745	43796	1031	10972	9957	32757	36297	1064	15704	14640
12	11	2024-03-02 13:22:41	1	137.105	6.52443	33.1	33.1		32745	43979	1031	11693	10679	32757	39368	1064	13602	12531
12	12	2024-03-02 13:22:41	1	146.116	6.61406	33.1	33.1		32745	41748	1031	11210	10195	32757	36950	1064	14815	13747
12	13	2024-03-02 13:22:41	1	132.086	6.53197	33.1	33.1		32747	41561	963	11922	10969	32762	34914	913	13529	12603
12	14	2024-03-02 13:22:41	1	134.631	6.65715	33.1	33.1		32747	40631	963	11770	10820	32762	36703	913	15355	14430
12	15	2024-03-02 13:22:41	1	156.868	6.67735	33.1	33.1		32747	41291	963	10627	9672	32762	36720	913	15616	14687
12	16	2024-03-02 13:22:41	1	134.165	6.59755	33.1	33.1		32747	44305	963	11798	10847	32762	37856	913	14482	13557
12	17	2024-03-02 13:22:41	1	136.484	6.60027	33.1	33.1		32747	49549	963	11669	10714	32762	37082	913	14486	13559
12	18	2024-03-02 13:22:41	1	147.412	6.61963	33.1	33.1		32747	42922	963	11085	10129	32762	35570	913	14771	13842
12	19	2024-03-02 13:22:41	1	126.04	6.57614	33.1	33.1		32756	42001	963	12290	11340	32757	35282	1012	14261	13254
12	20	2024-03-02 13:22:41	1	124.122	6.63192	33.1	33.1		32756	40945	963	12414	11463	32757	35369	1012	15019	14001
12	21	2024-03-02 13:22:41	1	128.161	6.63299	33.1	33.1		32756	41745	963	12157	11207	32757	35943	1012	15056	14044
12	22	2024-03-02 13:22:41	1	123.033	6.59972	33.1	33.1		32756	41452	963	12483	11534	32757	35223	1012	14515	13508
12	23	2024-03-02 13:22:41	1	134.423	6.60315	33.1	33.1		32756	50155	963	11787	10832	32757	36744	1012	14628	13608
12	24	2024-03-02 13:22:41	1	149.73	6.66287	33.1	33.1		32756	43495	963	10962	10013	32757	35866	1012	15450	14438
13	1	2024-03-02 13:22:54	1	149.193	6.65789	33.1	33.1		32744	43704	915	10940	10034	32747	35841	1063	15515	14446
13	2	2024-03-02 13:22:54	1	121.694	6.60522	33.1	33.1		32744	40959	915	12511	11615	32747	36972	1063	14759	13685
13	3	2024-03-02 13:22:54	1	126.274	6.53073	33.1	33.1		32744	41064	915	12214	11318	32747	37340	1063	13678	12609
13	4	2024-03-02 13:22:54	1	125.408	6.60271	33.1	33.1		32744	42671	915	12266	11373	32747	36148	1063	14724	13652
13	5	2024-03-02 13:22:54	1	118.856	6.53909	33.1	33.1		32744	46185	915	12705	11807	32747	37139	1063	13791	12718
13	6	2024-03-02 13:22:54	1	130.138	6.58522	33.1	33.1		32744	49388	915	11981	11079	32747	38381	1063	14428	13354
13	7	2024-03-02 13:22:54	1	126.718	6.60818	33.1	33.1		32745	44031	1031	12310	11290	32757	35680	1064	14713	13643
13	8	2024-03-02 13:22:54	1	134.189	6.56962	33.1	33.1		32745	43102	1031	11851	10839	32757	36278	1064	14235	13166
13	9	2024-03-02 13:22:54	1	138.118	6.5978	33.1	33.1		32745	42725	1031	11632	10616	32757	38751	1064	14659	13590
13	10	2024-03-02 13:22:54	1	151.206	6.66394	33.1	33.1		32745	43795	1031	10949	9935	32757	36297	1064	15602	14538
13	11	2024-03-02 13:22:54	1	136.619	6.51469	33.1	33.1		32745	43978	1031	11713	10700	32757	39368	1064	13463	12392
13	12	2024-03-02 13:22:54	1	145.478	6.60541	33.1	33.1		32745	41747	1031	11236	10222	32757	36950	1064	14692	13624
13	13	2024-03-02 13:22:54	1	131.218	6.52312	33.1	33.1		32747	41560	963	11965	11014	32762	34914	913	13403	12477
13	14	2024-03-02 13:22:54	1	133.347	6.64476	33.1	33.1		32747	40631	963	11838	10888	32762	36703	913	15178	14253
13	15	2024-03-02 13:22:54	1	156.95	6.67069	33.1	33.1		32747	41290	963	10617	9663	32762	36720	913	15521	14592
13	16	2024-03-02 13:22:54	1	132.819	6.58612	33.1	33.1		32747	44305	963	11870	10919	32762	37855	913	14316	13394
13	17	2024-03-02 13:22:54	1	135.86	6.59036	33.1	33.1		32747	49548	963	11697	10743	32762	37082	913	14345	13418
13	18	2024-03-02 13:22:54	1	146.943	6.61113	33.1	33.1		32747	42920	963	11101	10147	32762	35570	913	14650	13721
13	19	2024-03-02 13:22:54	1	125.033	6.56625	33.1	33.1		32756	41999	963	12344	11397	32757	35282	1012	14120	13113
13	20	2024-03-02 13:22:54	1	122.829	6.62243	33.1	33.1		32756	40944	963	12490	11540	32757	35369	1012	14884	13866
13	21	2024-03-02 13:22:54	1	127.181	6.62218	33.1	33.1		32756	41745	963	12211	11261	32757	35943	1012	14902	13890
13	22	2024-03-02 13:22:54	1	121.98	6.59197	33.1	33.1		32756	41452	963	12545	11596	32757	35223	1012	14405	13398
13	23	2024-03-02 13:22:54	1	133.604	6.5943	33.1	33.1		32756	50154	963	11828	10873	32757	36745	1012	14505	13482
13	24	2024-03-02 13:22:54	1	149.597	6.65718	33.1	33.1		32756	43493	963	10961	10014	32757	35867	1012	15374	14357
14	1	2024-03-02 13:23:08	1	149.254	6.6511	33.1	33.1		32744	43704	915	10937	10031	32747	35842	1063	15422	14349
14	2	2024-03-02 13:23:08	1	120.738	6.59528	33.1	33.1		32744	40959	915	12575	11679	32747	36972	1063	14617	13543
14	3	2024-03-02 13:23:08	1	125.879	6.52343	33.1	33.1		32744	41064	915	12239	11343	32747	37340	1063	13574	12505
14	4	2024-03-02 13:23:08	1	124.566	6.59284	33.1	33.1		32744	42671	915	12320	11427	32747	36149	1063	14587	13511
14	5	2024-03-02 13:23:08	1	118.407	6.53032	33.1	33.1		32744	46185	915	12735	11838	32747	37139	1063	13666	12593
14	6	2024-03-02 13:23:08	1	129.545	6.57504	33.1	33.1		32744	49386	915	12015	11115	32747	38381	1063	14283	13209
14	7	2024-03-02 13:23:08	1	126.005	6.59902	33.1	33.1		32745	44030	1031	12353	11335	32757	35680	1064	14582	13513
14	8	2024-03-02 13:23:08	1	133.604	6.5605	33.1	33.1		32745	43101	1031	11884	10873	32757	36278	1064	14105	13036
14	9	2024-03-02 13:23:08	1	137.508	6.58612	33.1	33.1		32745	42724	1031	11665	10650	32757	38751	1064	14492	13423
14	10	2024-03-02 13:23:08	1	151.042	6.65674	33.1	33.1		32745	43794	1031	10956	9943	32757	36297	1064	15499	14435
14	11	2024-03-02 13:23:08	1	135.948	6.50489	33.1	33.1		32745	43978	1031	11751	10738	32757	39369	1064	13325	12252
14	12	2024-03-02 13:23:08	1	145.129	6.59563	33.1	33.1		32745	41747	1031	11254	10240	32757	36950	1064	14553	13485
14	13	2024-03-02 13:23:08	1	130.287	6.51512	33.1	33.1		32747	41560	963	12021	11070	32762	34914	913	13289	12363
14	14	2024-03-02 13:23:08	1	132.293	6.63418	33.1	33.1		32747	40631	963	11900	10950	32762	36703	913	15027	14102
14	15	2024-03-02 13:23:08	1	156.776	6.665	33.1	33.1		32747	41290	963	10625	9671	32762	36720	913	15440	14511
14	16	2024-03-02 13:23:08	1	132.057	6.57454	33.1	33.1		32747	44304	963	11914	10964	32762	37856	913	14154	13229
14	17	2024-03-02 13:23:08	1	135.265	6.58017	33.1	33.1		32747	49547	963	11731	10777	32762	37082	913	14200	13273
14	18	2024-03-02 13:23:08	1	146.433	6.60347	33.1	33.1		32747	42921	963	11128	10173	32762	35570	913	14541	13612
14	19	2024-03-02 13:23:08	1	124.117	6.55735	33.1	33.1		32756	41998	963	12402	11456	32757	35282	1012	13993	12986
14	20	2024-03-02 13:23:08	1	122.01	6.61301	33.1	33.1		32756	40944	963	12544	11594	32757	35369	1012	14750	13732
14	21	2024-03-02 13:23:08	1	126.29	6.61284	33.1	33.1		32756	41744	963	12265	11317	32757	35943	1012	14769	13757
14	22	2024-03-02 13:23:08	1	120.708	6.58259	33.1	33.1		32756	41451	963	12629	11681	32757	35224	1012	14277	13265
14	23	2024-03-02 13:23:08	1	132.887	6.58495	33.1	33.1		32756	50154	963	11870	10915	32757	36745	1012	14372	13349
14	24	2024-03-02 13:23:08	1	149.86	6.6519	33.1	33.1		32756	43494	963	10949	10001	32757	35866	1012	15294	14282
15	1	2024-03-02 13:28:58	2	146.818	6.75764	33.1	33.1		32744	43706	918	11140	10230	32746	35842	1075	16963	15871
15	2	2024-03-02 13:28:58	2	140.028	6.69222	33.1	33.1		32744	40965	918	11502	10593	32746	36971	1075	16014	14927
15	3	2024-03-02 13:28:58	2	138.896	6.68797	33.1	33.1		32744	41070	918	11565	10656	32746	37340	1075	15938	14852
15	4	2024-03-02 13:28:58	2	137.778	6.68219	33.1	33.1		32744	42678	918	11625	10719	32746	36148	1075	15877	14787
15	5	2024-03-02 13:28:58	2	122.04	6.63723	33.1	33.1		32744	46197	918	12604	11692	32746	37138	1075	15203	14117
15	6	2024-03-02 13:28:58	2	143.354	6.71603	33.1	33.1		32744	49403	918	11328	10412	32746	38380	1075	16303	15216
15	7	2024-03-02 13:28:58	2	140.281	6.67043	33.1	33.1		32745	44039	1045	11621	10579	32757	35680	1063	15596	14527
15	8	2024-03-02 13:28:58	2	143.71	6.65786	33.1	33.1		32745	43112	1045	11431	10393	32757	36278	1063	15493	14425
15	9	2024-03-02 13:28:58	2	145.109	6.72288	33.1	33.1		32745	42728	1045	11353	10319	32757	38750	1063	16443	15377
15	10	2024-03-02 13:28:58	2	151.68	6.70425	33.1	33.1		32745	43805	1045	11023	9985	32757	36298	1063	16182	15114
15	11	2024-03-02 13:28:58	2	144.105	6.62691	33.1	33.1		32745	43988	1045	11409	10372	32757	39367	1063	15062	13994
15	12	2024-03-02 13:28:58	2	151.802	6.69304	33.1	33.1		32745	41757	1045	11020	9979	32757	36950	1063	15937	14870
15	13	2024-03-02 13:28:58	2	141.264	6.55711	33.1	33.1		32747	41566	953	11475	10525	32762	34914	901	13875	12961
15	14	2024-03-02 13:28:58	2	147.323	6.76639	33.1	33.1		32747	40635	953	11150	10204	32762	36703	901	16904	15990
15	15	2024-03-02 13:28:58	2	158.815	6.69629	33.1	33.1		32747	41296	953	10597	9646	32762	36720	901	15875	14957
15	16	2024-03-02 13:28:58	2	145.357	6.67763	33.1	33.1		32747	44314	953	11257	10306	32762	37855	901	15610	14699
15	17	2024-03-02 13:28:58	2	140.662	6.6925	33.1	33.1		32747	49554	953	11507	10558	32762	37081	901	15783	14871
15	18	2024-03-02 13:28:58	2	153.175	6.66825	33.1	33.1		32747	42925	953	10861	9912	32762	35569	901	15447	14534
15	19	2024-03-02 13:28:58	2	139.649	6.62263	33.1	33.1		32756	42003	987	11591	10614	32756	35282	983	14900	13917
15	20	2024-03-02 13:28:58	2	139.272	6.70282	33.1	33.1		32756	40948	987	11615	10635	32756	35369	983	16005	15009
15	21	2024-03-02 13:28:58	2	138.718	6.67771	33.1	33.1		32756	41747	987	11643	10666	32756	35943	983	15669	14681
15	22	2024-03-02 13:28:58	2	137.005	6.6908	33.1	33.1		32756	41455	987	11741	10763	32756	35223	983	15783	14800
15	23	2024-03-02 13:28:58	2	141.429	6.69209	33.1	33.1		32756	50162	987	11500	10516	32756	36744	983	15869	14874
15	24	2024-03-02 13:28:58	2	149.826	6.6984	33.1	33.1		32756	43504	987	11059	10077	32756	35866	983	15932	14943
16	1	2024-03-02 13:29:11	2	146.804	6.75309	33.1	33.1		32744	43706	918	11136	10226	32746	35842	1075	16898	15806
16	2	2024-03-02 13:29:11	2	136.739	6.68423	33.1	33.1		32744	40963	918	11679	10773	32746	36972	1075	15904	14813
16	3	2024-03-02 13:29:11	2	136.913	6.6757	33.1	33.1		32744	41067	918	11667	10763	32746	37340	1075	15763	14677
16	4	2024-03-02 13:29:11	2	135.386	6.67491	33.1	33.1		32744	42677	918	11755	10851	32746	36149	1075	15777	14683
16	5	2024-03-02 13:29:11	2	120.741	6.62797	33.1	33.1		32744	46194	918	12683	11774	32746	37139	1075	15074	13985
16	6	2024-03-02 13:29:11	2	141.723	6.70437	33.1	33.1		32744	49398	918	11407	10495	32746	38381	1075	16140	15050
16	7	2024-03-02 13:29:11	2	137.81	6.66064	33.1	33.1		32745	44036	1045	11751	10712	32757	35680	1063	15457	14388
16	8	2024-03-02 13:29:11	2	141.741	6.65008	33.1	33.1		32745	43108	1045	11527	10494	32757	36279	1063	15386	14314
16	9	2024-03-02 13:29:11	2	143.543	6.70643	33.1	33.1		32745	42727	1045	11430	10397	32757	38751	1063	16211	15142
16	10	2024-03-02 13:29:11	2	151.894	6.69872	33.1	33.1		32745	43802	1045	11005	9970	32757	36298	1063	16103	15035
16	11	2024-03-02 13:29:11	2	142.592	6.61647	33.1	33.1		32745	43985	1045	11482	10448	32757	39368	1063	14915	13845
16	12	2024-03-02 13:29:11	2	150.859	6.68826	33.1	33.1		32745	41754	1045	11058	10021	32757	36951	1063	15873	14802
16	13	2024-03-02 13:29:11	2	139.162	6.55395	33.1	33.1		32747	41565	953	11584	10636	32762	34914	901	13830	12916
16	14	2024-03-02 13:29:11	2	144.618	6.75533	33.1	33.1		32747	40635	953	11286	10340	32762	36703	901	16746	15832
16	15	2024-03-02 13:29:11	2	158.745	6.6897	33.1	33.1		32747	41294	953	10594	9645	32762	36720	901	15780	14863
16	16	2024-03-02 13:29:11	2	143.188	6.66767	33.1	33.1		32747	44311	953	11364	10416	32762	37856	901	15471	14557
16	17	2024-03-02 13:29:11	2	139.431	6.68413	33.1	33.1		32747	49552	953	11568	10621	32762	37082	901	15668	14752
16	18	2024-03-02 13:29:11	2	151.792	6.66431	33.1	33.1		32747	42924	953	10923	9975	32762	35570	901	15396	14478
16	19	2024-03-02 13:29:11	2	137.528	6.61597	33.1	33.1		32756	42004	987	11707	10728	32756	35282	983	14805	13822
16	20	2024-03-02 13:29:11	2	136.547	6.69607	33.1	33.1		32756	40947	987	11763	10784	32756	35369	983	15909	14913
16	21	2024-03-02 13:29:11	2	136.494	6.67027	33.1	33.1		32756	41747	987	11764	10787	32756	35944	983	15568	14575
16	22	2024-03-02 13:29:11	2	134.342	6.68403	33.1	33.1		32756	41455	987	11890	10912	32756	35224	983	15694	14704
16	23	2024-03-02 13:29:11	2	140.407	6.68436	33.1	33.1		32756	50161	987	11551	10567	32756	36744	983	15759	14764
16	24	2024-03-02 13:29:11	2	149.695	6.69488	33.1	33.1		32756	43500	987	11057	10079	32756	35867	983	15887	14893
17	1	2024-03-02 13:29:25	2	146.808	6.75036	33.1	33.1		32744	43705	918	11134	10225	32746	35842	1075	16859	15767
17	2	2024-03-02 13:29:25	2	134.395	6.67744	33.1	33.1		32744	40961	918	11811	10908	32746	36972	1075	15806	14716
17	3	2024-03-02 13:29:25	2	135.819	6.66525	33.1	33.1		32744	41065	918	11727	10825	32746	37341	1075	15617	14528
17	4	2024-03-02 13:29:25	2	133.699	6.6691	33.1	33.1		32744	42675	918	11851	10949	32746	36149	1075	15694	14600
17	5	2024-03-02 13:29:25	2	120.347	6.61843	33.1	33.1		32744	46191	918	12706	11800	32746	37139	1075	14938	13849
17	6	2024-03-02 13:29:25	2	140.537	6.69215	33.1	33.1		32744	49395	918	11469	10559	32746	38382	1075	15969	14876
17	7	2024-03-02 13:29:25	2	136.01	6.65374	33.1	33.1		32745	44034	1045	11851	10814	32757	35681	1063	15364	14290
17	8	2024-03-02 13:29:25	2	140.446	6.64202	33.1	33.1		32745	43106	1045	11595	10564	32757	36279	1063	15271	14199
17	9	2024-03-02 13:29:25	2	142.428	6.69111	33.1	33.1		32745	42726	1045	11488	10456	32757	38752	1063	15995	14923
17	10	2024-03-02 13:29:25	2	151.573	6.69369	33.1	33.1		32745	43798	1045	11016	9985	32757	36298	1063	16031	14963
17	11	2024-03-02 13:29:25	2	141.763	6.60477	33.1	33.1		32745	43982	1045	11523	10492	32757	39369	1063	14750	13678
17	12	2024-03-02 13:29:25	2	149.859	6.68235	33.1	33.1		32745	41752	1045	11104	10070	32757	36951	1063	15789	14718
17	13	2024-03-02 13:29:25	2	137.601	6.54938	33.1	33.1		32747	41564	953	11670	10723	32762	34914	901	13765	12851
17	14	2024-03-02 13:29:25	2	142.576	6.74349	33.1	33.1		32747	40634	953	11393	10448	32762	36704	901	16581	15663
17	15	2024-03-02 13:29:25	2	158.664	6.68247	33.1	33.1		32747	41293	953	10595	9648	32762	36720	901	15677	14760
17	16	2024-03-02 13:29:25	2	141.395	6.65891	33.1	33.1		32747	44309	953	11458	10512	32762	37856	901	15346	14432
17	17	2024-03-02 13:29:25	2	138.469	6.67443	33.1	33.1		32747	49550	953	11620	10674	32762	37083	901	15533	14614
17	18	2024-03-02 13:29:25	2	151.167	6.65834	33.1	33.1		32747	42923	953	10952	10005	32762	35570	901	15311	14393
17	19	2024-03-02 13:29:25	2	135.285	6.60867	33.1	33.1		32756	42001	987	11831	10856	32756	35283	983	14707	13718
17	20	2024-03-02 13:29:25	2	134.548	6.68917	33.1	33.1		32756	40947	987	11878	10899	32756	35370	983	15817	14815
17	21	2024-03-02 13:29:25	2	134.48	6.66381	33.1	33.1		32756	41747	987	11880	10903	32756	35944	983	15476	14483
17	22	2024-03-02 13:29:25	2	132.389	6.67712	33.1	33.1		32756	41454	987	12003	11027	32756	35224	983	15596	14606
17	23	2024-03-02 13:29:25	2	139.165	6.67474	33.1	33.1		32756	50159	987	11617	10635	32756	36745	983	15626	14627
17	24	2024-03-02 13:29:25	2	150.08	6.68967	33.1	33.1		32756	43497	987	11034	10059	32756	35867	983	15813	14819
18	1	2024-03-02 13:29:38	2	146.837	6.74546	33.1	33.1		32744	43704	918	11126	10218	32746	35843	1075	16794	15697
18	2	2024-03-02 13:29:38	2	132.299	6.67085	33.1	33.1		32744	40961	918	11929	11026	32746	36972	1075	15712	14622
18	3	2024-03-02 13:29:38	2	134.271	6.65495	33.1	33.1		32744	41064	918	11809	10909	32746	37341	1075	15470	14381
18	4	2024-03-02 13:29:38	2	131.85	6.66006	33.1	33.1		32744	42673	918	11952	11053	32746	36149	1075	15565	14471
18	5	2024-03-02 13:29:38	2	119.227	6.60833	33.1	33.1		32744	46188	918	12773	11870	32746	37140	1075	14797	13705
18	6	2024-03-02 13:29:38	2	138.897	6.68034	33.1	33.1		32744	49392	918	11552	10644	32746	38382	1075	15800	14708
18	7	2024-03-02 13:29:38	2	134.015	6.64592	33.1	33.1		32745	44032	1045	11959	10924	32757	35681	1063	15253	14179
18	8	2024-03-02 13:29:38	2	139.273	6.63459	33.1	33.1		32745	43103	1045	11651	10623	32757	36279	1063	15165	14093
18	9	2024-03-02 13:29:38	2	141.343	6.67711	33.1	33.1		32745	42725	1045	11539	10509	32757	38752	1063	15794	14723
18	10	2024-03-02 13:29:38	2	151.547	6.68837	33.1	33.1		32745	43796	1045	11010	9981	32757	36298	1063	15955	14887
18	11	2024-03-02 13:29:38	2	140.849	6.59518	33.1	33.1		32745	43979	1045	11564	10536	32757	39369	1063	14613	13541
18	12	2024-03-02 13:29:38	2	149.194	6.67518	33.1	33.1		32745	41750	1045	11130	10098	32757	36951	1063	15687	14616
18	13	2024-03-02 13:29:38	2	136.424	6.54468	33.1	33.1		32747	41562	953	11728	10784	32762	34915	901	13705	12784
18	14	2024-03-02 13:29:38	2	140.94	6.73187	33.1	33.1		32747	40633	953	11474	10531	32762	36704	901	16415	15497
18	15	2024-03-02 13:29:38	2	158.71	6.677	33.1	33.1		32747	41292	953	10587	9641	32762	36721	901	15603	14682
18	16	2024-03-02 13:29:38	2	139.922	6.64888	33.1	33.1		32747	44307	953	11531	10587	32762	37856	901	15202	14289
18	17	2024-03-02 13:29:38	2	137.511	6.66487	33.1	33.1		32747	49547	953	11666	10722	32762	37083	901	15397	14478
18	18	2024-03-02 13:29:38	2	150.676	6.65356	33.1	33.1		32747	42922	953	10970	10024	32762	35570	901	15243	14325
18	19	2024-03-02 13:29:38	2	133.507	6.60089	33.1	33.1		32756	42000	987	11927	10954	32756	35283	983	14596	13607
18	20	2024-03-02 13:29:38	2	132.449	6.68235	33.1	33.1		32756	40946	987	11994	11017	32756	35370	983	15720	14718
18	21	2024-03-02 13:29:38	2	133.305	6.65665	33.1	33.1		32756	41746	987	11942	10966	32756	35944	983	15374	14381
18	22	2024-03-02 13:29:38	2	130.352	6.66944	33.1	33.1		32756	41453	987	12119	11144	32756	35224	983	15487	14497
18	23	2024-03-02 13:29:38	2	138.113	6.66666	33.1	33.1		32756	50156	987	11668	10688	32756	36745	983	15511	14512
18	24	2024-03-02 13:29:38	2	150.033	6.68531	33.1	33.1		32756	43495	987	11029	10056	32756	35867	983	15751	14757
19	1	2024-03-02 13:29:51	2	146.763	6.74259	33.1	33.1		32744	43704	918	11123	10215	32746	35842	1075	16748	15656
19	2	2024-03-02 13:29:51	2	130.301	6.6621	33.1	33.1		32744	40959	918	12038	11139	32746	36973	1075	15591	14497
19	3	2024-03-02 13:29:51	2	133.307	6.64534	33.1	33.1		32744	41063	918	11857	10958	32746	37341	1075	15333	14244
19	4	2024-03-02 13:29:51	2	130.416	6.65264	33.1	33.1		32744	42672	918	12030	11132	32746	36149	1075	15459	14365
19	5	2024-03-02 13:29:51	2	118.535	6.59977	33.1	33.1		32744	46186	918	12810	11909	32746	37140	1075	14675	13583
19	6	2024-03-02 13:29:51	2	137.803	6.66931	33.1	33.1		32744	49388	918	11603	10698	32746	38383	1075	15646	14551
19	7	2024-03-02 13:29:51	2	132.584	6.63853	33.1	33.1		32745	44031	1045	12035	11001	32757	35681	1063	15148	14074
19	8	2024-03-02 13:29:51	2	137.998	6.62618	33.1	33.1		32745	43101	1045	11712	10687	32757	36279	1063	15045	13973
19	9	2024-03-02 13:29:51	2	140.17	6.66381	33.1	33.1		32745	42724	1045	11595	10566	32757	38752	1063	15604	14533
19	10	2024-03-02 13:29:51	2	151.761	6.68284	33.1	33.1		32745	43794	1045	10991	9964	32757	36299	1063	15880	14808
19	11	2024-03-02 13:29:51	2	139.808	6.58558	33.1	33.1		32745	43977	1045	11612	10586	32757	39370	1063	14478	13404
19	12	2024-03-02 13:29:51	2	148.092	6.6685	33.1	33.1		32745	41748	1045	11176	10147	32757	36951	1063	15592	14521
19	13	2024-03-02 13:29:51	2	135.097	6.53983	33.1	33.1		32747	41562	953	11797	10853	32762	34915	901	13635	12715
19	14	2024-03-02 13:29:51	2	139.447	6.72137	33.1	33.1		32747	40632	953	11548	10606	32762	36704	901	16265	15347
19	15	2024-03-02 13:29:51	2	158.774	6.67019	33.1	33.1		32747	41290	953	10576	9632	32762	36721	901	15506	14585
19	16	2024-03-02 13:29:51	2	138.55	6.63885	33.1	33.1		32747	44306	953	11598	10656	32762	37857	901	15062	14146
19	17	2024-03-02 13:29:51	2	137.062	6.6558	33.1	33.1		32747	49547	953	11684	10740	32762	37083	901	15268	14349
19	18	2024-03-02 13:29:51	2	149.74	6.64633	33.1	33.1		32747	42921	953	11009	10064	32762	35571	901	15145	14222
19	19	2024-03-02 13:29:51	2	132.083	6.59388	33.1	33.1		32756	42000	987	12004	11031	32756	35282	983	14490	13507
19	20	2024-03-02 13:29:51	2	130.367	6.67377	33.1	33.1		32756	40944	987	12109	11135	32756	35370	983	15597	14596
19	21	2024-03-02 13:29:51	2	131.75	6.64787	33.1	33.1		32756	41745	987	12025	11051	32756	35944	983	15249	14256
19	22	2024-03-02 13:29:51	2	128.426	6.66323	33.1	33.1		32756	41452	987	12228	11255	32756	35224	983	15399	14409
19	23	2024-03-02 13:29:51	2	137.08	6.6564	33.1	33.1		32756	50154	987	11718	10739	32756	36745	983	15365	14366
19	24	2024-03-02 13:29:51	2	149.84	6.68123	33.1	33.1		32756	43493	987	11030	10059	32756	35868	983	15698	14699
20	1	2024-03-02 13:30:04	2	146.683	6.73776	33	33		32744	43703	918	11129	10222	32746	35843	1075	16684	15587
20	2	2024-03-02 13:30:04	2	128.738	6.65439	33	33		32744	40957	918	12135	11239	32746	36973	1075	15481	14387
20	3	2024-03-02 13:30:04	2	132.172	6.63364	33	33		32744	41062	918	11926	11029	32746	37341	1075	15166	14077
20	4	2024-03-02 13:30:04	2	129.06	6.64522	33	33		32744	42670	918	12114	11219	32746	36149	1075	15353	14259
20	5	2024-03-02 13:30:04	2	117.794	6.59037	33	33		32744	46184	918	12864	11965	32746	37140	1075	14541	13449
20	6	2024-03-02 13:30:04	2	136.645	6.65737	33	33		32744	49387	918	11671	10767	32746	38383	1075	15476	14381
20	7	2024-03-02 13:30:04	2	131.558	6.62874	33	33		32745	44030	1045	12099	11066	32757	35681	1063	15009	13935
20	8	2024-03-02 13:30:04	2	137.048	6.61798	33	33		32745	43101	1045	11769	10744	32757	36279	1063	14928	13856
20	9	2024-03-02 13:30:04	2	139.431	6.65191	33	33		32745	42722	1045	11637	10610	32757	38753	1063	15437	14363
20	10	2024-03-02 13:30:04	2	151.634	6.67724	33	33		32745	43792	1045	10998	9973	32757	36298	1063	15796	14728
20	11	2024-03-02 13:30:04	2	139.179	6.57444	33	33		32745	43975	1045	11648	10624	32757	39370	1063	14319	13245
20	12	2024-03-02 13:30:04	2	147.56	6.66125	33	33		32745	41746	1045	11204	10177	32757	36951	1063	15489	14418
20	13	2024-03-02 13:30:04	2	134.331	6.53401	33	33		32747	41560	953	11842	10901	32762	34915	901	13552	12632
20	14	2024-03-02 13:30:04	2	138.054	6.70904	33	33		32747	40631	953	11627	10687	32762	36704	901	16089	15171
20	15	2024-03-02 13:30:04	2	159.005	6.66388	33	33		32747	41290	953	10568	9624	32762	36721	901	15416	14495
20	16	2024-03-02 13:30:04	2	137.329	6.6291	33	33		32747	44304	953	11668	10728	32762	37857	901	14923	14007
20	17	2024-03-02 13:30:04	2	136.645	6.6466	33	33		32747	49546	953	11710	10767	32762	37083	901	15137	14218
20	18	2024-03-02 13:30:04	2	149.257	6.64064	33	33		32747	42920	953	11035	10091	32762	35571	901	15064	14141
20	19	2024-03-02 13:30:04	2	130.521	6.58603	33	33		32756	41998	987	12099	11129	32756	35282	983	14378	13395
20	20	2024-03-02 13:30:04	2	128.851	6.66575	33	33		32756	40944	987	12206	11232	32756	35370	983	15483	14482
20	21	2024-03-02 13:30:04	2	130.488	6.64008	33	33		32756	41744	987	12104	11131	32756	35944	983	15138	14145
20	22	2024-03-02 13:30:04	2	126.691	6.65372	33	33		32756	41451	987	12340	11368	32756	35224	983	15264	14274
20	23	2024-03-02 13:30:04	2	136.052	6.64783	33	33		32756	50153	987	11779	10801	32756	36745	983	15243	14244
20	24	2024-03-02 13:30:04	2	149.836	6.67758	33	33		32756	43493	987	11033	10062	32756	35867	983	15641	14647
21	1	2024-03-02 13:30:17	2	146.878	6.73342	33	33		32744	43701	918	11113	10208	32746	35843	1075	16622	15525
21	2	2024-03-02 13:30:17	2	127.134	6.64494	33	33		32744	40956	918	12230	11335	32746	36973	1075	15346	14252
21	3	2024-03-02 13:30:17	2	131.134	6.62473	33	33		32744	41062	918	11984	11087	32746	37341	1075	15039	13950
21	4	2024-03-02 13:30:17	2	127.688	6.63625	33	33		32744	42669	918	12194	11300	32746	36150	1075	15229	14131
21	5	2024-03-02 13:30:17	2	117.294	6.58146	33	33		32744	46182	918	12892	11995	32746	37140	1075	14414	13322
21	6	2024-03-02 13:30:17	2	135.715	6.64662	33	33		32744	49384	918	11718	10816	32746	38383	1075	15323	14228
21	7	2024-03-02 13:30:17	2	130.101	6.62064	33	33		32745	44029	1045	12181	11150	32757	35681	1063	14894	13820
21	8	2024-03-02 13:30:17	2	136.184	6.60971	33	33		32745	43099	1045	11812	10789	32757	36279	1063	14810	13738
21	9	2024-03-02 13:30:17	2	138.833	6.63868	33	33		32745	42722	1045	11666	10639	32757	38753	1063	15248	14174
21	10	2024-03-02 13:30:17	2	151.639	6.67206	33	33		32745	43792	1045	10994	9969	32757	36298	1063	15722	14654
21	11	2024-03-02 13:30:17	2	138.708	6.56499	33	33		32745	43975	1045	11670	10646	32757	39370	1063	14184	13110
21	12	2024-03-02 13:30:17	2	146.762	6.6538	33	33		32745	41747	1045	11242	10214	32757	36951	1063	15383	14312
21	13	2024-03-02 13:30:17	2	133.135	6.52755	33	33		32747	41560	953	11908	10967	32762	34915	901	13460	12540
21	14	2024-03-02 13:30:17	2	136.673	6.69861	33	33		32747	40630	953	11700	10761	32762	36704	901	15940	15022
21	15	2024-03-02 13:30:17	2	158.732	6.65827	33	33		32747	41289	953	10575	9633	32762	36721	901	15336	14415
21	16	2024-03-02 13:30:17	2	136.341	6.61886	33	33		32747	44304	953	11720	10780	32762	37857	901	14777	13861
21	17	2024-03-02 13:30:17	2	136.063	6.63696	33	33		32747	49545	953	11738	10796	32762	37083	901	15000	14081
21	18	2024-03-02 13:30:17	2	148.546	6.63424	33	33		32747	42920	953	11067	10123	32762	35571	901	14973	14050
21	19	2024-03-02 13:30:17	2	129.338	6.57817	33	33		32756	41998	987	12167	11197	32756	35283	983	14272	13283
21	20	2024-03-02 13:30:17	2	127.403	6.65893	33	33		32756	40944	987	12292	11318	32756	35370	983	15386	14385
21	21	2024-03-02 13:30:17	2	129.549	6.63229	33	33		32756	41743	987	12155	11184	32756	35944	983	15027	14034
21	22	2024-03-02 13:30:17	2	125.493	6.64716	33	33		32756	41451	987	12412	11440	32756	35224	983	15171	14181
21	23	2024-03-02 13:30:17	2	135.266	6.63989	33	33		32756	50152	987	11819	10842	32756	36746	983	15133	14131
21	24	2024-03-02 13:30:17	2	149.88	6.67364	33	33		32756	43492	987	11026	10056	32756	35867	983	15585	14591
22	1	2024-03-02 13:30:30	2	146.655	6.72936	33	33		32744	43701	918	11125	10220	32746	35843	1075	16564	15467
22	2	2024-03-02 13:30:30	2	125.689	6.63583	33	33		32744	40956	918	12322	11428	32746	36973	1075	15215	14122
22	3	2024-03-02 13:30:30	2	130.307	6.61352	33	33		32744	41061	918	12033	11138	32746	37342	1075	14882	13790
22	4	2024-03-02 13:30:30	2	126.547	6.62904	33	33		32744	42668	918	12266	11373	32746	36149	1075	15121	14028
22	5	2024-03-02 13:30:30	2	116.659	6.57213	33	33		32744	46181	918	12937	12041	32746	37140	1075	14281	13189
22	6	2024-03-02 13:30:30	2	134.589	6.63608	33	33		32744	49383	918	11784	10882	32746	38383	1075	15172	14078
22	7	2024-03-02 13:30:30	2	128.704	6.61226	33	33		32745	44029	1045	12268	11237	32757	35681	1063	14775	13701
22	8	2024-03-02 13:30:30	2	135.483	6.60116	33	33		32745	43097	1045	11850	10830	32757	36280	1063	14692	13616
22	9	2024-03-02 13:30:30	2	138.006	6.62804	33	33		32745	42722	1045	11713	10686	32757	38753	1063	15096	14022
22	10	2024-03-02 13:30:30	2	151.283	6.66646	33	33		32745	43790	1045	11010	9987	32757	36299	1063	15646	14574
22	11	2024-03-02 13:30:30	2	137.97	6.55574	33	33		32745	43974	1045	11711	10688	32757	39370	1063	14052	12978
22	12	2024-03-02 13:30:30	2	146.113	6.64613	33	33		32745	41744	1045	11272	10248	32757	36951	1063	15274	14203
22	13	2024-03-02 13:30:30	2	132.039	6.52172	33	33		32747	41559	953	11973	11033	32762	34915	901	13377	12457
22	14	2024-03-02 13:30:30	2	135.552	6.68691	33	33		32747	40630	953	11765	10826	32762	36705	901	15777	14855
22	15	2024-03-02 13:30:30	2	158.851	6.65244	33	33		32747	41288	953	10569	9628	32762	36721	901	15253	14332
22	16	2024-03-02 13:30:30	2	135.035	6.60813	33	33		32747	44302	953	11794	10856	32762	37857	901	14624	13708
22	17	2024-03-02 13:30:30	2	135.466	6.62691	33	33		32747	49544	953	11773	10831	32762	37083	901	14857	13938
22	18	2024-03-02 13:30:30	2	148.003	6.62827	33	33		32747	42919	953	11094	10151	32762	35571	901	14888	13965
22	19	2024-03-02 13:30:30	2	128.24	6.5699	33	33		32756	41996	987	12234	11266	32756	35283	983	14154	13165
22	20	2024-03-02 13:30:30	2	125.969	6.65028	33	33		32756	40942	987	12381	11410	32756	35370	983	15263	14262
22	21	2024-03-02 13:30:30	2	128.367	6.6233	33	33		32756	41742	987	12228	11258	32756	35945	983	14904	13906
22	22	2024-03-02 13:30:30	2	123.998	6.63849	33	33		32756	41450	987	12508	11538	32756	35224	983	15048	14058
22	23	2024-03-02 13:30:30	2	134.812	6.6302	33	33		32756	50151	987	11846	10869	32756	36746	983	14995	13993
22	24	2024-03-02 13:30:30	2	150.352	6.66949	33	33		32756	43491	987	11002	10033	32756	35867	983	15525	14532
23	1	2024-03-02 13:30:44	2	146.699	6.72488	33	33		32744	43701	918	11123	10218	32746	35842	1075	16494	15403
23	2	2024-03-02 13:30:44	2	124.43	6.62764	33	33		32744	40955	918	12403	11510	32746	36974	1075	15102	14005
23	3	2024-03-02 13:30:44	2	129.418	6.60454	33	33		32744	41060	918	12087	11193	32746	37341	1075	14750	13662
23	4	2024-03-02 13:30:44	2	125.492	6.61952	33	33		32744	42666	918	12331	11441	32746	36150	1075	14990	13892
23	5	2024-03-02 13:30:44	2	116.134	6.56322	33	33		32744	46180	918	12974	12079	32746	37140	1075	14154	13062
23	6	2024-03-02 13:30:44	2	133.742	6.6247	33	33		32744	49382	918	11833	10932	32746	38383	1075	15010	13916
23	7	2024-03-02 13:30:44	2	127.878	6.60367	33	33		32745	44028	1045	12319	11289	32757	35682	1063	14658	13579
23	8	2024-03-02 13:30:44	2	134.663	6.59226	33	33		32745	43097	1045	11898	10878	32757	36279	1063	14561	13489
23	9	2024-03-02 13:30:44	2	137.321	6.61565	33	33		32745	42721	1045	11750	10725	32757	38753	1063	14918	13845
23	10	2024-03-02 13:30:44	2	151.695	6.66094	33	33		32745	43788	1045	10988	9967	32757	36299	1063	15567	14495
23	11	2024-03-02 13:30:44	2	137.391	6.54671	33	33		32745	43973	1045	11742	10721	32757	39371	1063	13925	12849
23	12	2024-03-02 13:30:44	2	145.829	6.63797	33	33		32745	41744	1045	11287	10263	32757	36951	1063	15158	14087
23	13	2024-03-02 13:30:44	2	131.414	6.5154	33	33		32747	41559	953	12011	11071	32762	34915	901	13287	12367
23	14	2024-03-02 13:30:44	2	134.611	6.67627	33	33		32747	40630	953	11820	10881	32762	36704	901	15620	14703
23	15	2024-03-02 13:30:44	2	158.791	6.64662	33	33		32747	41288	953	10572	9631	32762	36721	901	15170	14249
23	16	2024-03-02 13:30:44	2	133.997	6.59916	33	33		32747	44303	953	11856	10917	32762	37857	901	14496	13580
23	17	2024-03-02 13:30:44	2	134.765	6.61827	33	33		32747	49542	953	11812	10872	32762	37083	901	14734	13815
23	18	2024-03-02 13:30:44	2	147.498	6.62139	33	33		32747	42918	953	11118	10177	32762	35571	901	14790	13867
23	19	2024-03-02 13:30:44	2	126.897	6.56247	33	33		32756	41995	987	12317	11351	32756	35282	983	14042	13059
23	20	2024-03-02 13:30:44	2	124.675	6.64156	33	33		32756	40942	987	12465	11494	32756	35370	983	15139	14138
23	21	2024-03-02 13:30:44	2	127.307	6.61424	33	33		32756	41741	987	12293	11325	32756	35944	983	14770	13777
23	22	2024-03-02 13:30:44	2	122.823	6.6306	33	33		32756	41449	987	12585	11616	32756	35224	983	14936	13946
23	23	2024-03-02 13:30:44	2	133.895	6.62043	33	33		32756	50150	987	11899	10923	32756	36746	983	14856	13854
23	24	2024-03-02 13:30:44	2	149.955	6.66407	33	33		32756	43491	987	11022	10053	32756	35867	983	15448	14455
24	1	2024-03-02 13:30:57	2	146.772	6.72005	33	33		32744	43700	918	11118	10214	32746	35842	1075	16425	15334
24	2	2024-03-02 13:30:57	2	123.391	6.61867	33	33		32744	40955	918	12471	11578	32746	36974	1075	14974	13877
24	3	2024-03-02 13:30:57	2	128.56	6.59522	33	33		32744	41059	918	12138	11246	32746	37341	1075	14617	13529
24	4	2024-03-02 13:30:57	2	124.67	6.6109	33	33		32744	42665	918	12383	11494	32746	36150	1075	14866	13769
24	5	2024-03-02 13:30:57	2	115.603	6.55452	33	33		32744	46179	918	13011	12117	32746	37141	1075	14033	12938
24	6	2024-03-02 13:30:57	2	132.725	6.61346	33	33		32744	49380	918	11891	10992	32746	38383	1075	14850	13756
24	7	2024-03-02 13:30:57	2	127.034	6.59487	33	33		32745	44027	1045	12371	11342	32757	35681	1063	14527	13454
24	8	2024-03-02 13:30:57	2	134.077	6.58391	33	33		32745	43096	1045	11931	10912	32757	36280	1063	14446	13370
24	9	2024-03-02 13:30:57	2	136.544	6.60578	33	33		32745	42720	1045	11793	10769	32757	38753	1063	14777	13704
24	10	2024-03-02 13:30:57	2	151.344	6.6559	33	33		32745	43787	1045	11004	9984	32757	36299	1063	15495	14423
24	11	2024-03-02 13:30:57	2	136.736	6.53781	33	33		32745	43971	1045	11777	10758	32757	39371	1063	13798	12722
24	12	2024-03-02 13:30:57	2	145.325	6.63052	33	33		32745	41743	1045	11312	10289	32757	36951	1063	15052	13981
24	13	2024-03-02 13:30:57	2	130.618	6.50838	33	33		32747	41557	953	12056	11119	32762	34915	901	13187	12267
24	14	2024-03-02 13:30:57	2	133.652	6.66492	33	33		32747	40629	953	11874	10937	32762	36705	901	15462	14541
24	15	2024-03-02 13:30:57	2	158.851	6.63982	33	33		32747	41287	953	10568	9628	32762	36721	901	15073	14152
24	16	2024-03-02 13:30:57	2	133.061	6.5892	33	33		32747	44302	953	11910	10972	32762	37857	901	14354	13438
24	17	2024-03-02 13:30:57	2	134.418	6.60892	33	33		32747	49542	953	11832	10892	32762	37083	901	14600	13682
24	18	2024-03-02 13:30:57	2	147.122	6.61408	33	33		32747	42917	953	11136	10196	32762	35571	901	14685	13763
24	19	2024-03-02 13:30:57	2	125.844	6.5537	33	33		32756	41994	987	12383	11418	32756	35283	983	13923	12934
24	20	2024-03-02 13:30:57	2	123.33	6.63481	33	33		32756	40941	987	12551	11582	32756	35370	983	15043	14042
24	21	2024-03-02 13:30:57	2	126.39	6.60462	33	33		32756	41742	987	12353	11383	32756	35945	983	14637	13640
24	22	2024-03-02 13:30:57	2	121.373	6.62249	33	33		32756	41449	987	12682	11713	32756	35224	983	14821	13831
24	23	2024-03-02 13:30:57	2	133.111	6.61193	33	33		32756	50150	987	11945	10969	32756	36746	983	14735	13733
24	24	2024-03-02 13:30:57	2	150.171	6.66076	33	33		32756	43490	987	11010	10042	32756	35867	983	15401	14408
25	1	2024-03-02 13:31:10	2	146.8	6.71452	33	33		32744	43700	918	11110	10206	32746	35843	1075	16352	15255
25	2	2024-03-02 13:31:10	2	121.928	6.60978	33	33		32744	40954	918	12558	11667	32746	36974	1075	14847	13750
25	3	2024-03-02 13:31:10	2	127.602	6.58506	33	33		32744	41058	918	12189	11298	32746	37342	1075	14475	13384
25	4	2024-03-02 13:31:10	2	123.46	6.60264	33	33		32744	42664	918	12452	11565	32746	36150	1075	14748	13651
25	5	2024-03-02 13:31:10	2	115.117	6.54463	33	33		32744	46178	918	13036	12143	32746	37141	1075	13891	12797
25	6	2024-03-02 13:31:10	2	131.546	6.60384	33	33		32744	49379	918	11953	11055	32746	38384	1075	14715	13619
25	7	2024-03-02 13:31:10	2	125.654	6.58691	33	33		32745	44026	1045	12450	11422	32757	35681	1063	14414	13341
25	8	2024-03-02 13:31:10	2	132.933	6.57585	33	33		32745	43095	1045	11990	10972	32757	36279	1063	14327	13255
25	9	2024-03-02 13:31:10	2	135.997	6.59465	33	33		32745	42720	1045	11817	10793	32757	38753	1063	14618	13545
25	10	2024-03-02 13:31:10	2	151.522	6.65037	33	33		32745	43787	1045	10989	9969	32757	36299	1063	15416	14344
25	11	2024-03-02 13:31:10	2	136.084	6.52786	33	33		32745	43971	1045	11807	10788	32757	39371	1063	13656	12580
25	12	2024-03-02 13:31:10	2	144.701	6.62222	33	33		32745	41742	1045	11337	10315	32757	36952	1063	14937	13863
25	13	2024-03-02 13:31:10	2	129.334	6.50206	33	33		32747	41557	953	12127	11190	32762	34915	901	13097	12177
25	14	2024-03-02 13:31:10	2	132.195	6.65463	33	33		32747	40628	953	11951	11016	32762	36705	901	15315	14394
25	15	2024-03-02 13:31:10	2	158.702	6.63364	33	33		32747	41287	953	10569	9629	32762	36722	901	14988	14064
25	16	2024-03-02 13:31:10	2	131.879	6.57931	33	33		32747	44301	953	11972	11035	32762	37858	901	14215	13297
25	17	2024-03-02 13:31:10	2	133.864	6.59943	33	33		32747	49542	953	11857	10917	32762	37084	901	14469	13547
25	18	2024-03-02 13:31:10	2	146.179	6.60754	33	33		32747	42917	953	11178	10238	32762	35571	901	14592	13670
25	19	2024-03-02 13:31:10	2	124.727	6.54543	33	33		32756	41994	987	12447	11482	32756	35283	983	13805	12816
25	20	2024-03-02 13:31:10	2	122.092	6.62468	33	33		32756	40941	987	12625	11656	32756	35371	983	14904	13898
25	21	2024-03-02 13:31:10	2	125.499	6.59739	33	33		32756	41740	987	12399	11432	32756	35945	983	14534	13537
25	22	2024-03-02 13:31:10	2	119.955	6.61403	33	33		32756	41449	987	12769	11801	32756	35224	983	14700	13711
25	23	2024-03-02 13:31:10	2	132.497	6.60259	33	33		32756	50149	987	11973	10998	32756	36746	983	14602	13600
25	24	2024-03-02 13:31:10	2	150.104	6.65457	33	33		32756	43489	987	11006	10039	32756	35867	983	15313	14320
26	1	2024-03-02 13:31:23	2	146.433	6.70976	33	33		32744	43700	918	11131	10227	32746	35843	1075	16284	15187
26	2	2024-03-02 13:31:23	2	120.844	6.59969	33	33		32744	40953	918	12632	11743	32746	36974	1075	14702	13606
26	3	2024-03-02 13:31:23	2	126.947	6.57503	33	33		32744	41057	918	12231	11342	32746	37342	1075	14332	13241
26	4	2024-03-02 13:31:23	2	122.327	6.59424	33	33		32744	42664	918	12530	11643	32746	36150	1075	14628	13531
26	5	2024-03-02 13:31:23	2	114.815	6.53664	33	33		32744	46176	918	13059	12168	32746	37141	1075	13777	12683
26	6	2024-03-02 13:31:23	2	130.942	6.5933	33	33		32744	49379	918	11992	11094	32746	38384	1075	14565	13469
26	7	2024-03-02 13:31:23	2	125.076	6.57775	33	33		32745	44026	1045	12490	11462	32757	35682	1063	14289	13211
26	8	2024-03-02 13:31:23	2	132.588	6.56709	33	33		32745	43094	1045	12011	10995	32757	36280	1063	14206	13130
26	9	2024-03-02 13:31:23	2	135.345	6.58465	33	33		32745	42719	1045	11856	10833	32757	38753	1063	14475	13402
26	10	2024-03-02 13:31:23	2	151.562	6.6433	33	33		32745	43786	1045	10988	9969	32757	36299	1063	15315	14243
26	11	2024-03-02 13:31:23	2	135.518	6.51953	33	33		32745	43970	1045	11841	10823	32757	39372	1063	13539	12461
26	12	2024-03-02 13:31:23	2	144.115	6.61441	33	33		32745	41741	1045	11368	10348	32757	36952	1063	14826	13752
26	13	2024-03-02 13:31:23	2	128.649	6.49497	33	33		32747	41556	953	12171	11235	32762	34915	901	12996	12076
26	14	2024-03-02 13:31:23	2	131.388	6.64497	33	33		32747	40628	953	12002	11067	32762	36705	901	15177	14256
26	15	2024-03-02 13:31:23	2	158.655	6.62817	33	33		32747	41286	953	10572	9633	32762	36721	901	14906	13986
26	16	2024-03-02 13:31:23	2	131.124	6.56985	33	33		32747	44301	953	12020	11083	32762	37858	901	14080	13162
26	17	2024-03-02 13:31:23	2	133.447	6.59029	33	33		32747	49540	953	11883	10944	32762	37084	901	14338	13417
26	18	2024-03-02 13:31:23	2	146.065	6.59904	33	33		32747	42916	953	11185	10246	32762	35571	901	14471	13549
26	19	2024-03-02 13:31:23	2	123.668	6.53694	33	33		32756	41994	987	12518	11554	32756	35283	983	13684	12695
26	20	2024-03-02 13:31:23	2	121.109	6.61645	33	33		32756	40941	987	12694	11725	32756	35370	983	14781	13781
26	21	2024-03-02 13:31:23	2	124.614	6.58707	33	33		32756	41741	987	12460	11492	32756	35945	983	14387	13390
26	22	2024-03-02 13:31:23	2	119.069	6.60586	33	33		32756	41448	987	12832	11865	32756	35225	983	14590	13595
26	23	2024-03-02 13:31:23	2	131.836	6.59345	33	33		32756	50148	987	12014	11040	32756	36746	983	14472	13470
26	24	2024-03-02 13:31:23	2	150.487	6.65092	33	33		32756	43489	987	10989	10022	32756	35867	983	15261	14268
27	1	2024-03-02 13:31:36	2	146.476	6.70381	33	33		32744	43699	918	11132	10229	32746	35843	1075	16198	15102
27	2	2024-03-02 13:31:36	2	119.743	6.5903	33	33		32744	40952	918	12712	11824	32746	36974	1075	14568	13472
27	3	2024-03-02 13:31:36	2	126.369	6.56599	33	33		32744	41057	918	12273	11384	32746	37342	1075	14203	13112
27	4	2024-03-02 13:31:36	2	121.738	6.58492	33	33		32744	42663	918	12574	11688	32746	36150	1075	14495	13398
27	5	2024-03-02 13:31:36	2	114.12	6.52871	33	33		32744	46176	918	13116	12225	32746	37141	1075	13664	12570
27	6	2024-03-02 13:31:36	2	129.992	6.58262	33	33		32744	49379	918	12055	11157	32746	38384	1075	14413	13317
27	7	2024-03-02 13:31:36	2	124.237	6.56902	33	33		32745	44025	1045	12549	11522	32757	35682	1063	14165	13087
27	8	2024-03-02 13:31:36	2	132.051	6.55784	33	33		32745	43094	1045	12048	11032	32757	36280	1063	14073	12998
27	9	2024-03-02 13:31:36	2	134.807	6.57331	33	33		32745	42719	1045	11892	10869	32757	38754	1063	14315	13240
27	10	2024-03-02 13:31:36	2	151.563	6.63728	33	33		32745	43785	1045	10991	9973	32757	36299	1063	15229	14157
27	11	2024-03-02 13:31:36	2	135.168	6.50965	33	33		32745	43970	1045	11866	10848	32757	39372	1063	13398	12320
27	12	2024-03-02 13:31:36	2	143.932	6.60583	33	33		32745	41741	1045	11382	10362	32757	36952	1063	14704	13630
27	13	2024-03-02 13:31:36	2	128.011	6.48858	33	33		32747	41556	953	12215	11280	32762	34915	901	12904	11985
27	14	2024-03-02 13:31:36	2	130.58	6.63509	33	33		32747	40627	953	12055	11121	32762	36705	901	15036	14115
27	15	2024-03-02 13:31:36	2	158.846	6.62277	33	33		32747	41286	953	10567	9628	32762	36722	901	14833	13909
27	16	2024-03-02 13:31:36	2	130.384	6.55947	33	33		32747	44299	953	12068	11133	32762	37858	901	13932	13014
27	17	2024-03-02 13:31:36	2	133.191	6.58136	33	33		32747	49541	953	11903	10964	32762	37084	901	14211	13290
27	18	2024-03-02 13:31:36	2	145.55	6.59202	33	33		32747	42916	953	11216	10277	32762	35571	901	14371	13449
27	19	2024-03-02 13:31:36	2	122.963	6.52902	33	33		32756	41994	987	12570	11606	32756	35283	983	13571	12582
27	20	2024-03-02 13:31:36	2	119.99	6.60787	33	33		32756	40940	987	12774	11807	32756	35371	983	14665	13659
27	21	2024-03-02 13:31:36	2	123.704	6.57794	33	33		32756	41741	987	12525	11557	32756	35945	983	14257	13260
27	22	2024-03-02 13:31:36	2	118.12	6.59796	33	33		32756	41448	987	12904	11937	32756	35225	983	14478	13483
27	23	2024-03-02 13:31:36	2	131.189	6.58523	33	33		32756	50148	987	12058	11084	32756	36746	983	14354	13353
27	24	2024-03-02 13:31:36	2	150.266	6.64613	33	33		32756	43489	987	11004	10037	32756	35868	983	15198	14200
28	1	2024-03-02 13:31:49	2	146.451	6.69821	33	33		32744	43700	918	11129	10225	32746	35843	1075	16118	15022
28	2	2024-03-02 13:31:49	2	118.489	6.58176	33	33		32744	40952	918	12791	11904	32746	36974	1075	14446	13350
28	3	2024-03-02 13:31:49	2	125.318	6.55638	33	33		32744	41057	918	12334	11445	32746	37342	1075	14066	12975
28	4	2024-03-02 13:31:49	2	120.662	6.5768	33	33		32744	42663	918	12639	11754	32746	36150	1075	14379	13282
28	5	2024-03-02 13:31:49	2	113.72	6.52001	33	33		32744	46174	918	13136	12247	32746	37141	1075	13540	12446
28	6	2024-03-02 13:31:49	2	129.193	6.57363	33	33		32744	49375	918	12095	11200	32746	38384	1075	14285	13189
28	7	2024-03-02 13:31:49	2	123.102	6.56057	33	33		32745	44026	1045	12618	11590	32757	35682	1063	14045	12967
28	8	2024-03-02 13:31:49	2	131.054	6.5495	33	33		32745	43094	1045	12102	11086	32757	36280	1063	13954	12879
28	9	2024-03-02 13:31:49	2	133.97	6.5661	33	33		32745	42719	1045	11935	10912	32757	38754	1063	14212	13137
28	10	2024-03-02 13:31:49	2	151.542	6.6328	33	33		32745	43785	1045	10987	9969	32757	36299	1063	15165	14093
28	11	2024-03-02 13:31:49	2	134.379	6.50237	33	33		32745	43970	1045	11906	10888	32757	39372	1063	13294	12216
28	12	2024-03-02 13:31:49	2	143.003	6.59817	33	33		32745	41740	1045	11425	10406	32757	36952	1063	14595	13521
28	13	2024-03-02 13:31:49	2	127.163	6.48169	33	33		32747	41556	953	12262	11327	32762	34915	901	12806	11887
28	14	2024-03-02 13:31:49	2	129.516	6.62515	33	33		32747	40627	953	12114	11180	32762	36705	901	14893	13973
28	15	2024-03-02 13:31:49	2	158.613	6.61736	33	33		32747	41286	953	10573	9634	32762	36722	901	14756	13832
28	16	2024-03-02 13:31:49	2	129.354	6.55049	33	33		32747	44299	953	12125	11190	32762	37858	901	13804	12886
28	17	2024-03-02 13:31:49	2	132.584	6.57222	33	33		32747	49540	953	11933	10994	32762	37084	901	14081	13160
28	18	2024-03-02 13:31:49	2	144.988	6.58583	33	33		32747	42915	953	11239	10301	32762	35571	901	14283	13361
28	19	2024-03-02 13:31:49	2	122.023	6.52061	33	33		32756	41993	987	12625	11662	32756	35283	983	13451	12462
28	20	2024-03-02 13:31:49	2	119.034	6.59929	33	33		32756	40940	987	12833	11866	32756	35371	983	14543	13537
28	21	2024-03-02 13:31:49	2	122.982	6.56903	33	33		32756	41741	987	12566	11598	32756	35945	983	14130	13133
28	22	2024-03-02 13:31:49	2	117.07	6.59028	33	33		32756	41447	987	12969	12004	32756	35224	983	14363	13374
28	23	2024-03-02 13:31:49	2	130.413	6.57631	33	33		32756	50147	987	12099	11125	32756	36746	983	14227	13226
28	24	2024-03-02 13:31:49	2	150.527	6.64036	33	33		32756	43487	987	10984	10019	32756	35867	983	15111	14118
29	1	2024-03-02 13:37:40	3	148.126	6.72173	33	33		32744	43703	909	11121	10223	32747	35842	1071	16440	15358
29	2	2024-03-02 13:37:40	3	137.968	6.6864	33	33		32744	40961	909	11669	10775	32747	36973	1071	15931	14844
29	3	2024-03-02 13:37:40	3	138.09	6.67976	33	33		32744	41065	909	11661	10768	32747	37340	1071	15813	14735
29	4	2024-03-02 13:37:40	3	136.874	6.68205	33	33		32744	42674	909	11730	10838	32747	36150	1071	15875	14785
29	5	2024-03-02 13:37:40	3	118.819	6.65211	33	33		32744	46191	909	12893	11996	32747	37139	1071	15411	14329
29	6	2024-03-02 13:37:40	3	142.29	6.71392	33	33		32744	49397	909	11436	10533	32747	38382	1071	16272	15186
29	7	2024-03-02 13:37:40	3	139.074	6.65705	33	33		32745	44034	1059	11763	10712	32757	35681	1054	15402	14337
29	8	2024-03-02 13:37:40	3	142.766	6.65134	33	33		32745	43107	1059	11553	10507	32757	36279	1054	15395	14332
29	9	2024-03-02 13:37:40	3	143.986	6.71588	33	33		32745	42722	1059	11482	10441	32757	38752	1054	16340	15277
29	10	2024-03-02 13:37:40	3	151.319	6.71531	33	33		32745	43798	1059	11105	10061	32757	36298	1054	16331	15272
29	11	2024-03-02 13:37:40	3	142.877	6.61815	33	33		32745	43983	1059	11547	10501	32757	39369	1054	14933	13869
29	12	2024-03-02 13:37:40	3	151.299	6.70662	33	33		32745	41751	1059	11109	10062	32757	36951	1054	16125	15063
29	13	2024-03-02 13:37:40	3	139.552	6.54468	33	33		32747	41561	958	11633	10685	32762	34915	902	13706	12784
29	14	2024-03-02 13:37:40	3	146.491	6.76968	33	33		32747	40632	958	11255	10308	32762	36704	902	16957	16037
29	15	2024-03-02 13:37:40	3	158.774	6.66276	33	33		32747	41293	958	10654	9702	32762	36721	902	15401	14479
29	16	2024-03-02 13:37:40	3	143.837	6.66837	33	33		32747	44310	958	11401	10449	32762	37857	902	15485	14567
29	17	2024-03-02 13:37:40	3	139.127	6.6861	33	33		32747	49548	958	11658	10709	32762	37083	902	15701	14780
29	18	2024-03-02 13:37:40	3	151.259	6.65659	33	33		32747	42921	958	11014	10064	32762	35571	902	15292	14368
29	19	2024-03-02 13:37:40	3	136.461	6.61274	33	33		32756	41999	987	11834	10862	32756	35283	997	14779	13776
29	20	2024-03-02 13:37:40	3	135.47	6.66948	33	33		32756	40944	987	11894	10920	32756	35370	997	15550	14535
29	21	2024-03-02 13:37:40	3	136.736	6.64513	33	33		32756	41744	987	11819	10846	32756	35944	997	15224	14217
29	22	2024-03-02 13:37:40	3	130.667	6.64942	33	33		32756	41452	987	12183	11210	32756	35224	997	15217	14213
29	23	2024-03-02 13:37:40	3	137.255	6.63006	33	33		32756	50160	987	11799	10816	32756	36746	997	15007	13991
29	24	2024-03-02 13:37:40	3	148.885	6.6787	33	33		32756	43498	987	11160	10184	32756	35867	997	15671	14663
30	1	2024-03-02 13:37:53	3	147.91	6.71907	33	33		32744	43703	909	11128	10230	32747	35842	1071	16402	15320
30	2	2024-03-02 13:37:53	3	134.644	6.67926	33	33		32744	40960	909	11856	10964	32747	36973	1071	15828	14742
30	3	2024-03-02 13:37:53	3	136.277	6.67128	33	33		32744	41064	909	11759	10868	32747	37341	1071	15696	14614
30	4	2024-03-02 13:37:53	3	134.19	6.67778	33	33		32744	42671	909	11879	10991	32747	36149	1071	15809	14724
30	5	2024-03-02 13:37:53	3	117.94	6.64067	33	33		32744	46187	909	12946	12053	32747	37140	1071	15251	14166
30	6	2024-03-02 13:37:53	3	140.957	6.70353	33	33		32744	49391	909	11500	10602	32747	38383	1071	16127	15038
30	7	2024-03-02 13:37:53	3	136.708	6.64951	33	33		32745	44032	1059	11892	10843	32757	35681	1054	15295	14230
30	8	2024-03-02 13:37:53	3	141.12	6.64314	33	33		32745	43103	1059	11635	10593	32757	36280	1054	15283	14215
30	9	2024-03-02 13:37:53	3	142.448	6.69747	33	33		32745	42721	1059	11560	10520	32757	38753	1054	16079	15014
30	10	2024-03-02 13:37:53	3	151.6	6.70943	33	33		32745	43795	1059	11084	10043	32757	36299	1054	16252	15188
30	11	2024-03-02 13:37:53	3	141.627	6.60828	33	33		32745	43979	1059	11607	10565	32757	39370	1054	14794	13728
30	12	2024-03-02 13:37:53	3	150.361	6.70085	33	33		32745	41750	1059	11151	10105	32757	36952	1054	16047	14981
30	13	2024-03-02 13:37:53	3	137.574	6.54173	33	33		32747	41561	958	11741	10793	32762	34915	902	13664	12742
30	14	2024-03-02 13:37:53	3	143.924	6.75904	33	33		32747	40631	958	11386	10440	32762	36705	902	16809	15885
30	15	2024-03-02 13:37:53	3	158.715	6.65721	33	33		32747	41291	958	10651	9701	32762	36722	902	15326	14400
30	16	2024-03-02 13:37:53	3	141.772	6.65926	33	33		32747	44308	958	11507	10557	32762	37858	902	15358	14437
30	17	2024-03-02 13:37:53	3	137.992	6.67682	33	33		32747	49548	958	11718	10769	32762	37084	902	15572	14648
30	18	2024-03-02 13:37:53	3	150.084	6.6549	33	33		32747	42921	958	11069	10119	32762	35570	902	15263	14344
30	19	2024-03-02 13:37:53	3	133.956	6.60545	33	33		32756	41999	987	11977	11005	32756	35283	997	14675	13672
30	20	2024-03-02 13:37:53	3	132.626	6.66456	33	33		32756	40945	987	12061	11085	32756	35370	997	15480	14465
30	21	2024-03-02 13:37:53	3	134.965	6.63846	33	33		32756	41745	987	11919	10945	32756	35944	997	15129	14122
30	22	2024-03-02 13:37:53	3	128.042	6.6423	33	33		32756	41452	987	12343	11370	32756	35224	997	15116	14112
30	23	2024-03-02 13:37:53	3	135.969	6.62437	33	33		32756	50157	987	11867	10886	32756	36746	997	14926	13910
30	24	2024-03-02 13:37:53	3	148.883	6.67736	33	33		32756	43495	987	11153	10180	32756	35868	997	15657	14644
31	1	2024-03-02 13:38:06	3	147.719	6.71529	33	33		32744	43702	909	11128	10231	32747	35843	1071	16353	15266
31	2	2024-03-02 13:38:06	3	132.093	6.67204	33	33		32744	40959	909	11998	11107	32747	36974	1071	15729	14639
31	3	2024-03-02 13:38:06	3	134.541	6.66063	33	33		32744	41063	909	11850	10960	32747	37341	1071	15544	14462
31	4	2024-03-02 13:38:06	3	132.274	6.67225	33	33		32744	42670	909	11983	11096	32747	36150	1071	15735	14645
31	5	2024-03-02 13:38:06	3	117.184	6.63043	33	33		32744	46182	909	12983	12095	32747	37141	1071	15109	14020
31	6	2024-03-02 13:38:06	3	139.336	6.6925	33	33		32744	49387	909	11579	10683	32747	38383	1071	15970	14881
31	7	2024-03-02 13:38:06	3	134.726	6.64205	33	33		32745	44030	1059	11996	10949	32757	35681	1054	15189	14124
31	8	2024-03-02 13:38:06	3	139.835	6.63683	33	33		32745	43101	1059	11694	10655	32757	36280	1054	15192	14125
31	9	2024-03-02 13:38:06	3	141.329	6.68334	33	33		32745	42720	1059	11611	10572	32757	38753	1054	15877	14812
31	10	2024-03-02 13:38:06	3	151.469	6.70432	33	33		32745	43792	1059	11079	10041	32757	36299	1054	16179	15115
31	11	2024-03-02 13:38:06	3	140.804	6.59812	33	33		32745	43977	1059	11641	10601	32757	39371	1054	14651	13583
31	12	2024-03-02 13:38:06	3	149.419	6.69628	33	33		32745	41747	1059	11186	10144	32757	36951	1054	15978	14916
31	13	2024-03-02 13:38:06	3	136.038	6.5371	33	33		32747	41560	958	11818	10872	32762	34915	902	13597	12676
31	14	2024-03-02 13:38:06	3	141.419	6.74854	33	33		32747	40630	958	11511	10567	32762	36705	902	16659	15735
31	15	2024-03-02 13:38:06	3	158.781	6.65167	33	33		32747	41291	958	10640	9690	32762	36722	902	15247	14321
31	16	2024-03-02 13:38:06	3	139.799	6.65133	33	33		32747	44307	958	11605	10657	32762	37857	902	15241	14324
31	17	2024-03-02 13:38:06	3	136.761	6.66839	33	33		32747	49544	958	11777	10830	32762	37084	902	15452	14528
31	18	2024-03-02 13:38:06	3	149.065	6.65103	33	33		32747	42919	958	11110	10162	32762	35571	902	15213	14289
31	19	2024-03-02 13:38:06	3	132.109	6.59921	33	33		32756	41998	987	12077	11106	32756	35283	997	14586	13583
31	20	2024-03-02 13:38:06	3	130.497	6.65963	33	33		32756	40944	987	12179	11205	32756	35371	997	15416	14395
31	21	2024-03-02 13:38:06	3	132.968	6.63011	33	33		32756	41743	987	12025	11054	32756	35944	997	15010	14003
31	22	2024-03-02 13:38:06	3	125.519	6.63447	33	33		32756	41451	987	12494	11522	32756	35225	997	15011	14001
31	23	2024-03-02 13:38:06	3	134.558	6.61832	33	33		32756	50154	987	11938	10959	32756	36747	997	14844	13824
31	24	2024-03-02 13:38:06	3	149.143	6.67511	33	33		32756	43493	987	11129	10158	32756	35868	997	15625	14612
32	1	2024-03-02 13:38:19	3	148.069	6.71242	33	33		32744	43701	909	11109	10213	32747	35843	1071	16312	15225
32	2	2024-03-02 13:38:19	3	130.094	6.6642	33	33		32744	40956	909	12116	11230	32747	36974	1071	15617	14527
32	3	2024-03-02 13:38:19	3	133.284	6.65116	33	33		32744	41061	909	11922	11035	32747	37342	1071	15412	14327
32	4	2024-03-02 13:38:19	3	130.448	6.6656	33	33		32744	42668	909	12092	11208	32747	36151	1071	15644	14550
32	5	2024-03-02 13:38:19	3	116.426	6.62096	33	33		32744	46180	909	13036	12150	32747	37140	1071	14970	13885
32	6	2024-03-02 13:38:19	3	137.943	6.68133	33	33		32744	49385	909	11656	10762	32747	38384	1071	15813	14722
32	7	2024-03-02 13:38:19	3	132.852	6.63346	33	33		32745	44029	1059	12107	11061	32757	35682	1054	15072	14002
32	8	2024-03-02 13:38:19	3	138.452	6.62877	33	33		32745	43098	1059	11769	10733	32757	36280	1054	15077	14010
32	9	2024-03-02 13:38:19	3	140.516	6.6692	33	33		32745	42720	1059	11655	10617	32757	38753	1054	15675	14610
32	10	2024-03-02 13:38:19	3	151.268	6.6997	33	33		32745	43789	1059	11086	10051	32757	36299	1054	16113	15049
32	11	2024-03-02 13:38:19	3	139.657	6.58887	33	33		32745	43975	1059	11703	10665	32757	39371	1054	14519	13451
32	12	2024-03-02 13:38:19	3	148.732	6.68917	33	33		32745	41746	1059	11220	10179	32757	36952	1054	15881	14815
32	13	2024-03-02 13:38:19	3	134.625	6.53176	33	33		32747	41559	958	11900	10955	32762	34915	902	13521	12600
32	14	2024-03-02 13:38:19	3	139.871	6.73691	33	33		32747	40630	958	11597	10653	32762	36705	902	16492	15569
32	15	2024-03-02 13:38:19	3	158.609	6.64571	33	33		32747	41289	958	10645	9698	32762	36722	902	15161	14236
32	16	2024-03-02 13:38:19	3	138.119	6.64067	33	33		32747	44304	958	11697	10752	32762	37858	902	15092	14172
32	17	2024-03-02 13:38:19	3	136.295	6.65939	33	33		32747	49543	958	11803	10857	32762	37084	902	15324	14400
32	18	2024-03-02 13:38:19	3	148.419	6.64668	33	33		32747	42919	958	11143	10195	32762	35571	902	15151	14227
32	19	2024-03-02 13:38:19	3	130.384	6.59093	33	33		32756	41997	987	12181	11212	32756	35283	997	14468	13465
32	20	2024-03-02 13:38:19	3	128.469	6.65267	33	33		32756	40943	987	12304	11332	32756	35370	997	15311	14296
32	21	2024-03-02 13:38:19	3	131.405	6.62421	33	33		32756	41742	987	12119	11149	32756	35944	997	14926	13919
32	22	2024-03-02 13:38:19	3	123.721	6.62827	33	33		32756	41450	987	12611	11641	32756	35224	997	14917	13913
32	23	2024-03-02 13:38:19	3	133.6	6.61158	33	33		32756	50153	987	11994	11016	32756	36746	997	14744	13728
32	24	2024-03-02 13:38:19	3	149.143	6.67195	33	33		32756	43492	987	11128	10158	32756	35868	997	15580	14567
33	1	2024-03-02 13:38:32	3	147.703	6.70892	33	33		32744	43701	909	11113	10217	32747	35843	1071	16262	15175
33	2	2024-03-02 13:38:32	3	128.308	6.65565	33	33		32744	40955	909	12208	11324	32747	36974	1071	15495	14405
33	3	2024-03-02 13:38:32	3	132.003	6.64107	33	33		32744	41059	909	11979	11095	32747	37341	1071	15264	14183
33	4	2024-03-02 13:38:32	3	128.895	6.65936	33	33		32744	42666	909	12168	11287	32747	36150	1071	15551	14461
33	5	2024-03-02 13:38:32	3	115.454	6.61107	33	33		32744	46178	909	13084	12200	32747	37140	1071	14829	13744
33	6	2024-03-02 13:38:32	3	136.525	6.67086	33	33		32744	49382	909	11719	10827	32747	38384	1071	15664	14573
33	7	2024-03-02 13:38:32	3	131.428	6.62846	33	33		32745	44027	1059	12173	11130	32757	35681	1054	14996	13931
33	8	2024-03-02 13:38:32	3	137.446	6.62169	33	33		32745	43097	1059	11808	10774	32757	36280	1054	14976	13909
33	9	2024-03-02 13:38:32	3	139.405	6.65583	33	33		32745	42719	1059	11700	10663	32757	38754	1054	15486	14419
33	10	2024-03-02 13:38:32	3	151.584	6.69453	33	33		32745	43787	1059	11054	10021	32757	36299	1054	16039	14975
33	11	2024-03-02 13:38:32	3	138.96	6.5797	33	33		32745	43973	1059	11723	10688	32757	39371	1054	14388	13320
33	12	2024-03-02 13:38:32	3	147.742	6.68228	33	33		32745	41743	1059	11252	10215	32757	36952	1054	15783	14717
33	13	2024-03-02 13:38:32	3	133.413	6.5279	33	33		32747	41558	958	11954	11010	32762	34915	902	13466	12545
33	14	2024-03-02 13:38:32	3	138.2	6.72515	33	33		32747	40629	958	11673	10731	32762	36705	902	16324	15401
33	15	2024-03-02 13:38:32	3	158.84	6.64087	33	33		32747	41288	958	10620	9674	32762	36722	902	15092	14167
33	16	2024-03-02 13:38:32	3	136.889	6.63149	33	33		32747	44302	958	11749	10806	32762	37858	902	14961	14041
33	17	2024-03-02 13:38:32	3	135.664	6.65004	33	33		32747	49540	958	11821	10877	32762	37084	902	15191	14267
33	18	2024-03-02 13:38:32	3	147.703	6.6419	33	33		32747	42917	958	11162	10217	32762	35571	902	15083	14159
33	19	2024-03-02 13:38:32	3	128.783	6.58364	33	33		32756	41995	987	12260	11294	32756	35283	997	14364	13361
33	20	2024-03-02 13:38:32	3	126.756	6.64648	33	33		32756	40942	987	12394	11423	32756	35370	997	15223	14208
33	21	2024-03-02 13:38:32	3	129.742	6.61607	33	33		32756	41742	987	12204	11234	32756	35945	997	14814	13803
33	22	2024-03-02 13:38:32	3	122.053	6.62016	33	33		32756	41449	987	12703	11734	32756	35225	997	14807	13798
33	23	2024-03-02 13:38:32	3	132.531	6.60406	33	33		32756	50152	987	12040	11063	32756	36747	997	14641	13621
33	24	2024-03-02 13:38:32	3	148.993	6.66984	33	33		32756	43491	987	11120	10151	32756	35867	997	15544	14537
34	1	2024-03-02 13:38:45	3	147.816	6.70605	33	33		32744	43701	909	11109	10213	32747	35843	1071	16221	15134
34	2	2024-03-02 13:38:45	3	126.544	6.64809	33	33		32744	40954	909	12321	11439	32747	36974	1071	15387	14297
34	3	2024-03-02 13:38:45	3	130.941	6.63153	33	33		32744	41058	909	12044	11162	32747	37342	1071	15132	14047
34	4	2024-03-02 13:38:45	3	127.745	6.65152	33	33		32744	42664	909	12241	11362	32747	36151	1071	15443	14349
34	5	2024-03-02 13:38:45	3	115.123	6.60061	33	33		32744	46176	909	13109	12227	32747	37141	1071	14683	13595
34	6	2024-03-02 13:38:45	3	135.426	6.65948	33	33		32744	49377	909	11781	10893	32747	38384	1071	15502	14411
34	7	2024-03-02 13:38:45	3	130.277	6.61874	33	33		32745	44026	1059	12245	11203	32757	35682	1054	14863	13793
34	8	2024-03-02 13:38:45	3	136.82	6.61335	33	33		32745	43096	1059	11845	10812	32757	36280	1054	14857	13790
34	9	2024-03-02 13:38:45	3	138.447	6.64414	33	33		32745	42718	1059	11755	10719	32757	38753	1054	15317	14252
34	10	2024-03-02 13:38:45	3	151.518	6.68851	33	33		32745	43785	1059	11057	10026	32757	36299	1054	15953	14889
34	11	2024-03-02 13:38:45	3	137.937	6.57115	33	33		32745	43971	1059	11781	10748	32757	39371	1054	14265	13198
34	12	2024-03-02 13:38:45	3	147.216	6.67497	33	33		32745	41742	1059	11280	10244	32757	36952	1054	15679	14613
34	13	2024-03-02 13:38:45	3	132.285	6.52214	33	33		32747	41557	958	12022	11080	32762	34915	902	13384	12463
34	14	2024-03-02 13:38:45	3	137.15	6.71499	33	33		32747	40628	958	11734	10793	32762	36706	902	16183	15256
34	15	2024-03-02 13:38:45	3	158.572	6.63568	33	33		32747	41286	958	10632	9688	32762	36722	902	15018	14093
34	16	2024-03-02 13:38:45	3	135.614	6.62272	33	33		32747	44301	958	11824	10882	32762	37858	902	14836	13916
34	17	2024-03-02 13:38:45	3	135.034	6.64083	33	33		32747	49541	958	11860	10916	32762	37084	902	15059	14136
34	18	2024-03-02 13:38:45	3	147.119	6.63726	33	33		32747	42916	958	11193	10249	32762	35571	902	15017	14093
34	19	2024-03-02 13:38:45	3	127.181	6.57586	33	33		32756	41995	987	12364	11398	32756	35283	997	14253	13250
34	20	2024-03-02 13:38:45	3	125.313	6.64029	33	33		32756	40941	987	12488	11519	32756	35370	997	15135	14120
34	21	2024-03-02 13:38:45	3	128.517	6.60778	33	33		32756	41741	987	12281	11313	32756	35945	997	14696	13685
34	22	2024-03-02 13:38:45	3	120.426	6.61305	33	33		32756	41448	987	12815	11848	32756	35224	997	14700	13697
34	23	2024-03-02 13:38:45	3	131.89	6.59823	33	33		32756	50150	987	12080	11104	32756	36747	997	14557	13538
34	24	2024-03-02 13:38:45	3	149.186	6.66639	33	33		32756	43489	987	11110	10143	32756	35868	997	15500	14488
35	1	2024-03-02 13:38:59	3	147.705	6.70171	33	33		32744	43699	909	11113	10219	32747	35843	1071	16159	15072
35	2	2024-03-02 13:38:59	3	125.043	6.63905	33	33		32744	40953	909	12418	11537	32747	36974	1071	15258	14168
35	3	2024-03-02 13:38:59	3	130.249	6.62158	33	33		32744	41056	909	12084	11205	32747	37342	1071	14990	13905
35	4	2024-03-02 13:38:59	3	126.487	6.64459	33	33		32744	42662	909	12319	11443	32747	36150	1071	15340	14250
35	5	2024-03-02 13:38:59	3	114.533	6.59185	33	33		32744	46177	909	13154	12271	32747	37141	1071	14558	13470
35	6	2024-03-02 13:38:59	3	134.547	6.64845	33	33		32744	49377	909	11833	10945	32747	38384	1071	15345	14254
35	7	2024-03-02 13:38:59	3	128.951	6.61219	33	33		32745	44024	1059	12326	11286	32757	35681	1054	14765	13700
35	8	2024-03-02 13:38:59	3	135.876	6.60627	33	33		32745	43095	1059	11899	10867	32757	36280	1054	14756	13689
35	9	2024-03-02 13:38:59	3	137.994	6.63196	33	33		32745	42718	1059	11781	10745	32757	38754	1054	15145	14078
35	10	2024-03-02 13:38:59	3	151.524	6.68438	33	33		32745	43784	1059	11056	10026	32757	36299	1054	15893	14830
35	11	2024-03-02 13:38:59	3	137.626	6.56212	33	33		32745	43971	1059	11799	10766	32757	39372	1054	14138	13069
35	12	2024-03-02 13:38:59	3	146.701	6.66836	33	33		32745	41741	1059	11305	10271	32757	36952	1054	15585	14519
35	13	2024-03-02 13:38:59	3	131.616	6.51659	33	33		32747	41556	958	12062	11121	32762	34915	902	13305	12384
35	14	2024-03-02 13:38:59	3	135.945	6.7047	33	33		32747	40627	958	11802	10863	32762	36706	902	16036	15109
35	15	2024-03-02 13:38:59	3	158.664	6.6309	33	33		32747	41286	958	10628	9684	32762	36722	902	14950	14025
35	16	2024-03-02 13:38:59	3	134.327	6.61396	33	33		32747	44301	958	11900	10958	32762	37858	902	14711	13791
35	17	2024-03-02 13:38:59	3	134.479	6.63162	33	33		32747	49539	958	11892	10949	32762	37085	902	14932	14005
35	18	2024-03-02 13:38:59	3	146.585	6.63242	33	33		32747	42916	958	11221	10277	32762	35571	902	14948	14024
35	19	2024-03-02 13:38:59	3	126.162	6.5678	33	33		32756	41994	987	12429	11464	32756	35283	997	14138	13135
35	20	2024-03-02 13:38:59	3	123.939	6.63305	33	33		32756	40940	987	12578	11610	32756	35370	997	15032	14017
35	21	2024-03-02 13:38:59	3	127.687	6.60069	33	33		32756	41741	987	12334	11366	32756	35945	997	14595	13584
35	22	2024-03-02 13:38:59	3	119.042	6.60494	33	33		32756	41447	987	12910	11945	32756	35224	997	14585	13582
35	23	2024-03-02 13:38:59	3	131.06	6.59008	33	33		32756	50149	987	12130	11155	32756	36747	997	14441	13422
35	24	2024-03-02 13:38:59	3	149.211	6.66379	33	33		32756	43488	987	11108	10142	32756	35868	997	15463	14451
36	1	2024-03-02 13:39:12	3	147.633	6.69758	33	33		32744	43698	909	11110	10217	32747	35843	1071	16100	15013
36	2	2024-03-02 13:39:12	3	123.767	6.63044	33	33		32744	40952	909	12493	11614	32747	36974	1071	15134	14045
36	3	2024-03-02 13:39:12	3	129.143	6.61204	33	33		32744	41055	909	12144	11267	32747	37342	1071	14853	13769
36	4	2024-03-02 13:39:12	3	125.253	6.63583	33	33		32744	42662	909	12392	11516	32747	36151	1071	15219	14125
36	5	2024-03-02 13:39:12	3	113.752	6.5816	33	33		32744	46173	909	13200	12321	32747	37141	1071	14412	13324
36	6	2024-03-02 13:39:12	3	133.51	6.63763	33	33		32744	49375	909	11887	11000	32747	38385	1071	15193	14100
36	7	2024-03-02 13:39:12	3	127.811	6.60444	33	33		32745	44023	1059	12390	11351	32757	35682	1054	14660	13590
36	8	2024-03-02 13:39:12	3	135.03	6.59863	33	33		32745	43094	1059	11941	10910	32757	36280	1054	14647	13580
36	9	2024-03-02 13:39:12	3	137.358	6.62181	33	33		32745	42717	1059	11810	10775	32757	38755	1054	15003	13933
36	10	2024-03-02 13:39:12	3	151.412	6.67941	33	33		32745	43783	1059	11055	10026	32757	36299	1054	15822	14759
36	11	2024-03-02 13:39:12	3	137.062	6.55175	33	33		32745	43969	1059	11823	10792	32757	39372	1054	13990	12921
36	12	2024-03-02 13:39:12	3	146.034	6.66013	33	33		32745	41740	1059	11333	10300	32757	36952	1054	15468	14402
36	13	2024-03-02 13:39:12	3	130.543	6.51006	33	33		32747	41555	958	12119	11180	32762	34916	902	13218	12291
36	14	2024-03-02 13:39:12	3	135.013	6.69377	33	33		32747	40626	958	11848	10911	32762	36706	902	15880	14953
36	15	2024-03-02 13:39:12	3	158.682	6.62494	33	33		32747	41285	958	10620	9678	32762	36722	902	14865	13940
36	16	2024-03-02 13:39:12	3	133.309	6.60372	33	33		32747	44300	958	11953	11012	32762	37859	902	14568	13645
36	17	2024-03-02 13:39:12	3	133.963	6.62227	33	33		32747	49539	958	11916	10973	32762	37084	902	14795	13872
36	18	2024-03-02 13:39:12	3	145.957	6.6256	33	33		32747	42915	958	11247	10304	32762	35571	902	14851	13927
36	19	2024-03-02 13:39:12	3	125.146	6.55952	33	33		32756	41992	987	12485	11523	32756	35283	997	14020	13017
36	20	2024-03-02 13:39:12	3	122.455	6.62658	33	33		32756	40939	987	12668	11702	32756	35371	997	14945	13925
36	21	2024-03-02 13:39:12	3	126.422	6.59234	33	33		32756	41739	987	12405	11440	32756	35945	997	14476	13465
36	22	2024-03-02 13:39:12	3	117.69	6.59697	33	33		32756	41448	987	13000	12033	32756	35225	997	14478	13469
36	23	2024-03-02 13:39:12	3	130.187	6.58312	33	33		32756	50148	987	12176	11202	32756	36747	997	14342	13323
36	24	2024-03-02 13:39:12	3	149.376	6.66097	33	33		32756	43488	987	11094	10128	32756	35868	997	15423	14411
37	1	2024-03-02 13:39:25	3	147.519	6.69359	33	33		32744	43698	909	11119	10226	32747	35843	1071	16043	14956
37	2	2024-03-02 13:39:25	3	122.515	6.6214	33	33		32744	40951	909	12579	11702	32747	36975	1071	15009	13916
37	3	2024-03-02 13:39:25	3	128.361	6.60265	33	33		32744	41055	909	12197	11320	32747	37342	1071	14719	13635
37	4	2024-03-02 13:39:25	3	124.416	6.62799	33	33		32744	42661	909	12449	11575	32747	36151	1071	15107	14013
37	5	2024-03-02 13:39:25	3	113.506	6.57255	33	33		32744	46173	909	13223	12344	32747	37141	1071	14283	13195
37	6	2024-03-02 13:39:25	3	132.687	6.6273	33	33		32744	49376	909	11940	11053	32747	38385	1071	15046	13953
37	7	2024-03-02 13:39:25	3	126.669	6.59564	33	33		32745	44023	1059	12466	11428	32757	35682	1054	14534	13465
37	8	2024-03-02 13:39:25	3	134.311	6.59099	33	33		32745	43093	1059	11985	10956	32757	36280	1054	14538	13471
37	9	2024-03-02 13:39:25	3	136.429	6.61096	33	33		32745	42717	1059	11867	10832	32757	38754	1054	14845	13778
37	10	2024-03-02 13:39:25	3	151.473	6.67325	33	33		32745	43783	1059	11055	10026	32757	36300	1054	15739	14671
37	11	2024-03-02 13:39:25	3	136.48	6.54453	33	33		32745	43968	1059	11859	10829	32757	39372	1054	13887	12818
37	12	2024-03-02 13:39:25	3	145.314	6.65274	33	33		32745	41739	1059	11373	10341	32757	36952	1054	15362	14297
37	13	2024-03-02 13:39:25	3	129.539	6.5043	33	33		32747	41554	958	12184	11246	32762	34915	902	13130	12209
37	14	2024-03-02 13:39:25	3	133.654	6.68327	33	33		32747	40627	958	11934	10995	32762	36706	902	15729	14803
37	15	2024-03-02 13:39:25	3	158.613	6.62038	33	33		32747	41285	958	10626	9684	32762	36722	902	14800	13875
37	16	2024-03-02 13:39:25	3	132.108	6.59516	33	33		32747	44299	958	12028	11088	32762	37858	902	14443	13523
37	17	2024-03-02 13:39:25	3	133.705	6.61314	33	33		32747	49537	958	11933	10992	32762	37085	902	14668	13742
37	18	2024-03-02 13:39:25	3	145.219	6.62019	33	33		32747	42915	958	11289	10346	32762	35571	902	14774	13850
37	19	2024-03-02 13:39:25	3	124.25	6.5509	33	33		32756	41993	987	12549	11586	32756	35283	997	13897	12894
37	20	2024-03-02 13:39:25	3	121.471	6.61758	33	33		32756	40939	987	12739	11773	32756	35371	997	14817	13797
37	21	2024-03-02 13:39:25	3	125.451	6.58447	33	33		32756	41739	987	12472	11507	32756	35945	997	14364	13353
37	22	2024-03-02 13:39:25	3	116.652	6.58964	33	33		32756	41446	987	13075	12112	32756	35224	997	14368	13365
37	23	2024-03-02 13:39:25	3	129.7	6.57483	33	33		32756	50147	987	12209	11236	32756	36747	997	14224	13205
37	24	2024-03-02 13:39:25	3	149.496	6.65619	33	33		32756	43486	987	11089	10125	32756	35868	997	15355	14343
38	1	2024-03-02 13:39:38	3	147.783	6.68995	33	33		32744	43698	909	11096	10203	32747	35843	1071	15991	14904
38	2	2024-03-02 13:39:38	3	121.084	6.61223	33	33		32744	40950	909	12663	11787	32747	36975	1071	14878	13785
38	3	2024-03-02 13:39:38	3	127.47	6.59347	33	33		32744	41054	909	12241	11365	32747	37342	1071	14588	13504
38	4	2024-03-02 13:39:38	3	123.136	6.62029	33	33		32744	42661	909	12522	11648	32747	36151	1071	14997	13903
38	5	2024-03-02 13:39:38	3	112.86	6.56385	33	33		32744	46172	909	13257	12379	32747	37141	1071	14159	13071
38	6	2024-03-02 13:39:38	3	131.482	6.61747	33	33		32744	49375	909	12001	11115	32747	38385	1071	14906	13813
38	7	2024-03-02 13:39:38	3	125.606	6.58867	33	33		32745	44023	1059	12523	11485	32757	35682	1054	14435	13366
38	8	2024-03-02 13:39:38	3	133.372	6.5823	33	33		32745	43092	1059	12029	11001	32757	36280	1054	14414	13347
38	9	2024-03-02 13:39:38	3	135.816	6.60095	33	33		32745	42717	1059	11891	10857	32757	38754	1054	14702	13635
38	10	2024-03-02 13:39:38	3	151.614	6.66828	33	33		32745	43782	1059	11038	10010	32757	36300	1054	15668	14600
38	11	2024-03-02 13:39:38	3	135.867	6.53641	33	33		32745	43967	1059	11883	10854	32757	39372	1054	13771	12702
38	12	2024-03-02 13:39:38	3	144.641	6.64451	33	33		32745	41739	1059	11399	10367	32757	36952	1054	15245	14180
38	13	2024-03-02 13:39:38	3	128.639	6.49869	33	33		32747	41554	958	12229	11291	32762	34915	902	13050	12129
38	14	2024-03-02 13:39:38	3	132.422	6.67368	33	33		32747	40626	958	11995	11058	32762	36706	902	15592	14666
38	15	2024-03-02 13:39:38	3	158.539	6.61645	33	33		32747	41285	958	10621	9679	32762	36722	902	14744	13819
38	16	2024-03-02 13:39:38	3	131.089	6.58604	33	33		32747	44298	958	12078	11139	32762	37858	902	14312	13393
38	17	2024-03-02 13:39:38	3	132.821	6.60463	33	33		32747	49537	958	11975	11034	32762	37085	902	14547	13621
38	18	2024-03-02 13:39:38	3	144.754	6.61464	33	33		32747	42914	958	11303	10361	32762	35571	902	14694	13771
38	19	2024-03-02 13:39:38	3	122.823	6.54382	33	33		32756	41992	987	12631	11669	32756	35283	997	13796	12793
38	20	2024-03-02 13:39:38	3	120.054	6.61174	33	33		32756	40938	987	12822	11858	32756	35370	997	14728	13714
38	21	2024-03-02 13:39:38	3	124.37	6.57626	33	33		32756	41738	987	12530	11566	32756	35944	997	14242	13236
38	22	2024-03-02 13:39:38	3	115.385	6.58196	33	33		32756	41446	987	13154	12191	32756	35224	997	14259	13256
38	23	2024-03-02 13:39:38	3	128.846	6.56746	33	33		32756	50146	987	12251	11278	32756	36747	997	14119	13100
38	24	2024-03-02 13:39:38	3	149.156	6.65366	33	33		32756	43486	987	11097	10133	32756	35867	997	15314	14307
39	1	2024-03-02 13:39:51	3	147.584	6.68617	33	33		32744	43697	909	11111	10219	32747	35843	1071	15937	14850
39	2	2024-03-02 13:39:51	3	120.209	6.60382	33	33		32744	40950	909	12730	11855	32747	36975	1071	14757	13665
39	3	2024-03-02 13:39:51	3	126.956	6.58506	33	33		32744	41054	909	12281	11405	32747	37342	1071	14468	13384
39	4	2024-03-02 13:39:51	3	122.326	6.61286	33	33		32744	42659	909	12581	11710	32747	36151	1071	14890	13797
39	5	2024-03-02 13:39:51	3	112.509	6.55558	33	33		32744	46171	909	13291	12414	32747	37141	1071	14040	12953
39	6	2024-03-02 13:39:51	3	130.728	6.60812	33	33		32744	49374	909	12054	11168	32747	38385	1071	14772	13680
39	7	2024-03-02 13:39:51	3	125.059	6.58043	33	33		32745	44022	1059	12565	11528	32757	35682	1054	14318	13249
39	8	2024-03-02 13:39:51	3	132.732	6.57459	33	33		32745	43092	1059	12074	11046	32757	36280	1054	14304	13237
39	9	2024-03-02 13:39:51	3	135.139	6.58989	33	33		32745	42716	1059	11936	10903	32757	38754	1054	14544	13477
39	10	2024-03-02 13:39:51	3	151.483	6.66226	33	33		32745	43781	1059	11049	10022	32757	36300	1054	15582	14514
39	11	2024-03-02 13:39:51	3	135.515	6.52723	33	33		32745	43965	1059	11908	10881	32757	39373	1054	13642	12571
39	12	2024-03-02 13:39:51	3	144.281	6.63797	33	33		32745	41739	1059	11424	10392	32757	36952	1054	15152	14087
39	13	2024-03-02 13:39:51	3	128.038	6.49237	33	33		32747	41553	958	12272	11336	32762	34916	902	12966	12039
39	14	2024-03-02 13:39:51	3	131.889	6.66345	33	33		32747	40625	958	12033	11097	32762	36706	902	15446	14520
39	15	2024-03-02 13:39:51	3	158.37	6.61028	33	33		32747	41284	958	10633	9692	32762	36723	902	14659	13731
39	16	2024-03-02 13:39:51	3	130.128	6.57651	33	33		32747	44297	958	12142	11205	32762	37858	902	14176	13257
39	17	2024-03-02 13:39:51	3	132.533	6.59577	33	33		32747	49536	958	11999	11058	32762	37085	902	14421	13495
39	18	2024-03-02 13:39:51	3	144.488	6.6086	33	33		32747	42914	958	11323	10381	32762	35571	902	14608	13685
39	19	2024-03-02 13:39:51	3	122.134	6.53533	33	33		32756	41991	987	12683	11723	32756	35283	997	13675	12672
39	20	2024-03-02 13:39:51	3	119.034	6.60379	33	33		32756	40938	987	12901	11937	32756	35371	997	14621	13601
39	21	2024-03-02 13:39:51	3	123.697	6.56833	33	33		32756	41737	987	12580	11618	32756	35945	997	14134	13123
39	22	2024-03-02 13:39:51	3	114.331	6.57484	33	33		32756	41446	987	13240	12277	32756	35224	997	14158	13155
39	23	2024-03-02 13:39:51	3	128.528	6.55931	33	33		32756	50145	987	12277	11305	32756	36747	997	14003	12984
39	24	2024-03-02 13:39:51	3	149.643	6.65007	33	33		32756	43486	987	11078	10114	32756	35867	997	15263	14256
40	1	2024-03-02 13:40:04	3	147.682	6.68134	33	33		32744	43698	909	11109	10216	32747	35843	1071	15868	14781
40	2	2024-03-02 13:40:04	3	119.075	6.59409	33	33		32744	40949	909	12811	11937	32747	36975	1071	14618	13526
40	3	2024-03-02 13:40:04	3	126.02	6.5765	33	33		32744	41052	909	12340	11468	32747	37342	1071	14346	13262
40	4	2024-03-02 13:40:04	3	121.309	6.60474	33	33		32744	42659	909	12653	11782	32747	36151	1071	14774	13681
40	5	2024-03-02 13:40:04	3	112.051	6.54674	33	33		32744	46170	909	13328	12452	32747	37141	1071	13914	12827
40	6	2024-03-02 13:40:04	3	129.766	6.59808	33	33		32744	49373	909	12115	11230	32747	38386	1071	14632	13537
40	7	2024-03-02 13:40:04	3	123.888	6.57198	33	33		32745	44022	1059	12645	11608	32757	35682	1054	14198	13129
40	8	2024-03-02 13:40:04	3	132.045	6.5666	33	33		32745	43090	1059	12116	11090	32757	36281	1054	14194	13123
40	9	2024-03-02 13:40:04	3	134.602	6.58038	33	33		32745	42716	1059	11970	10937	32757	38754	1054	14408	13341
40	10	2024-03-02 13:40:04	3	151.141	6.65716	33	33		32745	43780	1059	11067	10041	32757	36300	1054	15509	14441
40	11	2024-03-02 13:40:04	3	134.822	6.51939	33	33		32745	43965	1059	11950	10924	32757	39373	1054	13530	12459
40	12	2024-03-02 13:40:04	3	143.816	6.62989	33	33		32745	41738	1059	11449	10419	32757	36952	1054	15037	13972
40	13	2024-03-02 13:40:04	3	127.09	6.48577	33	33		32747	41553	958	12335	11399	32762	34916	902	12871	11945
40	14	2024-03-02 13:40:04	3	130.735	6.65372	33	33		32747	40625	958	12105	11170	32762	36706	902	15307	14381
40	15	2024-03-02 13:40:04	3	158.497	6.60452	33	33		32747	41283	958	10628	9688	32762	36722	902	14574	13649
40	16	2024-03-02 13:40:04	3	129.541	6.56753	33	33		32747	44297	958	12181	11244	32762	37859	902	14051	13129
40	17	2024-03-02 13:40:04	3	132.309	6.58762	33	33		32747	49535	958	12014	11074	32762	37085	902	14305	13379
40	18	2024-03-02 13:40:04	3	143.91	6.60066	33	33		32747	42913	958	11355	10414	32762	35572	902	14500	13572
40	19	2024-03-02 13:40:04	3	121.105	6.52881	33	33		32756	41990	987	12754	11796	32756	35283	997	13582	12579
40	20	2024-03-02 13:40:04	3	118.113	6.59676	33	33		32756	40938	987	12969	12005	32756	35371	997	14521	13501
40	21	2024-03-02 13:40:04	3	122.797	6.56081	33	33		32756	41738	987	12645	11681	32756	35945	997	14027	13016
40	22	2024-03-02 13:40:04	3	113.409	6.56744	33	33		32756	41445	987	13310	12349	32756	35224	997	14053	13050
40	23	2024-03-02 13:40:04	3	127.826	6.55221	33	33		32756	50145	987	12324	11352	32756	36747	997	13901	12883
40	24	2024-03-02 13:40:04	3	149.763	6.64536	33	33		32756	43485	987	11073	10110	32756	35868	997	15201	14189
41	1	2024-03-02 13:40:17	3	147.409	6.67658	32.9	32.9		32744	43697	909	11120	10228	32747	35843	1071	15800	14713
41	2	2024-03-02 13:40:17	3	117.932	6.58631	32.9	32.9		32744	40949	909	12888	12015	32747	36975	1071	14507	13415
41	3	2024-03-02 13:40:17	3	125.212	6.56662	32.9	32.9		32744	41052	909	12390	11518	32747	37343	1071	14208	13121
41	4	2024-03-02 13:40:17	3	120.368	6.59697	32.9	32.9		32744	42657	909	12712	11844	32747	36152	1071	14667	13570
41	5	2024-03-02 13:40:17	3	111.62	6.53818	32.9	32.9		32744	46169	909	13357	12482	32747	37142	1071	13795	12705
41	6	2024-03-02 13:40:17	3	128.909	6.58831	32.9	32.9		32744	49372	909	12165	11281	32747	38386	1071	14493	13398
41	7	2024-03-02 13:40:17	3	122.92	6.56423	32.9	32.9		32745	44021	1059	12706	11670	32757	35682	1054	14088	13019
41	8	2024-03-02 13:40:17	3	131.396	6.55861	32.9	32.9		32745	43090	1059	12152	11127	32757	36281	1054	14079	13009
41	9	2024-03-02 13:40:17	3	134.071	6.57219	32.9	32.9		32745	42715	1059	11998	10966	32757	38755	1054	14293	13224
41	10	2024-03-02 13:40:17	3	151.523	6.65226	32.9	32.9		32745	43781	1059	11047	10020	32757	36300	1054	15439	14371
41	11	2024-03-02 13:40:17	3	134.29	6.51168	32.9	32.9		32745	43965	1059	11979	10953	32757	39373	1054	13420	12349
41	12	2024-03-02 13:40:17	3	143.422	6.62123	32.9	32.9		32745	41737	1059	11467	10438	32757	36953	1054	14918	13849
41	13	2024-03-02 13:40:17	3	126.412	6.47959	32.9	32.9		32747	41553	958	12376	11440	32762	34916	902	12783	11857
41	14	2024-03-02 13:40:17	3	129.999	6.64279	32.9	32.9		32747	40623	958	12145	11213	32762	36707	902	15154	14225
41	15	2024-03-02 13:40:17	3	158.413	6.60074	32.9	32.9		32747	41284	958	10631	9690	32762	36723	902	14523	13595
41	16	2024-03-02 13:40:17	3	128.322	6.55919	32.9	32.9		32747	44297	958	12255	11318	32762	37859	902	13932	13010
41	17	2024-03-02 13:40:17	3	131.593	6.57925	32.9	32.9		32747	49534	958	12054	11115	32762	37085	902	14185	13260
41	18	2024-03-02 13:40:17	3	143.273	6.5956	32.9	32.9		32747	42913	958	11387	10446	32762	35571	902	14423	13500
41	19	2024-03-02 13:40:17	3	120.195	6.52012	32.9	32.9		32756	41990	987	12814	11856	32756	35283	997	13458	12455
41	20	2024-03-02 13:40:17	3	116.955	6.58938	32.9	32.9		32756	40937	987	13047	12085	32756	35371	997	14416	13396
41	21	2024-03-02 13:40:17	3	121.825	6.55141	32.9	32.9		32756	41737	987	12706	11744	32756	35945	997	13893	12882
41	22	2024-03-02 13:40:17	3	112.43	6.55919	32.9	32.9		32756	41444	987	13380	12420	32756	35225	997	13942	12933
41	23	2024-03-02 13:40:17	3	127.299	6.54483	32.9	32.9		32756	50144	987	12354	11383	32756	36747	997	13796	12778
41	24	2024-03-02 13:40:17	3	149.742	6.64191	32.9	32.9		32756	43485	987	11072	10109	32756	35868	997	15152	14140
42	1	2024-03-02 13:40:31	3	147.586	6.67196	32.9	32.9		32744	43696	909	11106	10215	32747	35844	1071	15739	14647
42	2	2024-03-02 13:40:31	3	117.046	6.57742	32.9	32.9		32744	40948	909	12945	12073	32747	36975	1071	14380	13288
42	3	2024-03-02 13:40:31	3	124.831	6.55905	32.9	32.9		32744	41052	909	12410	11538	32747	37342	1071	14097	13013
42	4	2024-03-02 13:40:31	3	119.544	6.58891	32.9	32.9		32744	42658	909	12766	11896	32747	36151	1071	14548	13455
42	5	2024-03-02 13:40:31	3	111.103	6.52983	32.9	32.9		32744	46169	909	13391	12516	32747	37142	1071	13676	12586
42	6	2024-03-02 13:40:31	3	128.357	6.57806	32.9	32.9		32744	49371	909	12194	11311	32747	38385	1071	14344	13252
42	7	2024-03-02 13:40:31	3	122.132	6.55529	32.9	32.9		32745	44021	1059	12754	11718	32757	35682	1054	13961	12892
42	8	2024-03-02 13:40:31	3	130.782	6.5502	32.9	32.9		32745	43090	1059	12185	11160	32757	36281	1054	13959	12889
42	9	2024-03-02 13:40:31	3	133.34	6.56232	32.9	32.9		32745	42715	1059	12037	11005	32757	38755	1054	14152	13083
42	10	2024-03-02 13:40:31	3	151.387	6.64596	32.9	32.9		32745	43780	1059	11049	10023	32757	36299	1054	15344	14281
42	11	2024-03-02 13:40:31	3	133.541	6.50335	32.9	32.9		32745	43964	1059	12018	10993	32757	39373	1054	13301	12230
42	12	2024-03-02 13:40:31	3	142.697	6.61491	32.9	32.9		32745	41736	1059	11501	10473	32757	36952	1054	14824	13759
42	13	2024-03-02 13:40:31	3	125.842	6.47397	32.9	32.9		32747	41553	958	12408	11472	32762	34916	902	12703	11777
42	14	2024-03-02 13:40:31	3	128.929	6.63453	32.9	32.9		32747	40624	958	12209	11275	32762	36706	902	15032	14107
42	15	2024-03-02 13:40:31	3	158.467	6.59575	32.9	32.9		32747	41283	958	10624	9684	32762	36723	902	14452	13524
42	16	2024-03-02 13:40:31	3	127.773	6.54965	32.9	32.9		32747	44296	958	12284	11348	32762	37859	902	13795	12874
42	17	2024-03-02 13:40:31	3	131.124	6.56969	32.9	32.9		32747	49534	958	12078	11139	32762	37085	902	14049	13124
42	18	2024-03-02 13:40:31	3	142.771	6.58822	32.9	32.9		32747	42912	958	11408	10469	32762	35571	902	14318	13395
42	19	2024-03-02 13:40:31	3	119.315	6.51289	32.9	32.9		32756	41990	987	12870	11912	32756	35283	997	13355	12352
42	20	2024-03-02 13:40:31	3	115.776	6.58079	32.9	32.9		32756	40937	987	13127	12165	32756	35371	997	14293	13274
42	21	2024-03-02 13:40:31	3	120.814	6.54368	32.9	32.9		32756	41737	987	12770	11808	32756	35945	997	13782	12772
42	22	2024-03-02 13:40:31	3	111.154	6.55221	32.9	32.9		32756	41444	987	13472	12512	32756	35225	997	13843	12834
42	23	2024-03-02 13:40:31	3	126.538	6.53774	32.9	32.9		32756	50144	987	12398	11427	32756	36747	997	13695	12677
42	24	2024-03-02 13:40:31	3	149.647	6.63832	32.9	32.9		32756	43484	987	11072	10110	32756	35868	997	15101	14089
43	1	2024-03-02 13:46:22	4	147.974	6.7428	33	33		32744	43701	903	11194	10304	32746	35842	1057	16733	15659
43	2	2024-03-02 13:46:22	4	137.32	6.69264	33	33		32744	40958	903	11777	10894	32746	36973	1057	16009	14933
43	3	2024-03-02 13:46:22	4	138.092	6.68278	33	33		32744	41062	903	11731	10849	32746	37341	1057	15849	14778
43	4	2024-03-02 13:46:22	4	135.627	6.66195	33	33		32744	42670	903	11875	10994	32746	36150	1057	15578	14498
43	5	2024-03-02 13:46:22	4	118.539	6.63401	33	33		32744	46187	903	13004	12117	32746	37141	1057	15149	14071
43	6	2024-03-02 13:46:22	4	142.625	6.70872	33	33		32744	49395	903	11487	10592	32746	38383	1057	16190	15112
43	7	2024-03-02 13:46:22	4	138.368	6.65536	33	33		32745	44033	1041	11865	10833	32756	35681	1063	15392	14313
43	8	2024-03-02 13:46:22	4	142.698	6.64251	33	33		32745	43103	1041	11612	10588	32756	36280	1063	15287	14206
43	9	2024-03-02 13:46:22	4	143.515	6.69593	33	33		32745	42720	1041	11564	10543	32756	38753	1063	16069	14992
43	10	2024-03-02 13:46:22	4	151.472	6.71097	33	33		32745	43794	1041	11146	10124	32756	36299	1063	16287	15210
43	11	2024-03-02 13:46:22	4	142.157	6.62327	33	33		32745	43979	1041	11642	10618	32756	39370	1063	15019	13942
43	12	2024-03-02 13:46:22	4	151.354	6.71702	33	33		32745	41751	1041	11159	10130	32756	36952	1063	16290	15211
43	13	2024-03-02 13:46:22	4	138.992	6.53794	33	33		32747	41560	960	11746	10797	32762	34915	913	13620	12688
43	14	2024-03-02 13:46:22	4	146.421	6.77136	33	33		32747	40630	960	11332	10386	32762	36705	913	16996	16061
43	15	2024-03-02 13:46:22	4	158.6	6.65111	33	33		32747	41291	960	10728	9776	32762	36721	913	15246	14313
43	16	2024-03-02 13:46:22	4	142.933	6.65778	33	33		32747	44309	960	11528	10575	32762	37858	913	15348	14416
43	17	2024-03-02 13:46:22	4	138.731	6.67823	33	33		32747	49545	960	11761	10812	32762	37084	913	15603	14668
43	18	2024-03-02 13:46:22	4	149.689	6.65216	33	33		32747	42917	960	11162	10215	32762	35570	913	15235	14305
43	19	2024-03-02 13:46:22	4	136.741	6.6086	33	33		32756	41997	995	11905	10928	32757	35283	1006	14723	13717
43	20	2024-03-02 13:46:22	4	133.146	6.65858	33	33		32756	40943	995	12125	11144	32757	35370	1006	15398	14380
43	21	2024-03-02 13:46:22	4	136.47	6.6391	33	33		32756	41742	995	11922	10944	32757	35944	1006	15142	14131
43	22	2024-03-02 13:46:22	4	130.539	6.6435	33	33		32756	41450	995	12285	11306	32757	35224	1006	15135	14129
43	23	2024-03-02 13:46:22	4	135.745	6.59886	33	33		32756	50157	995	11976	10987	32757	36746	1006	14568	13547
43	24	2024-03-02 13:46:22	4	149.049	6.69783	33	33		32756	43496	995	11230	10248	32757	35867	1006	15947	14935
44	1	2024-03-02 13:46:35	4	147.692	6.73923	33	33		32744	43701	903	11201	10311	32746	35843	1057	16687	15608
44	2	2024-03-02 13:46:35	4	133.965	6.68472	33	33		32744	40956	903	11965	11085	32746	36974	1057	15900	14820
44	3	2024-03-02 13:46:35	4	136.118	6.6764	33	33		32744	41061	903	11837	10956	32746	37342	1057	15762	14687
44	4	2024-03-02 13:46:35	4	132.883	6.6581	33	33		32744	42668	903	12029	11151	32746	36151	1057	15528	14443
44	5	2024-03-02 13:46:35	4	117.579	6.6258	33	33		32744	46184	903	13060	12176	32746	37141	1057	15032	13954
44	6	2024-03-02 13:46:35	4	140.775	6.69629	33	33		32744	49390	903	11579	10687	32746	38384	1057	16015	14935
44	7	2024-03-02 13:46:35	4	136.101	6.64754	33	33		32745	44030	1041	11986	10957	32756	35682	1063	15286	14202
44	8	2024-03-02 13:46:35	4	140.917	6.63543	33	33		32745	43100	1041	11699	10679	32756	36280	1063	15186	14105
44	9	2024-03-02 13:46:35	4	142.278	6.67998	33	33		32745	42719	1041	11622	10603	32756	38754	1063	15843	14764
44	10	2024-03-02 13:46:35	4	151.541	6.70523	33	33		32745	43790	1041	11131	10113	32756	36299	1063	16205	15128
44	11	2024-03-02 13:46:35	4	141.167	6.61325	33	33		32745	43977	1041	11687	10665	32756	39371	1063	14878	13799
44	12	2024-03-02 13:46:35	4	149.89	6.71133	33	33		32745	41747	1041	11221	10197	32756	36952	1063	16209	15130
44	13	2024-03-02 13:46:35	4	136.864	6.53478	33	33		32747	41559	960	11859	10912	32762	34915	913	13575	12643
44	14	2024-03-02 13:46:35	4	143.933	6.76037	33	33		32747	40629	960	11457	10512	32762	36706	913	16843	15904
44	15	2024-03-02 13:46:35	4	158.834	6.64851	33	33		32747	41291	960	10710	9758	32762	36722	913	15213	14276
44	16	2024-03-02 13:46:35	4	140.687	6.65084	33	33		32747	44306	960	11641	10692	32762	37858	913	15248	14317
44	17	2024-03-02 13:46:35	4	137.582	6.66909	33	33		32747	49544	960	11819	10870	32762	37084	913	15473	14538
44	18	2024-03-02 13:46:35	4	148.592	6.64752	33	33		32747	42918	960	11212	10264	32762	35571	913	15174	14239
44	19	2024-03-02 13:46:35	4	134.114	6.60229	33	33		32756	41997	995	12053	11076	32757	35283	1006	14633	13627
44	20	2024-03-02 13:46:35	4	130.438	6.65415	33	33		32756	40942	995	12282	11303	32757	35370	1006	15335	14317
44	21	2024-03-02 13:46:35	4	134.378	6.63285	33	33		32756	41742	995	12038	11060	32757	35944	1006	15053	14042
44	22	2024-03-02 13:46:35	4	127.811	6.63546	33	33		32756	41450	995	12449	11471	32757	35224	1006	15021	14015
44	23	2024-03-02 13:46:35	4	134.329	6.5924	33	33		32756	50155	995	12050	11063	32757	36747	1006	14480	13455
44	24	2024-03-02 13:46:35	4	149.055	6.69572	33	33		32756	43492	995	11218	10240	32757	35868	1006	15922	14905
45	1	2024-03-02 13:46:48	4	147.602	6.73468	33	33		32744	43701	903	11206	10316	32746	35843	1057	16622	15543
45	2	2024-03-02 13:46:48	4	131.786	6.67744	33	33		32744	40954	903	12096	11219	32746	36974	1057	15796	14716
45	3	2024-03-02 13:46:48	4	134.848	6.66841	33	33		32744	41058	903	11908	11032	32746	37342	1057	15648	14573
45	4	2024-03-02 13:46:48	4	130.904	6.6525	33	33		32744	42666	903	12149	11274	32746	36151	1057	15448	14363
45	5	2024-03-02 13:46:48	4	116.795	6.61584	33	33		32744	46183	903	13117	12234	32746	37141	1057	14890	13812
45	6	2024-03-02 13:46:48	4	139.634	6.68379	33	33		32744	49384	903	11639	10752	32746	38384	1057	15837	14757
45	7	2024-03-02 13:46:48	4	134.135	6.64092	33	33		32745	44028	1041	12101	11075	32756	35682	1063	15192	14108
45	8	2024-03-02 13:46:48	4	139.792	6.62814	33	33		32745	43098	1041	11761	10743	32756	36281	1063	15086	14001
45	9	2024-03-02 13:46:48	4	141.011	6.66605	33	33		32745	42718	1041	11692	10674	32756	38754	1063	15644	14565
45	10	2024-03-02 13:46:48	4	151.507	6.70054	33	33		32745	43788	1041	11131	10115	32756	36300	1063	16143	15061
45	11	2024-03-02 13:46:48	4	139.967	6.60351	33	33		32745	43974	1041	11751	10733	32756	39372	1063	14741	13660
45	12	2024-03-02 13:46:48	4	149.157	6.70676	33	33		32745	41745	1041	11256	10235	32756	36952	1063	16144	15065
45	13	2024-03-02 13:46:48	4	135.719	6.52993	33	33		32747	41558	960	11926	10980	32762	34915	913	13506	12574
45	14	2024-03-02 13:46:48	4	141.959	6.74973	33	33		32747	40629	960	11565	10621	32762	36706	913	16691	15752
45	15	2024-03-02 13:46:48	4	158.838	6.64473	33	33		32747	41289	960	10707	9758	32762	36722	913	15158	14222
45	16	2024-03-02 13:46:48	4	138.987	6.64355	33	33		32747	44304	960	11736	10789	32762	37859	913	15147	14213
45	17	2024-03-02 13:46:48	4	136.648	6.65995	33	33		32747	49541	960	11871	10925	32762	37084	913	15343	14408
45	18	2024-03-02 13:46:48	4	147.964	6.64527	33	33		32747	42917	960	11244	10297	32762	35571	913	15142	14207
45	19	2024-03-02 13:46:48	4	132.254	6.59542	33	33		32756	41996	995	12166	11190	32757	35283	1006	14535	13529
45	20	2024-03-02 13:46:48	4	128.466	6.64852	33	33		32756	40942	995	12408	11429	32757	35371	1006	15261	14237
45	21	2024-03-02 13:46:48	4	132.822	6.62695	33	33		32756	41741	995	12132	11155	32757	35945	1006	14974	13958
45	22	2024-03-02 13:46:48	4	125.46	6.62785	33	33		32756	41450	995	12604	11626	32757	35225	1006	14920	13907
45	23	2024-03-02 13:46:48	4	133.28	6.58643	33	33		32756	50153	995	12113	11127	32757	36747	1006	14395	13370
45	24	2024-03-02 13:46:48	4	149.176	6.69453	33	33		32756	43492	995	11212	10234	32757	35868	1006	15905	14888
46	1	2024-03-02 13:47:01	4	147.706	6.73202	33	33		32744	43699	903	11191	10303	32746	35843	1057	16584	15505
46	2	2024-03-02 13:47:01	4	129.651	6.67043	33	33		32744	40953	903	12219	11344	32746	36975	1057	15699	14616
46	3	2024-03-02 13:47:01	4	133.595	6.66231	33	33		32744	41057	903	11974	11099	32746	37342	1057	15560	14486
46	4	2024-03-02 13:47:01	4	129.305	6.64571	33	33		32744	42664	903	12239	11366	32746	36151	1057	15351	14266
46	5	2024-03-02 13:47:01	4	116.178	6.60749	33	33		32744	46178	903	13147	12269	32746	37141	1057	14771	13693
46	6	2024-03-02 13:47:01	4	138.513	6.67037	33	33		32744	49382	903	11694	10808	32746	38385	1057	15648	14566
46	7	2024-03-02 13:47:01	4	132.386	6.63437	33	33		32745	44027	1041	12198	11173	32756	35682	1063	15099	14015
46	8	2024-03-02 13:47:01	4	138.201	6.6212	33	33		32745	43096	1041	11841	10826	32756	36281	1063	14987	13902
46	9	2024-03-02 13:47:01	4	140.194	6.6531	33	33		32745	42717	1041	11729	10712	32756	38755	1063	15462	14380
46	10	2024-03-02 13:47:01	4	151.521	6.6953	33	33		32745	43786	1041	11121	10107	32756	36300	1063	16068	14986
46	11	2024-03-02 13:47:01	4	139.087	6.59427	33	33		32745	43971	1041	11790	10775	32756	39372	1063	14609	13528
46	12	2024-03-02 13:47:01	4	148.05	6.69916	33	33		32745	41743	1041	11304	10285	32756	36952	1063	16036	14957
46	13	2024-03-02 13:47:01	4	134.206	6.52586	33	33		32747	41558	960	12008	11062	32762	34916	913	13454	12516
46	14	2024-03-02 13:47:01	4	140.105	6.73929	33	33		32747	40628	960	11660	10717	32762	36706	913	16542	15603
46	15	2024-03-02 13:47:01	4	158.631	6.64157	33	33		32747	41288	960	10709	9761	32762	36723	913	15117	14177
46	16	2024-03-02 13:47:01	4	137.563	6.63647	33	33		32747	44302	960	11808	10863	32762	37858	913	15043	14112
46	17	2024-03-02 13:47:01	4	136.064	6.65116	33	33		32747	49539	960	11896	10951	32762	37084	913	15218	14283
46	18	2024-03-02 13:47:01	4	146.983	6.64092	33	33		32747	42916	960	11287	10341	32762	35571	913	15080	14145
46	19	2024-03-02 13:47:01	4	130.633	6.58841	33	33		32756	41994	995	12255	11282	32757	35283	1006	14435	13429
46	20	2024-03-02 13:47:01	4	126.616	6.64184	33	33		32756	40941	995	12517	11540	32757	35371	1006	15166	14142
46	21	2024-03-02 13:47:01	4	131.208	6.61951	33	33		32756	41740	995	12221	11246	32757	35945	1006	14868	13852
46	22	2024-03-02 13:47:01	4	123.418	6.62094	33	33		32756	41448	995	12729	11754	32757	35225	1006	14822	13809
46	23	2024-03-02 13:47:01	4	132.321	6.57982	33	33		32756	50151	995	12161	11177	32757	36747	1006	14300	13276
46	24	2024-03-02 13:47:01	4	149.245	6.69164	33	33		32756	43490	995	11199	10223	32757	35867	1006	15859	14847
47	1	2024-03-02 13:47:15	4	147.674	6.72768	33	33		32744	43699	903	11189	10301	32746	35843	1057	16522	15443
47	2	2024-03-02 13:47:15	4	127.726	6.66168	33	33		32744	40952	903	12336	11463	32746	36975	1057	15574	14491
47	3	2024-03-02 13:47:15	4	132.414	6.65355	33	33		32744	41056	903	12040	11167	32746	37342	1057	15435	14361
47	4	2024-03-02 13:47:15	4	127.865	6.63948	33	33		32744	42663	903	12325	11454	32746	36151	1057	15261	14177
47	5	2024-03-02 13:47:15	4	115.478	6.59788	33	33		32744	46177	903	13193	12316	32746	37142	1057	14637	13556
47	6	2024-03-02 13:47:15	4	137.116	6.6592	33	33		32744	49380	903	11769	10885	32746	38385	1057	15489	14407
47	7	2024-03-02 13:47:15	4	130.946	6.62648	33	33		32745	44025	1041	12281	11258	32756	35682	1063	14987	13903
47	8	2024-03-02 13:47:15	4	137.373	6.61391	33	33		32745	43095	1041	11884	10870	32756	36281	1063	14883	13798
47	9	2024-03-02 13:47:15	4	139.122	6.64099	33	33		32745	42717	1041	11786	10769	32756	38755	1063	15288	14207
47	10	2024-03-02 13:47:15	4	151.293	6.69005	33	33		32745	43784	1041	11127	10115	32756	36300	1063	15993	14911
47	11	2024-03-02 13:47:15	4	138.235	6.58481	33	33		32745	43969	1041	11833	10820	32756	39373	1063	14476	13393
47	12	2024-03-02 13:47:15	4	147.255	6.69318	33	33		32745	41741	1041	11339	10323	32756	36952	1063	15951	14872
47	13	2024-03-02 13:47:15	4	132.935	6.52123	33	33		32747	41556	960	12078	11135	32762	34915	913	13382	12450
47	14	2024-03-02 13:47:15	4	138.739	6.72956	33	33		32747	40627	960	11732	10791	32762	36706	913	16402	15464
47	15	2024-03-02 13:47:15	4	158.646	6.63764	33	33		32747	41286	960	10702	9757	32762	36723	913	15061	14121
47	16	2024-03-02 13:47:15	4	136.011	6.62791	33	33		32747	44300	960	11893	10950	32762	37859	913	14924	13990
47	17	2024-03-02 13:47:15	4	135.455	6.6421	33	33		32747	49538	960	11927	10983	32762	37085	913	15092	14154
47	18	2024-03-02 13:47:15	4	146.44	6.63593	33	33		32747	42915	960	11311	10366	32762	35571	913	15009	14074
47	19	2024-03-02 13:47:15	4	129.047	6.58007	33	33		32756	41993	995	12349	11378	32757	35283	1006	14316	13310
47	20	2024-03-02 13:47:15	4	124.947	6.6353	33	33		32756	40940	995	12621	11646	32757	35371	1006	15073	14049
47	21	2024-03-02 13:47:15	4	129.928	6.61298	33	33		32756	41739	995	12296	11322	32757	35945	1006	14775	13759
47	22	2024-03-02 13:47:15	4	121.864	6.61361	33	33		32756	41447	995	12829	11856	32757	35225	1006	14717	13705
47	23	2024-03-02 13:47:15	4	131.669	6.57308	33	33		32756	50149	995	12196	11213	32757	36747	1006	14204	13180
47	24	2024-03-02 13:47:15	4	149.487	6.68841	33	33		32756	43488	995	11181	10207	32757	35868	1006	15818	14801
48	1	2024-03-02 13:47:28	4	147.47	6.72404	32.9	32.9		32744	43699	903	11195	10307	32746	35843	1057	16470	15391
48	2	2024-03-02 13:47:28	4	126.396	6.6532	32.9	32.9		32744	40951	903	12416	11544	32746	36976	1057	15457	14370
48	3	2024-03-02 13:47:28	4	131.241	6.64464	32.9	32.9		32744	41055	903	12105	11234	32746	37343	1057	15311	14234
48	4	2024-03-02 13:47:28	4	126.67	6.63303	32.9	32.9		32744	42661	903	12395	11526	32746	36152	1057	15174	14085
48	5	2024-03-02 13:47:28	4	114.883	6.58911	32.9	32.9		32744	46174	903	13228	12354	32746	37142	1057	14512	13431
48	6	2024-03-02 13:47:28	4	136.107	6.64922	32.9	32.9		32744	49377	903	11821	10939	32746	38386	1057	15350	14265
48	7	2024-03-02 13:47:28	4	129.839	6.61853	32.9	32.9		32745	44024	1041	12344	11322	32756	35683	1063	14879	13790
48	8	2024-03-02 13:47:28	4	136.447	6.60712	32.9	32.9		32745	43094	1041	11932	10919	32756	36281	1063	14785	13701
48	9	2024-03-02 13:47:28	4	138.406	6.62951	32.9	32.9		32745	42716	1041	11820	10805	32756	38755	1063	15124	14043
48	10	2024-03-02 13:47:28	4	151.561	6.68557	32.9	32.9		32745	43783	1041	11108	10097	32756	36300	1063	15928	14847
48	11	2024-03-02 13:47:28	4	137.783	6.57535	32.9	32.9		32745	43968	1041	11853	10841	32756	39373	1063	14341	13258
48	12	2024-03-02 13:47:28	4	146.653	6.68601	32.9	32.9		32745	41741	1041	11366	10350	32756	36953	1063	15852	14770
48	13	2024-03-02 13:47:28	4	131.935	6.51519	32.9	32.9		32747	41555	960	12132	11191	32762	34916	913	13302	12364
48	14	2024-03-02 13:47:28	4	137.662	6.71842	32.9	32.9		32747	40626	960	11788	10848	32762	36706	913	16243	15305
48	15	2024-03-02 13:47:28	4	158.684	6.63343	32.9	32.9		32747	41286	960	10696	9751	32762	36723	913	15001	14061
48	16	2024-03-02 13:47:28	4	134.745	6.61865	32.9	32.9		32747	44299	960	11962	11020	32762	37859	913	14792	13858
48	17	2024-03-02 13:47:28	4	134.929	6.63296	32.9	32.9		32747	49537	960	11952	11009	32762	37085	913	14962	14024
48	18	2024-03-02 13:47:28	4	146.012	6.63073	32.9	32.9		32747	42913	960	11327	10384	32762	35571	913	14935	14000
48	19	2024-03-02 13:47:28	4	128.054	6.57242	32.9	32.9		32756	41992	995	12406	11436	32757	35283	1006	14207	13201
48	20	2024-03-02 13:47:28	4	123.317	6.62841	32.9	32.9		32756	40939	995	12724	11750	32757	35371	1006	14975	13951
48	21	2024-03-02 13:47:28	4	128.848	6.60645	32.9	32.9		32756	41738	995	12357	11385	32757	35945	1006	14682	13666
48	22	2024-03-02 13:47:28	4	120.189	6.60614	32.9	32.9		32756	41447	995	12940	11967	32757	35225	1006	14611	13599
48	23	2024-03-02 13:47:28	4	130.969	6.56521	32.9	32.9		32756	50148	995	12233	11251	32757	36748	1006	14096	13068
48	24	2024-03-02 13:47:28	4	149.397	6.68433	32.9	32.9		32756	43487	995	11180	10207	32757	35868	1006	15760	14743
49	1	2024-03-02 13:47:41	4	147.577	6.71823	32.9	32.9		32744	43698	903	11185	10298	32746	35844	1057	16392	15308
49	2	2024-03-02 13:47:41	4	124.733	6.64592	32.9	32.9		32744	40950	903	12520	11650	32746	36975	1057	15349	14266
49	3	2024-03-02 13:47:41	4	130.154	6.63504	32.9	32.9		32744	41053	903	12166	11298	32746	37343	1057	15174	14097
49	4	2024-03-02 13:47:41	4	125.303	6.62561	32.9	32.9		32744	42659	903	12478	11612	32746	36152	1057	15067	13979
49	5	2024-03-02 13:47:41	4	114.328	6.58062	32.9	32.9		32744	46173	903	13264	12391	32746	37142	1057	14390	13310
49	6	2024-03-02 13:47:41	4	134.864	6.63784	32.9	32.9		32744	49376	903	11890	11009	32746	38386	1057	15187	14103
49	7	2024-03-02 13:47:41	4	128.424	6.61036	32.9	32.9		32745	44023	1041	12429	11408	32756	35683	1063	14763	13674
49	8	2024-03-02 13:47:41	4	135.671	6.59941	32.9	32.9		32745	43093	1041	11972	10961	32756	36281	1063	14675	13591
49	9	2024-03-02 13:47:41	4	137.821	6.61831	32.9	32.9		32745	42715	1041	11849	10835	32756	38755	1063	14964	13883
49	10	2024-03-02 13:47:41	4	151.258	6.67934	32.9	32.9		32745	43781	1041	11118	10109	32756	36300	1063	15839	14758
49	11	2024-03-02 13:47:41	4	137.202	6.56688	32.9	32.9		32745	43966	1041	11881	10871	32756	39373	1063	14220	13137
49	12	2024-03-02 13:47:41	4	146.022	6.67841	32.9	32.9		32745	41739	1041	11394	10380	32756	36953	1063	15744	14662
49	13	2024-03-02 13:47:41	4	130.968	6.51062	32.9	32.9		32747	41554	960	12187	11247	32762	34916	913	13237	12299
49	14	2024-03-02 13:47:41	4	136.28	6.70911	32.9	32.9		32747	40625	960	11863	10925	32762	36706	913	16110	15172
49	15	2024-03-02 13:47:41	4	158.449	6.62936	32.9	32.9		32747	41285	960	10703	9759	32762	36723	913	14943	14003
49	16	2024-03-02 13:47:41	4	133.503	6.61052	32.9	32.9		32747	44298	960	12032	11091	32762	37859	913	14676	13742
49	17	2024-03-02 13:47:41	4	134.198	6.62572	32.9	32.9		32747	49536	960	11992	11049	32762	37085	913	14859	13921
49	18	2024-03-02 13:47:41	4	145.441	6.62595	32.9	32.9		32747	42912	960	11353	10411	32762	35571	913	14867	13932
49	19	2024-03-02 13:47:41	4	126.697	6.56485	32.9	32.9		32756	41990	995	12487	11520	32757	35283	1006	14099	13093
49	20	2024-03-02 13:47:41	4	121.97	6.62257	32.9	32.9		32756	40938	995	12810	11838	32757	35371	1006	14892	13868
49	21	2024-03-02 13:47:41	4	127.495	6.59901	32.9	32.9		32756	41737	995	12439	11468	32757	35945	1006	14576	13560
49	22	2024-03-02 13:47:41	4	118.804	6.59803	32.9	32.9		32756	41445	995	13031	12061	32757	35225	1006	14496	13484
49	23	2024-03-02 13:47:41	4	130.075	6.55966	32.9	32.9		32756	50147	995	12284	11303	32757	36747	1006	14013	12989
49	24	2024-03-02 13:47:41	4	149.8	6.68313	32.9	32.9		32756	43487	995	11156	10183	32757	35868	1006	15743	14726
50	1	2024-03-02 13:47:54	4	147.524	6.71557	32.9	32.9		32744	43697	903	11186	10300	32746	35844	1057	16354	15270
50	2	2024-03-02 13:47:54	4	123.487	6.63618	32.9	32.9		32744	40949	903	12601	11733	32746	36976	1057	15213	14127
50	3	2024-03-02 13:47:54	4	129.585	6.62782	32.9	32.9		32744	41053	903	12201	11333	32746	37343	1057	15071	13994
50	4	2024-03-02 13:47:54	4	124.286	6.61875	32.9	32.9		32744	42658	903	12543	11679	32746	36152	1057	14969	13881
50	5	2024-03-02 13:47:54	4	113.878	6.57234	32.9	32.9		32744	46171	903	13295	12424	32746	37142	1057	14272	13192
50	6	2024-03-02 13:47:54	4	134.034	6.62801	32.9	32.9		32744	49373	903	11937	11058	32746	38386	1057	15047	13963
50	7	2024-03-02 13:47:54	4	127.495	6.60353	32.9	32.9		32745	44022	1041	12486	11467	32756	35683	1063	14666	13577
50	8	2024-03-02 13:47:54	4	134.749	6.59198	32.9	32.9		32745	43092	1041	12025	11015	32756	36281	1063	14569	13485
50	9	2024-03-02 13:47:54	4	137.084	6.60781	32.9	32.9		32745	42714	1041	11890	10877	32756	38756	1063	14816	13733
50	10	2024-03-02 13:47:54	4	151.382	6.67577	32.9	32.9		32745	43780	1041	11110	10102	32756	36301	1063	15793	14707
50	11	2024-03-02 13:47:54	4	136.435	6.55742	32.9	32.9		32745	43967	1041	11926	10915	32756	39374	1063	14087	13002
50	12	2024-03-02 13:47:54	4	145.276	6.67124	32.9	32.9		32745	41738	1041	11431	10419	32756	36953	1063	15642	14560
50	13	2024-03-02 13:47:54	4	130.108	6.50543	32.9	32.9		32747	41554	960	12240	11300	32762	34916	913	13163	12225
50	14	2024-03-02 13:47:54	4	135.118	6.69833	32.9	32.9		32747	40624	960	11929	10993	32762	36707	913	15960	15018
50	15	2024-03-02 13:47:54	4	158.669	6.62445	32.9	32.9		32747	41284	960	10691	9748	32762	36723	913	14873	13933
50	16	2024-03-02 13:47:54	4	132.456	6.60231	32.9	32.9		32747	44298	960	12095	11154	32762	37859	913	14558	13625
50	17	2024-03-02 13:47:54	4	133.752	6.61623	32.9	32.9		32747	49536	960	12018	11075	32762	37086	913	14727	13786
50	18	2024-03-02 13:47:54	4	144.681	6.62068	32.9	32.9		32747	42913	960	11394	10451	32762	35571	913	14792	13857
50	19	2024-03-02 13:47:54	4	125.544	6.55812	32.9	32.9		32756	41990	995	12562	11595	32757	35283	1006	14003	12997
50	20	2024-03-02 13:47:54	4	120.606	6.61575	32.9	32.9		32756	40937	995	12902	11932	32757	35371	1006	14794	13771
50	21	2024-03-02 13:47:54	4	126.453	6.59269	32.9	32.9		32756	41736	995	12504	11535	32757	35945	1006	14486	13470
50	22	2024-03-02 13:47:54	4	117.53	6.59091	32.9	32.9		32756	41445	995	13122	12152	32757	35225	1006	14395	13383
50	23	2024-03-02 13:47:54	4	129.239	6.55186	32.9	32.9		32756	50146	995	12336	11355	32757	36748	1006	13905	12878
50	24	2024-03-02 13:47:54	4	149.532	6.6799	32.9	32.9		32756	43485	995	11167	10196	32757	35868	1006	15697	14680
51	1	2024-03-02 13:48:07	4	147.485	6.71172	32.9	32.9		32744	43696	903	11186	10301	32746	35844	1057	16299	15215
51	2	2024-03-02 13:48:07	4	122.08	6.62827	32.9	32.9		32744	40948	903	12694	11828	32746	36975	1057	15096	14014
51	3	2024-03-02 13:48:07	4	128.327	6.62011	32.9	32.9		32744	41053	903	12280	11412	32746	37343	1057	14961	13884
51	4	2024-03-02 13:48:07	4	123.086	6.61139	32.9	32.9		32744	42658	903	12623	11759	32746	36152	1057	14864	13776
51	5	2024-03-02 13:48:07	4	113.283	6.56378	32.9	32.9		32744	46171	903	13339	12468	32746	37142	1057	14150	13070
51	6	2024-03-02 13:48:07	4	132.992	6.61824	32.9	32.9		32744	49372	903	11998	11120	32746	38386	1057	14908	13824
51	7	2024-03-02 13:48:07	4	126.22	6.59536	32.9	32.9		32745	44022	1041	12568	11549	32756	35683	1063	14549	13461
51	8	2024-03-02 13:48:07	4	133.898	6.5849	32.9	32.9		32745	43091	1041	12074	11065	32756	36281	1063	14468	13384
51	9	2024-03-02 13:48:07	4	136.245	6.59794	32.9	32.9		32745	42713	1041	11937	10925	32756	38756	1063	14675	13592
51	10	2024-03-02 13:48:07	4	151.382	6.67101	32.9	32.9		32745	43780	1041	11109	10101	32756	36300	1063	15720	14639
51	11	2024-03-02 13:48:07	4	135.754	6.54958	32.9	32.9		32745	43965	1041	11962	10954	32756	39374	1063	13975	12890
51	12	2024-03-02 13:48:07	4	144.754	6.66414	32.9	32.9		32745	41736	1041	11456	10446	32756	36953	1063	15541	14459
51	13	2024-03-02 13:48:07	4	129.015	6.49918	32.9	32.9		32747	41553	960	12306	11368	32762	34916	913	13074	12136
51	14	2024-03-02 13:48:07	4	134.246	6.68726	32.9	32.9		32747	40624	960	11980	11044	32762	36707	913	15802	14860
51	15	2024-03-02 13:48:07	4	158.606	6.62031	32.9	32.9		32747	41284	960	10693	9750	32762	36723	913	14814	13874
51	16	2024-03-02 13:48:07	4	131.319	6.59201	32.9	32.9		32747	44296	960	12161	11223	32762	37859	913	14411	13478
51	17	2024-03-02 13:48:07	4	133.09	6.608	32.9	32.9		32747	49535	960	12056	11114	32762	37086	913	14610	13669
51	18	2024-03-02 13:48:07	4	144.143	6.61548	32.9	32.9		32747	42911	960	11419	10479	32762	35571	913	14717	13783
51	19	2024-03-02 13:48:07	4	124.564	6.55062	32.9	32.9		32756	41990	995	12626	11659	32757	35284	1006	13902	12890
51	20	2024-03-02 13:48:07	4	119.595	6.60977	32.9	32.9		32756	40937	995	12972	12002	32757	35371	1006	14709	13686
51	21	2024-03-02 13:48:07	4	125.043	6.58581	32.9	32.9		32756	41736	995	12596	11627	32757	35945	1006	14388	13372
51	22	2024-03-02 13:48:07	4	116.244	6.58365	32.9	32.9		32756	41445	995	13215	12245	32757	35225	1006	14292	13280
51	23	2024-03-02 13:48:07	4	128.608	6.54575	32.9	32.9		32756	50145	995	12374	11394	32757	36748	1006	13818	12791
51	24	2024-03-02 13:48:07	4	149.629	6.6768	32.9	32.9		32756	43484	995	11159	10190	32757	35869	1006	15658	14636
52	1	2024-03-02 13:48:20	4	147.62	6.70787	32.9	32.9		32744	43697	903	11181	10295	32746	35844	1057	16244	15160
52	2	2024-03-02 13:48:20	4	121.134	6.61979	32.9	32.9		32744	40947	903	12760	11895	32746	36976	1057	14979	13893
52	3	2024-03-02 13:48:20	4	127.588	6.61162	32.9	32.9		32744	41051	903	12326	11461	32746	37343	1057	14840	13763
52	4	2024-03-02 13:48:20	4	122.143	6.60425	32.9	32.9		32744	42657	903	12688	11825	32746	36152	1057	14762	13674
52	5	2024-03-02 13:48:20	4	112.809	6.55607	32.9	32.9		32744	46168	903	13374	12506	32746	37143	1057	14043	12960
52	6	2024-03-02 13:48:20	4	132.082	6.60925	32.9	32.9		32744	49371	903	12054	11177	32746	38387	1057	14782	13696
52	7	2024-03-02 13:48:20	4	125.363	6.58958	32.9	32.9		32745	44022	1041	12626	11607	32756	35683	1063	14467	13379
52	8	2024-03-02 13:48:20	4	133.208	6.57824	32.9	32.9		32745	43089	1041	12114	11108	32756	36281	1063	14373	13289
52	9	2024-03-02 13:48:20	4	135.42	6.58926	32.9	32.9		32745	42713	1041	11986	10975	32756	38755	1063	14548	13468
52	10	2024-03-02 13:48:20	4	151.263	6.6659	32.9	32.9		32745	43778	1041	11114	10108	32756	36301	1063	15652	14566
52	11	2024-03-02 13:48:20	4	135.302	6.54152	32.9	32.9		32745	43964	1041	11989	10982	32756	39373	1063	13857	12775
52	12	2024-03-02 13:48:20	4	144.255	6.65696	32.9	32.9		32745	41736	1041	11484	10474	32756	36953	1063	15439	14357
52	13	2024-03-02 13:48:20	4	128.363	6.49349	32.9	32.9		32747	41552	960	12348	11411	32762	34916	913	12993	12055
52	14	2024-03-02 13:48:20	4	133.258	6.67851	32.9	32.9		32747	40623	960	12040	11105	32762	36707	913	15676	14735
52	15	2024-03-02 13:48:20	4	158.562	6.61568	32.9	32.9		32747	41283	960	10695	9753	32762	36723	913	14748	13808
52	16	2024-03-02 13:48:20	4	130.442	6.5845	32.9	32.9		32747	44295	960	12216	11279	32762	37859	913	14304	13371
52	17	2024-03-02 13:48:20	4	132.684	6.59943	32.9	32.9		32747	49533	960	12080	11140	32762	37085	913	14484	13547
52	18	2024-03-02 13:48:20	4	143.445	6.60937	32.9	32.9		32747	42911	960	11458	10518	32762	35572	913	14636	13696
52	19	2024-03-02 13:48:20	4	123.605	6.54311	32.9	32.9		32756	41989	995	12690	11725	32757	35284	1006	13795	12783
52	20	2024-03-02 13:48:20	4	118.511	6.60239	32.9	32.9		32756	40936	995	13049	12081	32757	35371	1006	14604	13581
52	21	2024-03-02 13:48:20	4	124.45	6.57717	32.9	32.9		32756	41736	995	12637	11668	32757	35945	1006	14264	13249
52	22	2024-03-02 13:48:20	4	115.322	6.57695	32.9	32.9		32756	41444	995	13283	12315	32757	35225	1006	14197	13185
52	23	2024-03-02 13:48:20	4	127.928	6.53879	32.9	32.9		32756	50145	995	12419	11439	32757	36748	1006	13719	12692
52	24	2024-03-02 13:48:20	4	149.649	6.67385	32.9	32.9		32756	43485	995	11161	10190	32757	35868	1006	15611	14594
53	1	2024-03-02 13:48:34	4	147.57	6.70283	32.9	32.9		32744	43696	903	11180	10295	32746	35844	1057	16172	15088
53	2	2024-03-02 13:48:34	4	119.946	6.61097	32.9	32.9		32744	40947	903	12839	11975	32746	36976	1057	14853	13767
53	3	2024-03-02 13:48:34	4	126.969	6.60118	32.9	32.9		32744	41051	903	12363	11498	32746	37343	1057	14691	13614
53	4	2024-03-02 13:48:34	4	121.113	6.59697	32.9	32.9		32744	42657	903	12755	11893	32746	36152	1057	14658	13570
53	5	2024-03-02 13:48:34	4	112.539	6.54814	32.9	32.9		32744	46168	903	13391	12523	32746	37143	1057	13930	12847
53	6	2024-03-02 13:48:34	4	131.208	6.59766	32.9	32.9		32744	49371	903	12105	11228	32746	38387	1057	14617	13531
53	7	2024-03-02 13:48:34	4	124.46	6.58141	32.9	32.9		32745	44021	1041	12682	11664	32756	35683	1063	14351	13263
53	8	2024-03-02 13:48:34	4	132.716	6.57039	32.9	32.9		32745	43089	1041	12141	11135	32756	36281	1063	14261	13177
53	9	2024-03-02 13:48:34	4	134.967	6.57996	32.9	32.9		32745	42713	1041	12010	10999	32756	38756	1063	14418	13335
53	10	2024-03-02 13:48:34	4	151.193	6.66094	32.9	32.9		32745	43778	1041	11115	10109	32756	36300	1063	15576	14495
53	11	2024-03-02 13:48:34	4	134.75	6.53333	32.9	32.9		32745	43963	1041	12018	11012	32756	39374	1063	13742	12658
53	12	2024-03-02 13:48:34	4	143.91	6.64937	32.9	32.9		32745	41736	1041	11500	10490	32756	36953	1063	15331	14249
53	13	2024-03-02 13:48:34	4	127.615	6.48682	32.9	32.9		32747	41552	960	12393	11456	32762	34916	913	12897	11960
53	14	2024-03-02 13:48:34	4	132.113	6.66877	32.9	32.9		32747	40623	960	12106	11172	32762	36707	913	15537	14596
53	15	2024-03-02 13:48:34	4	158.555	6.61259	32.9	32.9		32747	41283	960	10693	9751	32762	36723	913	14703	13764
53	16	2024-03-02 13:48:34	4	129.52	6.57595	32.9	32.9		32747	44295	960	12271	11334	32762	37859	913	14182	13249
53	17	2024-03-02 13:48:34	4	132.471	6.59247	32.9	32.9		32747	49533	960	12090	11150	32762	37086	913	14388	13448
53	18	2024-03-02 13:48:34	4	143.249	6.6027	32.9	32.9		32747	42910	960	11465	10526	32762	35572	913	14540	13601
53	19	2024-03-02 13:48:34	4	122.311	6.53596	32.9	32.9		32756	41989	995	12775	11810	32757	35283	1006	13687	12681
53	20	2024-03-02 13:48:34	4	117.494	6.59514	32.9	32.9		32756	40935	995	13118	12151	32757	35371	1006	14501	13478
53	21	2024-03-02 13:48:34	4	123.644	6.56952	32.9	32.9		32756	41735	995	12686	11719	32757	35945	1006	14155	13140
53	22	2024-03-02 13:48:34	4	113.934	6.56955	32.9	32.9		32756	41444	995	13384	12416	32757	35225	1006	14092	13080
53	23	2024-03-02 13:48:34	4	127.184	6.5331	32.9	32.9		32756	50144	995	12463	11484	32757	36748	1006	13638	12611
53	24	2024-03-02 13:48:34	4	149.775	6.67012	32.9	32.9		32756	43483	995	11149	10181	32757	35868	1006	15558	14541
54	1	2024-03-02 13:48:47	4	147.592	6.69793	32.9	32.9		32744	43695	903	11176	10292	32746	35844	1057	16101	15018
54	2	2024-03-02 13:48:47	4	118.969	6.60298	32.9	32.9		32744	40946	903	12905	12042	32746	36976	1057	14738	13653
54	3	2024-03-02 13:48:47	4	126.216	6.59326	32.9	32.9		32744	41052	903	12411	11545	32746	37344	1057	14581	13501
54	4	2024-03-02 13:48:47	4	120.493	6.58884	32.9	32.9		32744	42656	903	12795	11934	32746	36152	1057	14541	13454
54	5	2024-03-02 13:48:47	4	112.001	6.53895	32.9	32.9		32744	46168	903	13429	12562	32746	37143	1057	13799	12716
54	6	2024-03-02 13:48:47	4	130.66	6.58916	32.9	32.9		32744	49371	903	12137	11260	32746	38386	1057	14493	13410
54	7	2024-03-02 13:48:47	4	123.639	6.57261	32.9	32.9		32745	44021	1041	12735	11717	32756	35683	1063	14226	13138
54	8	2024-03-02 13:48:47	4	131.949	6.56233	32.9	32.9		32745	43088	1041	12185	11180	32756	36282	1063	14150	13062
54	9	2024-03-02 13:48:47	4	134.364	6.57023	32.9	32.9		32745	42713	1041	12044	11033	32756	38756	1063	14279	13196
54	10	2024-03-02 13:48:47	4	151.178	6.65562	32.9	32.9		32745	43777	1041	11113	10108	32756	36301	1063	15504	14419
54	11	2024-03-02 13:48:47	4	134.298	6.52499	32.9	32.9		32745	43962	1041	12042	11037	32756	39374	1063	13623	12539
54	12	2024-03-02 13:48:47	4	143.525	6.64043	32.9	32.9		32745	41736	1041	11518	10509	32756	36953	1063	15204	14122
54	13	2024-03-02 13:48:47	4	126.903	6.48184	32.9	32.9		32747	41551	960	12435	11500	32762	34916	913	12826	11889
54	14	2024-03-02 13:48:47	4	131.222	6.65918	32.9	32.9		32747	40623	960	12159	11225	32762	36707	913	15400	14459
54	15	2024-03-02 13:48:47	4	158.627	6.60796	32.9	32.9		32747	41283	960	10688	9746	32762	36723	913	14637	13698
54	16	2024-03-02 13:48:47	4	128.731	6.56844	32.9	32.9		32747	44295	960	12319	11382	32762	37859	913	14075	13142
54	17	2024-03-02 13:48:47	4	132.046	6.58354	32.9	32.9		32747	49532	960	12114	11174	32762	37085	913	14258	13321
54	18	2024-03-02 13:48:47	4	142.721	6.59602	32.9	32.9		32747	42911	960	11493	10553	32762	35572	913	14445	13506
54	19	2024-03-02 13:48:47	4	121.697	6.52748	32.9	32.9		32756	41988	995	12814	11850	32757	35283	1006	13566	12560
54	20	2024-03-02 13:48:47	4	116.165	6.58797	32.9	32.9		32756	40936	995	13214	12246	32757	35371	1006	14399	13376
54	21	2024-03-02 13:48:47	4	122.378	6.56236	32.9	32.9		32756	41735	995	12770	11803	32757	35945	1006	14053	13038
54	22	2024-03-02 13:48:47	4	112.75	6.56257	32.9	32.9		32756	41442	995	13468	12504	32757	35225	1006	13993	12981
54	23	2024-03-02 13:48:47	4	126.781	6.52544	32.9	32.9		32756	50143	995	12486	11508	32757	36748	1006	13529	12502
54	24	2024-03-02 13:48:47	4	149.701	6.6666	32.9	32.9		32756	43483	995	11151	10183	32757	35868	1006	15507	14491
55	1	2024-03-02 13:49:00	4	147.468	6.69303	32.9	32.9		32744	43695	903	11176	10292	32746	35845	1057	16037	14948
55	2	2024-03-02 13:49:00	4	117.706	6.59437	32.9	32.9		32744	40946	903	12986	12124	32746	36976	1057	14615	13530
55	3	2024-03-02 13:49:00	4	125.44	6.58499	32.9	32.9		32744	41050	903	12451	11588	32746	37344	1057	14463	13383
55	4	2024-03-02 13:49:00	4	119.42	6.58163	32.9	32.9		32744	42654	903	12859	12001	32746	36152	1057	14438	13351
55	5	2024-03-02 13:49:00	4	111.467	6.53215	32.9	32.9		32744	46167	903	13460	12594	32746	37143	1057	13701	12619
55	6	2024-03-02 13:49:00	4	129.724	6.58002	32.9	32.9		32744	49370	903	12187	11311	32746	38387	1057	14366	13280
55	7	2024-03-02 13:49:00	4	122.603	6.56585	32.9	32.9		32745	44020	1041	12796	11779	32756	35683	1063	14130	13042
55	8	2024-03-02 13:49:00	4	130.92	6.55448	32.9	32.9		32745	43087	1041	12240	11236	32756	36282	1063	14037	12950
55	9	2024-03-02 13:49:00	4	133.824	6.56281	32.9	32.9		32745	42713	1041	12069	11058	32756	38756	1063	14172	13090
55	10	2024-03-02 13:49:00	4	151.113	6.651	32.9	32.9		32745	43776	1041	11109	10105	32756	36300	1063	15434	14353
55	11	2024-03-02 13:49:00	4	134.007	6.51806	32.9	32.9		32745	43962	1041	12052	11047	32756	39374	1063	13524	12440
55	12	2024-03-02 13:49:00	4	142.742	6.63333	32.9	32.9		32745	41735	1041	11553	10545	32756	36953	1063	15102	14021
55	13	2024-03-02 13:49:00	4	126.198	6.4758	32.9	32.9		32747	41551	960	12473	11538	32762	34916	913	12740	11803
55	14	2024-03-02 13:49:00	4	130.344	6.65029	32.9	32.9		32747	40623	960	12206	11272	32762	36707	913	15273	14332
55	15	2024-03-02 13:49:00	4	158.673	6.60368	32.9	32.9		32747	41282	960	10678	9738	32762	36723	913	14576	13637
55	16	2024-03-02 13:49:00	4	127.657	6.5594	32.9	32.9		32747	44295	960	12380	11443	32762	37859	913	13946	13013
55	17	2024-03-02 13:49:00	4	131.484	6.5744	32.9	32.9		32747	49532	960	12141	11201	32762	37086	913	14131	13191
55	18	2024-03-02 13:49:00	4	142.251	6.59054	32.9	32.9		32747	42911	960	11512	10572	32762	35571	913	14362	13428
55	19	2024-03-02 13:49:00	4	120.525	6.52082	32.9	32.9		32756	41988	995	12886	11923	32757	35283	1006	13471	12465
55	20	2024-03-02 13:49:00	4	115.314	6.58241	32.9	32.9		32756	40935	995	13266	12300	32757	35371	1006	14320	13297
55	21	2024-03-02 13:49:00	4	121.644	6.55492	32.9	32.9		32756	41735	995	12812	11845	32757	35945	1006	13947	12932
55	22	2024-03-02 13:49:00	4	111.71	6.55503	32.9	32.9		32756	41443	995	13541	12575	32757	35225	1006	13886	12874
55	23	2024-03-02 13:49:00	4	126.031	6.51912	32.9	32.9		32756	50143	995	12527	11549	32757	36748	1006	13439	12412
55	24	2024-03-02 13:49:00	4	149.85	6.66196	32.9	32.9		32756	43482	995	11136	10169	32757	35868	1006	15441	14425
56	1	2024-03-02 13:49:13	4	147.292	6.68932	32.9	32.9		32744	43695	903	11186	10302	32746	35844	1057	15978	14895
56	2	2024-03-02 13:49:13	4	116.843	6.58526	32.9	32.9		32744	40946	903	13050	12188	32746	36976	1057	14485	13400
56	3	2024-03-02 13:49:13	4	124.793	6.57664	32.9	32.9		32744	41049	903	12493	11632	32746	37344	1057	14343	13264
56	4	2024-03-02 13:49:13	4	118.525	6.5747	32.9	32.9		32744	42654	903	12924	12066	32746	36152	1057	14339	13252
56	5	2024-03-02 13:49:13	4	111.086	6.52394	32.9	32.9		32744	46165	903	13489	12625	32746	37143	1057	13584	12502
56	6	2024-03-02 13:49:13	4	128.982	6.57026	32.9	32.9		32744	49368	903	12234	11359	32746	38387	1057	14226	13141
56	7	2024-03-02 13:49:13	4	121.645	6.55811	32.9	32.9		32745	44019	1041	12861	11846	32756	35683	1063	14019	12932
56	8	2024-03-02 13:49:13	4	130.535	6.54782	32.9	32.9		32745	43086	1041	12263	11261	32756	36281	1063	13938	12855
56	9	2024-03-02 13:49:13	4	133.178	6.55336	32.9	32.9		32745	42712	1041	12108	11098	32756	38756	1063	14037	12955
56	10	2024-03-02 13:49:13	4	151.486	6.64582	32.9	32.9		32745	43774	1041	11089	10087	32756	36300	1063	15360	14279
56	11	2024-03-02 13:49:13	4	133.277	6.51014	32.9	32.9		32745	43961	1041	12096	11092	32756	39375	1063	13413	12327
56	12	2024-03-02 13:49:13	4	142.357	6.62545	32.9	32.9		32745	41733	1041	11572	10567	32756	36953	1063	14990	13909
56	13	2024-03-02 13:49:13	4	125.334	6.46941	32.9	32.9		32747	41551	960	12531	11596	32762	34916	913	12649	11712
56	14	2024-03-02 13:49:13	4	129.628	6.64027	32.9	32.9		32747	40622	960	12250	11318	32762	36707	913	15129	14189
56	15	2024-03-02 13:49:13	4	158.283	6.59961	32.9	32.9		32747	41282	960	10697	9757	32762	36724	913	14522	13579
56	16	2024-03-02 13:49:13	4	126.947	6.55063	32.9	32.9		32747	44293	960	12425	11490	32762	37859	913	13820	12888
56	17	2024-03-02 13:49:13	4	131.015	6.56759	32.9	32.9		32747	49531	960	12170	11231	32762	37086	913	14033	13094
56	18	2024-03-02 13:49:13	4	141.76	6.58478	32.9	32.9		32747	42910	960	11539	10600	32762	35571	913	14280	13346
56	19	2024-03-02 13:49:13	4	119.816	6.51318	32.9	32.9		32756	41987	995	12936	11974	32757	35283	1006	13362	12356
56	20	2024-03-02 13:49:13	4	114.317	6.57327	32.9	32.9		32756	40935	995	13342	12376	32757	35372	1006	14195	13167
56	21	2024-03-02 13:49:13	4	120.683	6.54712	32.9	32.9		32756	41734	995	12878	11913	32757	35945	1006	13836	12821
56	22	2024-03-02 13:49:13	4	110.807	6.54763	32.9	32.9		32756	41442	995	13611	12647	32757	35225	1006	13781	12769
56	23	2024-03-02 13:49:13	4	125.455	6.51209	32.9	32.9		32756	50141	995	12565	11588	32757	36748	1006	13339	12312
56	24	2024-03-02 13:49:13	4	150.022	6.65837	32.9	32.9		32756	43482	995	11128	10161	32757	35868	1006	15390	14374
57	1	2024-03-02 13:55:21	5	147.061	6.77269	33	33		32744	43700	910	11323	10427	32747	35843	1053	17156	16086
57	2	2024-03-02 13:55:21	5	133.417	6.59759	33	33		32744	40956	910	12101	11214	32747	36974	1053	14647	13576
57	3	2024-03-02 13:55:21	5	136.901	6.6063	33	33		32744	41060	910	11888	11002	32747	37341	1053	14750	13687
57	4	2024-03-02 13:55:21	5	132.551	6.59178	33	33		32744	42667	910	12152	11268	32747	36151	1053	14571	13496
57	5	2024-03-02 13:55:21	5	118.076	6.59297	33	33		32744	46186	910	13147	12254	32747	37140	1053	14553	13486
57	6	2024-03-02 13:55:21	5	137.539	6.63587	33	33		32744	49390	910	11862	10964	32747	38384	1053	15147	14075
57	7	2024-03-02 13:55:21	5	136.6	6.59303	33	33		32746	44032	1057	12066	11020	32756	35681	1077	14520	13428
57	8	2024-03-02 13:55:21	5	139.775	6.56667	33	33		32746	43102	1057	11870	10833	32756	36280	1077	14218	13124
57	9	2024-03-02 13:55:21	5	141.36	6.62811	33	33		32746	42717	1057	11774	10742	32756	38754	1077	15116	14023
57	10	2024-03-02 13:55:21	5	152.524	6.72721	33	33		32746	43793	1057	11178	10142	32756	36299	1077	16533	15442
57	11	2024-03-02 13:55:21	5	141.36	6.56639	33	33		32746	43977	1057	11779	10742	32756	39371	1077	14223	13130
57	12	2024-03-02 13:55:21	5	151.251	6.65675	33	33		32746	41748	1057	11247	10207	32756	36952	1077	15446	14354
57	13	2024-03-02 13:55:21	5	138.574	6.50915	33	33		32747	41559	957	11847	10903	32762	34915	913	13210	12278
57	14	2024-03-02 13:55:21	5	143.456	6.68677	33	33		32747	40629	957	11565	10624	32762	36706	913	15791	14853
57	15	2024-03-02 13:55:21	5	158.679	6.6756	33	33		32747	41290	957	10786	9839	32762	36722	913	15599	14662
57	16	2024-03-02 13:55:21	5	141.22	6.59635	33	33		32747	44308	957	11698	10750	32762	37858	913	14471	13540
57	17	2024-03-02 13:55:21	5	137.202	6.63661	33	33		32747	49543	957	11929	10984	32762	37084	913	15010	14076
57	18	2024-03-02 13:55:21	5	152.564	6.60677	33	33		32747	42916	957	11083	10140	32762	35571	913	14593	13659
57	19	2024-03-02 13:55:21	5	136.084	6.56962	33	33		32756	41996	991	12023	11051	32756	35283	997	14164	13161
57	20	2024-03-02 13:55:21	5	134.113	6.62763	33	33		32756	40941	991	12145	11171	32756	35371	997	14960	13940
57	21	2024-03-02 13:55:21	5	136.2	6.61817	33	33		32756	41740	991	12015	11044	32756	35944	997	14840	13833
57	22	2024-03-02 13:55:21	5	132.248	6.63046	33	33		32756	41449	991	12260	11287	32756	35225	997	14954	13944
57	23	2024-03-02 13:55:21	5	137.979	6.6198	33	33		32756	50156	991	11922	10938	32756	36747	997	14865	13845
57	24	2024-03-02 13:55:21	5	148.887	6.70958	33	33		32756	43495	991	11307	10330	32756	35868	997	16115	15102
58	1	2024-03-02 13:55:35	5	147.139	6.76772	33	33		32744	43700	910	11312	10416	32747	35843	1053	17085	16015
58	2	2024-03-02 13:55:35	5	129.564	6.59009	33	33		32744	40954	910	12333	11450	32747	36975	1053	14543	13469
58	3	2024-03-02 13:55:35	5	134.835	6.59718	33	33		32744	41058	910	12002	11119	32747	37342	1053	14623	13557
58	4	2024-03-02 13:55:35	5	129.549	6.58443	33	33		32744	42666	910	12333	11451	32747	36151	1053	14466	13391
58	5	2024-03-02 13:55:35	5	116.929	6.58266	33	33		32744	46182	910	13219	12330	32747	37141	1053	14409	13339
58	6	2024-03-02 13:55:35	5	135.84	6.62189	33	33		32744	49386	910	11953	11058	32747	38385	1053	14951	13876
58	7	2024-03-02 13:55:35	5	133.581	6.58599	33	33		32746	44029	1057	12238	11196	32756	35682	1077	14425	13328
58	8	2024-03-02 13:55:35	5	137.395	6.5584	33	33		32746	43099	1057	11998	10965	32756	36281	1077	14104	13006
58	9	2024-03-02 13:55:35	5	139.665	6.61362	33	33		32746	42718	1057	11865	10832	32756	38755	1077	14911	13816
58	10	2024-03-02 13:55:35	5	152.456	6.72455	33	33		32746	43789	1057	11171	10139	32756	36299	1077	16495	15404
58	11	2024-03-02 13:55:35	5	139.717	6.55616	33	33		32746	43973	1057	11861	10829	32756	39371	1077	14076	12984
58	12	2024-03-02 13:55:35	5	149.829	6.64655	33	33		32746	41745	1057	11310	10274	32756	36952	1077	15301	14209
58	13	2024-03-02 13:55:35	5	136.422	6.50641	33	33		32747	41558	957	11966	11023	32762	34916	913	13177	12239
58	14	2024-03-02 13:55:35	5	139.942	6.67718	33	33		32747	40629	957	11757	10816	32762	36706	913	15653	14716
58	15	2024-03-02 13:55:35	5	158.93	6.67202	33	33		32747	41289	957	10767	9821	32762	36723	913	15552	14611
58	16	2024-03-02 13:55:35	5	138.395	6.58576	33	33		32747	44304	957	11850	10906	32762	37859	913	14322	13389
58	17	2024-03-02 13:55:35	5	135.675	6.62565	33	33		32747	49541	957	12011	11068	32762	37085	913	14858	13920
58	18	2024-03-02 13:55:35	5	151.085	6.60136	33	33		32747	42916	957	11152	10209	32762	35571	913	14516	13582
58	19	2024-03-02 13:55:35	5	133.306	6.56226	33	33		32756	41995	991	12183	11213	32756	35283	997	14059	13056
58	20	2024-03-02 13:55:35	5	130.7	6.62095	33	33		32756	40941	991	12350	11377	32756	35371	997	14865	13845
58	21	2024-03-02 13:55:35	5	133.516	6.61157	33	33		32756	41740	991	12171	11200	32756	35945	997	14750	13739
58	22	2024-03-02 13:55:35	5	128.871	6.62383	33	33		32756	41449	991	12468	11495	32756	35225	997	14860	13850
58	23	2024-03-02 13:55:35	5	136.406	6.6101	33	33		32756	50153	991	12006	11024	32756	36747	997	14727	13707
58	24	2024-03-02 13:55:35	5	148.646	6.70649	33	33		32756	43492	991	11310	10336	32756	35869	997	16076	15058
59	1	2024-03-02 13:55:48	5	146.871	6.76429	33	33		32744	43700	910	11313	10417	32747	35843	1053	17036	15966
59	2	2024-03-02 13:55:48	5	126.604	6.58246	33	33		32744	40953	910	12510	11628	32747	36975	1053	14434	13360
59	3	2024-03-02 13:55:48	5	133.25	6.5887	33	33		32744	41057	910	12082	11201	32747	37342	1053	14502	13436
59	4	2024-03-02 13:55:48	5	127.206	6.57722	33	33		32744	42665	910	12468	11588	32747	36151	1053	14363	13288
59	5	2024-03-02 13:55:48	5	115.923	6.57452	33	33		32744	46179	910	13273	12387	32747	37142	1053	14296	13223
59	6	2024-03-02 13:55:48	5	134.388	6.61044	33	33		32744	49382	910	12023	11131	32747	38385	1053	14787	13713
59	7	2024-03-02 13:55:48	5	131.127	6.57916	33	33		32746	44028	1057	12375	11334	32756	35682	1077	14328	13231
59	8	2024-03-02 13:55:48	5	135.707	6.55111	33	33		32746	43097	1057	12082	11051	32756	36281	1077	13999	12902
59	9	2024-03-02 13:55:48	5	138.299	6.5999	33	33		32746	42717	1057	11928	10897	32756	38755	1077	14715	13620
59	10	2024-03-02 13:55:48	5	152.661	6.7207	33	33		32746	43786	1057	11145	10116	32756	36299	1077	16440	15349
59	11	2024-03-02 13:55:48	5	138.59	6.54432	33	33		32746	43970	1057	11909	10880	32756	39372	1077	13909	12815
59	12	2024-03-02 13:55:48	5	148.605	6.63748	33	33		32746	41743	1057	11359	10325	32756	36952	1077	15172	14080
59	13	2024-03-02 13:55:48	5	134.634	6.50192	33	33		32747	41557	957	12057	11116	32762	34916	913	13113	12175
59	14	2024-03-02 13:55:48	5	137.011	6.66492	33	33		32747	40628	957	11912	10973	32762	36707	913	15482	14541
59	15	2024-03-02 13:55:48	5	158.617	6.66669	33	33		32747	41288	957	10769	9824	32762	36723	913	15476	14535
59	16	2024-03-02 13:55:48	5	136.156	6.57356	33	33		32747	44303	957	11967	11024	32762	37859	913	14148	13215
59	17	2024-03-02 13:55:48	5	134.536	6.61475	33	33		32747	49539	957	12064	11122	32762	37084	913	14699	13765
59	18	2024-03-02 13:55:48	5	149.791	6.59462	33	33		32747	42914	957	11204	10263	32762	35572	913	14425	13486
59	19	2024-03-02 13:55:48	5	130.906	6.55524	33	33		32756	41994	991	12317	11348	32756	35283	997	13959	12956
59	20	2024-03-02 13:55:48	5	127.873	6.61287	33	33		32756	40941	991	12517	11544	32756	35372	997	14756	13730
59	21	2024-03-02 13:55:48	5	131.237	6.60273	33	33		32756	41739	991	12297	11327	32756	35945	997	14624	13613
59	22	2024-03-02 13:55:48	5	125.888	6.61657	33	33		32756	41448	991	12647	11676	32756	35225	997	14756	13747
59	23	2024-03-02 13:55:48	5	134.65	6.60013	33	33		32756	50151	991	12095	11115	32756	36748	997	14588	13565
59	24	2024-03-02 13:55:48	5	149.005	6.70416	33	33		32756	43490	991	11276	10304	32756	35869	997	16043	15025
60	1	2024-03-02 13:56:01	5	146.778	6.76037	33	33		32744	43698	910	11312	10418	32747	35843	1053	16980	15910
60	2	2024-03-02 13:56:01	5	124.194	6.57524	33	33		32744	40952	910	12666	11786	32747	36975	1053	14331	13257
60	3	2024-03-02 13:56:01	5	131.814	6.57938	33	33		32744	41056	910	12166	11286	32747	37343	1053	14372	13303
60	4	2024-03-02 13:56:01	5	125.414	6.56931	33	33		32744	42662	910	12579	11703	32747	36151	1053	14249	13175
60	5	2024-03-02 13:56:01	5	115.047	6.56526	33	33		32744	46175	910	13330	12448	32747	37142	1053	14164	13091
60	6	2024-03-02 13:56:01	5	133.241	6.59759	33	33		32744	49379	910	12087	11197	32747	38386	1053	14607	13530
60	7	2024-03-02 13:56:01	5	129.226	6.57099	33	33		32746	44026	1057	12490	11451	32756	35682	1077	14212	13115
60	8	2024-03-02 13:56:01	5	134.217	6.54291	33	33		32746	43094	1057	12164	11137	32756	36281	1077	13882	12785
60	9	2024-03-02 13:56:01	5	137.443	6.58709	33	33		32746	42715	1057	11972	10943	32756	38755	1077	14531	13437
60	10	2024-03-02 13:56:01	5	152.409	6.71811	33	33		32746	43785	1057	11153	10125	32756	36300	1077	16408	15312
60	11	2024-03-02 13:56:01	5	137.885	6.53361	33	33		32746	43968	1057	11944	10917	32756	39373	1077	13758	12662
60	12	2024-03-02 13:56:01	5	147.434	6.62756	33	33		32746	41742	1057	11415	10383	32756	36952	1077	15031	13939
60	13	2024-03-02 13:56:01	5	133.355	6.49834	33	33		32747	41555	957	12128	11190	32762	34916	913	13062	12124
60	14	2024-03-02 13:56:01	5	134.84	6.65463	33	33		32747	40627	957	12037	11099	32762	36707	913	15335	14394
60	15	2024-03-02 13:56:01	5	158.838	6.66248	33	33		32747	41286	957	10752	9810	32762	36723	913	15416	14475
60	16	2024-03-02 13:56:01	5	134.61	6.56234	33	33		32747	44300	957	12053	11113	32762	37859	913	13988	13055
60	17	2024-03-02 13:56:01	5	133.76	6.60329	33	33		32747	49537	957	12105	11165	32762	37085	913	14539	13602
60	18	2024-03-02 13:56:01	5	148.512	6.58928	33	33		32747	42914	957	11267	10326	32762	35571	913	14344	13410
60	19	2024-03-02 13:56:01	5	129.009	6.54816	33	33		32756	41993	991	12432	11465	32756	35284	997	13863	12855
60	20	2024-03-02 13:56:01	5	125.606	6.60548	33	33		32756	40940	991	12661	11690	32756	35372	997	14651	13625
60	21	2024-03-02 13:56:01	5	129.597	6.59451	33	33		32756	41739	991	12396	11427	32756	35945	997	14507	13496
60	22	2024-03-02 13:56:01	5	123.612	6.6086	33	33		32756	41447	991	12795	11826	32756	35225	997	14643	13634
60	23	2024-03-02 13:56:01	5	133.565	6.59113	33	33		32756	50149	991	12156	11177	32756	36748	997	14460	13437
60	24	2024-03-02 13:56:01	5	149.141	6.70121	33	33		32756	43488	991	11262	10293	32756	35868	997	15996	14983
61	1	2024-03-02 13:56:14	5	146.833	6.75631	33	33		32744	43697	910	11312	10419	32747	35843	1053	16922	15852
61	2	2024-03-02 13:56:14	5	122.234	6.56684	33	33		32744	40950	910	12803	11927	32747	36975	1053	14211	13137
61	3	2024-03-02 13:56:14	5	130.717	6.57103	33	33		32744	41055	910	12238	11360	32747	37343	1053	14253	13184
61	4	2024-03-02 13:56:14	5	123.903	6.56083	33	33		32744	42660	910	12684	11811	32747	36152	1053	14132	13054
61	5	2024-03-02 13:56:14	5	114.508	6.55621	33	33		32744	46174	910	13376	12495	32747	37142	1053	14035	12962
61	6	2024-03-02 13:56:14	5	132.318	6.58635	33	33		32744	49375	910	12146	11259	32747	38386	1053	14447	13370
61	7	2024-03-02 13:56:14	5	127.691	6.56311	33	33		32746	44025	1057	12593	11556	32756	35682	1077	14100	13003
61	8	2024-03-02 13:56:14	5	133.331	6.5345	33	33		32746	43093	1057	12222	11196	32756	36281	1077	13762	12665
61	9	2024-03-02 13:56:14	5	136.507	6.57527	33	33		32746	42714	1057	12030	11003	32756	38755	1077	14362	13268
61	10	2024-03-02 13:56:14	5	152.503	6.71419	33	33		32746	43781	1057	11148	10124	32756	36300	1077	16352	15256
61	11	2024-03-02 13:56:14	5	137.247	6.52394	33	33		32746	43967	1057	11984	10959	32756	39373	1077	13620	12524
61	12	2024-03-02 13:56:14	5	147.114	6.61786	33	33		32746	41740	1057	11434	10404	32756	36952	1077	14893	13801
61	13	2024-03-02 13:56:14	5	132.382	6.49174	33	33		32747	41555	957	12193	11255	32762	34916	913	12968	12030
61	14	2024-03-02 13:56:14	5	133.525	6.64321	33	33		32747	40626	957	12120	11184	32762	36707	913	15171	14231
61	15	2024-03-02 13:56:14	5	158.554	6.65743	33	33		32747	41286	957	10769	9827	32762	36723	913	15344	14403
61	16	2024-03-02 13:56:14	5	132.928	6.55203	33	33		32747	44299	957	12160	11221	32762	37860	913	13843	12908
61	17	2024-03-02 13:56:14	5	133.137	6.5912	33	33		32747	49536	957	12147	11208	32762	37085	913	14367	13430
61	18	2024-03-02 13:56:14	5	147.546	6.58274	33	33		32747	42913	957	11321	10381	32762	35572	913	14256	13317
61	19	2024-03-02 13:56:14	5	127.101	6.54073	33	33		32756	41992	991	12561	11595	32756	35284	997	13757	12749
61	20	2024-03-02 13:56:14	5	123.628	6.59774	33	33		32756	40939	991	12800	11830	32756	35372	997	14540	13515
61	21	2024-03-02 13:56:14	5	128.086	6.58567	33	33		32756	41738	991	12498	11530	32756	35945	997	14381	13370
61	22	2024-03-02 13:56:14	5	121.709	6.60022	33	33		32756	41446	991	12932	11964	32756	35225	997	14524	13515
61	23	2024-03-02 13:56:14	5	132.526	6.58017	33	33		32756	50147	991	12223	11246	32756	36748	997	14304	13281
61	24	2024-03-02 13:56:14	5	149.253	6.69762	33	33		32756	43486	991	11258	10291	32756	35869	997	15950	14932
62	1	2024-03-02 13:56:27	5	146.76	6.75323	32.9	32.9		32744	43697	910	11307	10414	32747	35844	1053	16883	15808
62	2	2024-03-02 13:56:27	5	120.528	6.55836	32.9	32.9		32744	40949	910	12910	12036	32747	36975	1053	14089	13016
62	3	2024-03-02 13:56:27	5	129.241	6.56185	32.9	32.9		32744	41053	910	12319	11444	32747	37343	1053	14122	13053
62	4	2024-03-02 13:56:27	5	122.439	6.55299	32.9	32.9		32744	42659	910	12773	11901	32747	36152	1053	14020	12942
62	5	2024-03-02 13:56:27	5	113.656	6.54723	32.9	32.9		32744	46172	910	13427	12548	32747	37142	1053	13906	12834
62	6	2024-03-02 13:56:27	5	130.991	6.57602	32.9	32.9		32744	49374	910	12218	11332	32747	38386	1053	14299	13223
62	7	2024-03-02 13:56:27	5	126.019	6.55606	32.9	32.9		32746	44023	1057	12691	11656	32756	35683	1077	14004	12903
62	8	2024-03-02 13:56:27	5	132.215	6.52679	32.9	32.9		32746	43092	1057	12279	11255	32756	36281	1077	13652	12555
62	9	2024-03-02 13:56:27	5	135.49	6.56449	32.9	32.9		32746	42714	1057	12081	11054	32756	38756	1077	14210	13114
62	10	2024-03-02 13:56:27	5	152.553	6.70971	32.9	32.9		32746	43781	1057	11137	10113	32756	36300	1077	16288	15192
62	11	2024-03-02 13:56:27	5	136.491	6.51378	32.9	32.9		32746	43966	1057	12018	10994	32756	39373	1077	13475	12379
62	12	2024-03-02 13:56:27	5	146.238	6.60977	32.9	32.9		32746	41738	1057	11469	10442	32756	36952	1077	14778	13686
62	13	2024-03-02 13:56:27	5	131.339	6.48661	32.9	32.9		32747	41554	957	12247	11310	32762	34916	913	12894	11957
62	14	2024-03-02 13:56:27	5	131.704	6.63397	32.9	32.9		32747	40625	957	12221	11287	32762	36707	913	15039	14099
62	15	2024-03-02 13:56:27	5	158.723	6.65322	32.9	32.9		32747	41285	957	10752	9811	32762	36723	913	15284	14343
62	16	2024-03-02 13:56:27	5	131.371	6.54348	32.9	32.9		32747	44297	957	12244	11308	32762	37860	913	13721	12786
62	17	2024-03-02 13:56:27	5	132.407	6.58256	32.9	32.9		32747	49536	957	12182	11243	32762	37085	913	14244	13307
62	18	2024-03-02 13:56:27	5	146.536	6.57719	32.9	32.9		32747	42912	957	11364	10426	32762	35571	913	14172	13238
62	19	2024-03-02 13:56:27	5	125.617	6.5326	32.9	32.9		32756	41991	991	12647	11683	32756	35283	997	13636	12633
62	20	2024-03-02 13:56:27	5	121.598	6.59029	32.9	32.9		32756	40938	991	12928	11960	32756	35372	997	14434	13409
62	21	2024-03-02 13:56:27	5	126.153	6.57773	32.9	32.9		32756	41737	991	12613	11647	32756	35946	997	14272	13257
62	22	2024-03-02 13:56:27	5	119.444	6.59204	32.9	32.9		32756	41445	991	13080	12114	32756	35226	997	14414	13399
62	23	2024-03-02 13:56:27	5	131.387	6.57055	32.9	32.9		32756	50147	991	12284	11307	32756	36748	997	14166	13144
62	24	2024-03-02 13:56:27	5	149.125	6.69572	32.9	32.9		32756	43486	991	11256	10289	32756	35868	997	15918	14905
63	1	2024-03-02 13:56:40	5	146.826	6.74847	32.9	32.9		32744	43696	910	11303	10411	32747	35844	1053	16815	15740
63	2	2024-03-02 13:56:40	5	118.752	6.55073	32.9	32.9		32744	40949	910	13039	12165	32747	36976	1053	13984	12907
63	3	2024-03-02 13:56:40	5	128.25	6.5533	32.9	32.9		32744	41052	910	12382	11509	32747	37343	1053	14000	12931
63	4	2024-03-02 13:56:40	5	121.071	6.54486	32.9	32.9		32744	42658	910	12868	11998	32747	36152	1053	13904	12826
63	5	2024-03-02 13:56:40	5	113.063	6.54035	32.9	32.9		32744	46170	910	13471	12595	32747	37142	1053	13808	12736
63	6	2024-03-02 13:56:40	5	130.09	6.56632	32.9	32.9		32744	49372	910	12275	11390	32747	38387	1053	14164	13085
63	7	2024-03-02 13:56:40	5	124.828	6.54825	32.9	32.9		32746	44023	1057	12772	11737	32756	35682	1077	13888	12792
63	8	2024-03-02 13:56:40	5	131.301	6.51915	32.9	32.9		32746	43091	1057	12336	11313	32756	36281	1077	13543	12446
63	9	2024-03-02 13:56:40	5	134.74	6.55329	32.9	32.9		32746	42713	1057	12126	11100	32756	38756	1077	14050	12954
63	10	2024-03-02 13:56:40	5	152.801	6.70537	32.9	32.9		32746	43779	1057	11123	10101	32756	36300	1077	16226	15130
63	11	2024-03-02 13:56:40	5	135.749	6.50468	32.9	32.9		32746	43965	1057	12062	11039	32756	39374	1077	13347	12249
63	12	2024-03-02 13:56:40	5	145.47	6.59957	32.9	32.9		32746	41737	1057	11509	10484	32756	36953	1077	14636	13541
63	13	2024-03-02 13:56:40	5	130.388	6.48127	32.9	32.9		32747	41553	957	12306	11371	32762	34916	913	12818	11881
63	14	2024-03-02 13:56:40	5	130.184	6.62347	32.9	32.9		32747	40624	957	12316	11384	32762	36707	913	14889	13949
63	15	2024-03-02 13:56:40	5	158.397	6.6483	32.9	32.9		32747	41284	957	10767	9827	32762	36724	913	15217	14273
63	16	2024-03-02 13:56:40	5	130.09	6.53317	32.9	32.9		32747	44297	957	12326	11390	32762	37860	913	13574	12639
63	17	2024-03-02 13:56:40	5	131.905	6.57321	32.9	32.9		32747	49535	957	12214	11275	32762	37085	913	14110	13174
63	18	2024-03-02 13:56:40	5	145.396	6.57031	32.9	32.9		32747	42912	957	11426	10488	32762	35572	913	14079	13140
63	19	2024-03-02 13:56:40	5	124.286	6.52446	32.9	32.9		32756	41990	991	12737	11774	32756	35284	997	13525	12517
63	20	2024-03-02 13:56:40	5	119.994	6.5822	32.9	32.9		32756	40938	991	13043	12075	32756	35372	997	14319	13294
63	21	2024-03-02 13:56:40	5	124.784	6.56826	32.9	32.9		32756	41736	991	12705	11740	32756	35946	997	14137	13122
63	22	2024-03-02 13:56:40	5	117.866	6.58421	32.9	32.9		32756	41444	991	13194	12230	32756	35225	997	14297	13288
63	23	2024-03-02 13:56:40	5	130.592	6.56142	32.9	32.9		32756	50145	991	12334	11358	32756	36748	997	14036	13014
63	24	2024-03-02 13:56:40	5	149.115	6.69214	32.9	32.9		32756	43485	991	11256	10290	32756	35868	997	15867	14854
64	1	2024-03-02 13:56:53	5	146.627	6.74518	32.9	32.9		32744	43696	910	11311	10419	32747	35844	1053	16768	15693
64	2	2024-03-02 13:56:53	5	117.021	6.54373	32.9	32.9		32744	40947	910	13159	12289	32747	36976	1053	13883	12807
64	3	2024-03-02 13:56:53	5	127.166	6.54594	32.9	32.9		32744	41052	910	12450	11577	32747	37343	1053	13895	12826
64	4	2024-03-02 13:56:53	5	119.556	6.53807	32.9	32.9		32744	42658	910	12973	12103	32747	36152	1053	13807	12729
64	5	2024-03-02 13:56:53	5	112.276	6.53173	32.9	32.9		32744	46169	910	13528	12653	32747	37142	1053	13685	12613
64	6	2024-03-02 13:56:53	5	129.047	6.55712	32.9	32.9		32744	49370	910	12337	11454	32747	38386	1053	14030	12954
64	7	2024-03-02 13:56:53	5	123.262	6.54106	32.9	32.9		32746	44021	1057	12873	11841	32756	35682	1077	13786	12690
64	8	2024-03-02 13:56:53	5	130.464	6.5113	32.9	32.9		32746	43089	1057	12383	11363	32756	36281	1077	13431	12334
64	9	2024-03-02 13:56:53	5	134.133	6.54454	32.9	32.9		32746	42713	1057	12160	11134	32756	38755	1077	13923	12829
64	10	2024-03-02 13:56:53	5	152.673	6.70166	32.9	32.9		32746	43779	1057	11127	10105	32756	36300	1077	16173	15077
64	11	2024-03-02 13:56:53	5	135.086	6.49571	32.9	32.9		32746	43962	1057	12096	11076	32756	39374	1077	13218	12121
64	12	2024-03-02 13:56:53	5	144.558	6.59036	32.9	32.9		32746	41737	1057	11556	10531	32756	36953	1077	14505	13410
64	13	2024-03-02 13:56:53	5	129.76	6.47601	32.9	32.9		32747	41552	957	12342	11408	32762	34916	913	12743	11806
64	14	2024-03-02 13:56:53	5	129.155	6.61331	32.9	32.9		32747	40624	957	12379	11447	32762	36707	913	14744	13804
64	15	2024-03-02 13:56:53	5	158.642	6.64431	32.9	32.9		32747	41283	957	10752	9813	32762	36724	913	15160	14216
64	16	2024-03-02 13:56:53	5	128.938	6.52321	32.9	32.9		32747	44296	957	12396	11461	32762	37860	913	13432	12497
64	17	2024-03-02 13:56:53	5	131.237	6.56337	32.9	32.9		32747	49535	957	12253	11314	32762	37086	913	13973	13034
64	18	2024-03-02 13:56:53	5	144.778	6.5637	32.9	32.9		32747	42911	957	11456	10519	32762	35572	913	13984	13046
64	19	2024-03-02 13:56:53	5	122.83	6.51717	32.9	32.9		32756	41989	991	12832	11871	32756	35283	997	13416	12413
64	20	2024-03-02 13:56:53	5	118.307	6.57425	32.9	32.9		32756	40937	991	13160	12194	32756	35372	997	14206	13181
64	21	2024-03-02 13:56:53	5	123.32	6.55899	32.9	32.9		32756	41735	991	12800	11837	32756	35946	997	14005	12990
64	22	2024-03-02 13:56:53	5	116.247	6.5771	32.9	32.9		32756	41444	991	13311	12347	32756	35225	997	14196	13187
64	23	2024-03-02 13:56:53	5	129.76	6.5527	32.9	32.9		32756	50144	991	12383	11408	32756	36748	997	13912	12890
64	24	2024-03-02 13:56:53	5	149.22	6.6882	32.9	32.9		32756	43484	991	11247	10282	32756	35869	997	15816	14798
65	1	2024-03-02 13:57:07	5	146.707	6.74021	32.9	32.9		32744	43696	910	11307	10415	32747	35844	1053	16697	15622
65	2	2024-03-02 13:57:07	5	115.55	6.5356	32.9	32.9		32744	40946	910	13268	12400	32747	36976	1053	13767	12691
65	3	2024-03-02 13:57:07	5	126.268	6.53802	32.9	32.9		32744	41051	910	12508	11637	32747	37343	1053	13781	12713
65	4	2024-03-02 13:57:07	5	118.448	6.53002	32.9	32.9		32744	42656	910	13051	12184	32747	36152	1053	13692	12614
65	5	2024-03-02 13:57:07	5	111.65	6.52352	32.9	32.9		32744	46167	910	13576	12703	32747	37142	1053	13568	12496
65	6	2024-03-02 13:57:07	5	128.206	6.54834	32.9	32.9		32744	49370	910	12392	11509	32747	38387	1053	13907	12829
65	7	2024-03-02 13:57:07	5	122.047	6.53247	32.9	32.9		32746	44021	1057	12958	11926	32756	35682	1077	13664	12568
65	8	2024-03-02 13:57:07	5	129.516	6.50401	32.9	32.9		32746	43088	1057	12443	11424	32756	36281	1077	13326	12230
65	9	2024-03-02 13:57:07	5	133.017	6.53453	32.9	32.9		32746	42712	1057	12227	11203	32756	38756	1077	13782	12686
65	10	2024-03-02 13:57:07	5	152.717	6.69684	32.9	32.9		32746	43778	1057	11124	10103	32756	36300	1077	16104	15008
65	11	2024-03-02 13:57:07	5	134.302	6.48752	32.9	32.9		32746	43961	1057	12143	11124	32756	39374	1077	13101	12004
65	12	2024-03-02 13:57:07	5	144.089	6.58298	32.9	32.9		32746	41736	1057	11581	10557	32756	36953	1077	14400	13305
65	13	2024-03-02 13:57:07	5	128.882	6.46969	32.9	32.9		32747	41552	957	12399	11465	32762	34916	913	12653	11716
65	14	2024-03-02 13:57:07	5	128.007	6.60393	32.9	32.9		32747	40624	957	12454	11522	32762	36707	913	14609	13670
65	15	2024-03-02 13:57:07	5	158.437	6.63904	32.9	32.9		32747	41282	957	10760	9823	32762	36724	913	15085	14141
65	16	2024-03-02 13:57:07	5	127.672	6.51599	32.9	32.9		32747	44295	957	12478	11544	32762	37860	913	13328	12394
65	17	2024-03-02 13:57:07	5	130.768	6.55416	32.9	32.9		32747	49533	957	12281	11344	32762	37086	913	13842	12903
65	18	2024-03-02 13:57:07	5	144.125	6.55527	32.9	32.9		32747	42910	957	11491	10555	32762	35572	913	13864	12926
65	19	2024-03-02 13:57:07	5	121.606	6.50883	32.9	32.9		32756	41988	991	12916	11957	32756	35284	997	13302	12294
65	20	2024-03-02 13:57:07	5	116.852	6.56539	32.9	32.9		32756	40937	991	13268	12302	32756	35372	997	14079	13055
65	21	2024-03-02 13:57:07	5	122.419	6.55	32.9	32.9		32756	41736	991	12864	11900	32756	35945	997	13873	12862
65	22	2024-03-02 13:57:07	5	114.71	6.5685	32.9	32.9		32756	41443	991	13426	12464	32756	35225	997	14074	13065
65	23	2024-03-02 13:57:07	5	128.774	6.54266	32.9	32.9		32756	50144	991	12447	11472	32756	36748	997	13769	12747
65	24	2024-03-02 13:57:07	5	149.282	6.68496	32.9	32.9		32756	43483	991	11243	10279	32756	35869	997	15770	14752
66	1	2024-03-02 13:57:20	5	146.668	6.7365	32.9	32.9		32744	43695	910	11307	10416	32747	35844	1053	16644	15569
66	2	2024-03-02 13:57:20	5	113.912	6.52811	32.9	32.9		32744	40946	910	13392	12524	32747	36976	1053	13660	12584
66	3	2024-03-02 13:57:20	5	125.192	6.52932	32.9	32.9		32744	41050	910	12578	11708	32747	37343	1053	13657	12589
66	4	2024-03-02 13:57:20	5	117.195	6.52225	32.9	32.9		32744	42655	910	13140	12275	32747	36152	1053	13580	12503
66	5	2024-03-02 13:57:20	5	111.03	6.51503	32.9	32.9		32744	46168	910	13625	12751	32747	37142	1053	13447	12375
66	6	2024-03-02 13:57:20	5	126.94	6.53801	32.9	32.9		32744	49369	910	12473	11591	32747	38387	1053	13760	12682
66	7	2024-03-02 13:57:20	5	120.797	6.52395	32.9	32.9		32746	44021	1057	13045	12013	32756	35682	1077	13543	12447
66	8	2024-03-02 13:57:20	5	128.693	6.4963	32.9	32.9		32746	43088	1057	12495	11476	32756	36281	1077	13216	12120
66	9	2024-03-02 13:57:20	5	132.385	6.52473	32.9	32.9		32746	42712	1057	12265	11241	32756	38756	1077	13642	12546
66	10	2024-03-02 13:57:20	5	152.678	6.69229	32.9	32.9		32746	43776	1057	11123	10104	32756	36300	1077	16039	14943
66	11	2024-03-02 13:57:20	5	133.483	6.47834	32.9	32.9		32746	43961	1057	12191	11173	32756	39375	1077	12972	11873
66	12	2024-03-02 13:57:20	5	143.344	6.57362	32.9	32.9		32746	41734	1057	11618	10597	32756	36953	1077	14266	13172
66	13	2024-03-02 13:57:20	5	128.125	6.46379	32.9	32.9		32747	41551	957	12445	11513	32762	34916	913	12569	11632
66	14	2024-03-02 13:57:20	5	126.804	6.59497	32.9	32.9		32747	40623	957	12530	11600	32762	36707	913	14481	13542
66	15	2024-03-02 13:57:20	5	158.522	6.63469	32.9	32.9		32747	41282	957	10755	9818	32762	36724	913	15023	14079
66	16	2024-03-02 13:57:20	5	126.549	6.50659	32.9	32.9		32747	44294	957	12550	11617	32762	37860	913	13194	12260
66	17	2024-03-02 13:57:20	5	130.23	6.54565	32.9	32.9		32747	49533	957	12314	11377	32762	37086	913	13721	12782
66	18	2024-03-02 13:57:20	5	143.074	6.54874	32.9	32.9		32747	42910	957	11548	10612	32762	35572	913	13771	12833
66	19	2024-03-02 13:57:20	5	120.488	6.50034	32.9	32.9		32756	41987	991	12993	12035	32756	35284	997	13181	12173
66	20	2024-03-02 13:57:20	5	115.464	6.55752	32.9	32.9		32756	40936	991	13369	12405	32756	35372	997	13967	12943
66	21	2024-03-02 13:57:20	5	120.993	6.54179	32.9	32.9		32756	41735	991	12962	11999	32756	35945	997	13755	12745
66	22	2024-03-02 13:57:20	5	113.127	6.5599	32.9	32.9		32756	41443	991	13547	12585	32756	35225	997	13952	12943
66	23	2024-03-02 13:57:20	5	127.728	6.53282	32.9	32.9		32756	50143	991	12513	11539	32756	36749	997	13632	12607
66	24	2024-03-02 13:57:20	5	149.281	6.68222	32.9	32.9		32756	43482	991	11241	10278	32756	35869	997	15731	14713
67	1	2024-03-02 13:57:33	5	146.389	6.73181	32.9	32.9		32744	43694	910	11331	10441	32747	35844	1053	16577	15502
67	2	2024-03-02 13:57:33	5	112.841	6.51963	32.9	32.9		32744	40946	910	13490	12622	32747	36976	1053	13539	12463
67	3	2024-03-02 13:57:33	5	124.526	6.52196	32.9	32.9		32744	41050	910	12635	11766	32747	37343	1053	13552	12484
67	4	2024-03-02 13:57:33	5	116.034	6.51503	32.9	32.9		32744	42654	910	13240	12376	32747	36152	1053	13477	12400
67	5	2024-03-02 13:57:33	5	110.72	6.50759	32.9	32.9		32744	46165	910	13662	12791	32747	37143	1053	13344	12269
67	6	2024-03-02 13:57:33	5	126.316	6.53043	32.9	32.9		32744	49368	910	12526	11645	32747	38387	1053	13652	12574
67	7	2024-03-02 13:57:33	5	119.59	6.51634	32.9	32.9		32746	44019	1057	13143	12113	32756	35683	1077	13439	12339
67	8	2024-03-02 13:57:33	5	127.9	6.48852	32.9	32.9		32746	43087	1057	12557	11540	32756	36281	1077	13105	12009
67	9	2024-03-02 13:57:33	5	131.821	6.51507	32.9	32.9		32746	42711	1057	12311	11288	32756	38756	1077	13504	12408
67	10	2024-03-02 13:57:33	5	152.547	6.68746	32.9	32.9		32746	43775	1057	11138	10120	32756	36301	1077	15974	14874
67	11	2024-03-02 13:57:33	5	133.232	6.47092	32.9	32.9		32746	43959	1057	12216	11200	32756	39374	1077	12864	11767
67	12	2024-03-02 13:57:33	5	143.063	6.56603	32.9	32.9		32746	41735	1057	11646	10623	32756	36953	1077	14158	13064
67	13	2024-03-02 13:57:33	5	127.505	6.45614	32.9	32.9		32747	41551	957	12498	11566	32762	34917	913	12465	11523
67	14	2024-03-02 13:57:33	5	125.987	6.58502	32.9	32.9		32747	40623	957	12597	11667	32762	36707	913	14339	13400
67	15	2024-03-02 13:57:33	5	158.646	6.62992	32.9	32.9		32747	41282	957	10758	9821	32762	36724	913	14955	14011
67	16	2024-03-02 13:57:33	5	125.571	6.49748	32.9	32.9		32747	44294	957	12627	11695	32762	37860	913	13064	12130
67	17	2024-03-02 13:57:33	5	129.823	6.53645	32.9	32.9		32747	49532	957	12351	11415	32762	37086	913	13590	12651
67	18	2024-03-02 13:57:33	5	142.74	6.54143	32.9	32.9		32747	42910	957	11577	10641	32762	35572	913	13667	12729
67	19	2024-03-02 13:57:33	5	119.424	6.49249	32.9	32.9		32756	41987	991	13082	12125	32756	35283	997	13064	12061
67	20	2024-03-02 13:57:33	5	114.085	6.54915	32.9	32.9		32756	40935	991	13487	12525	32756	35372	997	13848	12824
67	21	2024-03-02 13:57:33	5	120.117	6.53273	32.9	32.9		32756	41735	991	13037	12075	32756	35945	997	13626	12616
67	22	2024-03-02 13:57:33	5	111.905	6.55179	32.9	32.9		32756	41443	991	13658	12696	32756	35225	997	13837	12828
67	23	2024-03-02 13:57:33	5	126.855	6.52502	32.9	32.9		32756	50142	991	12582	11609	32756	36749	997	13521	12496
67	24	2024-03-02 13:57:33	5	149.583	6.678	32.9	32.9		32756	43482	991	11235	10272	32756	35869	997	15671	14653
68	1	2024-03-02 13:57:46	5	146.5	6.72635	32.9	32.9		32744	43694	910	11319	10429	32747	35844	1053	16499	15424
68	2	2024-03-02 13:57:46	5	111.341	6.51228	32.9	32.9		32744	40946	910	13599	12732	32747	36977	1053	13437	12358
68	3	2024-03-02 13:57:46	5	123.495	6.51362	32.9	32.9		32744	41049	910	12697	11829	32747	37343	1053	13433	12365
68	4	2024-03-02 13:57:46	5	114.947	6.50775	32.9	32.9		32744	42652	910	13311	12450	32747	36152	1053	13373	12296
68	5	2024-03-02 13:57:46	5	110.063	6.5003	32.9	32.9		32744	46165	910	13706	12835	32747	37143	1053	13240	12165
68	6	2024-03-02 13:57:46	5	125.533	6.5215	32.9	32.9		32744	49368	910	12571	11690	32747	38387	1053	13524	12447
68	7	2024-03-02 13:57:46	5	118.762	6.50895	32.9	32.9		32746	44019	1057	13194	12165	32756	35682	1077	13330	12234
68	8	2024-03-02 13:57:46	5	127.104	6.48081	32.9	32.9		32746	43086	1057	12601	11585	32756	36281	1077	12995	11899
68	9	2024-03-02 13:57:46	5	131.137	6.50751	32.9	32.9		32746	42711	1057	12347	11324	32756	38756	1077	13395	12300
68	10	2024-03-02 13:57:46	5	152.672	6.68333	32.9	32.9		32746	43774	1057	11125	10108	32756	36301	1077	15915	14815
68	11	2024-03-02 13:57:46	5	132.539	6.46237	32.9	32.9		32746	43960	1057	12253	11236	32756	39375	1077	12744	11645
68	12	2024-03-02 13:57:46	5	142.341	6.55766	32.9	32.9		32746	41734	1057	11678	10657	32756	36953	1077	14039	12945
68	13	2024-03-02 13:57:46	5	126.923	6.45045	32.9	32.9		32747	41550	957	12527	11597	32762	34916	913	12378	11442
68	14	2024-03-02 13:57:46	5	124.809	6.5755	32.9	32.9		32747	40622	957	12668	11739	32762	36707	913	14203	13264
68	15	2024-03-02 13:57:46	5	158.533	6.62452	32.9	32.9		32747	41282	957	10758	9821	32762	36724	913	14878	13934
68	16	2024-03-02 13:57:46	5	124.53	6.4899	32.9	32.9		32747	44293	957	12689	11758	32762	37860	913	12956	12022
68	17	2024-03-02 13:57:46	5	129.555	6.52703	32.9	32.9		32747	49531	957	12360	11425	32762	37086	913	13455	12517
68	18	2024-03-02 13:57:46	5	141.612	6.53518	32.9	32.9		32747	42908	957	11631	10698	32762	35572	913	13578	12640
68	19	2024-03-02 13:57:46	5	118.053	6.48457	32.9	32.9		32756	41987	991	13174	12217	32756	35284	997	12956	11948
68	20	2024-03-02 13:57:46	5	112.805	6.54092	32.9	32.9		32756	40935	991	13578	12616	32756	35372	997	13731	12707
68	21	2024-03-02 13:57:46	5	119.022	6.52276	32.9	32.9		32756	41734	991	13107	12146	32756	35945	997	13484	12474
68	22	2024-03-02 13:57:46	5	110.557	6.54192	32.9	32.9		32756	41442	991	13755	12795	32756	35226	997	13702	12688
68	23	2024-03-02 13:57:46	5	125.889	6.51561	32.9	32.9		32756	50142	991	12639	11666	32756	36748	997	13383	12362
68	24	2024-03-02 13:57:46	5	149.451	6.67371	32.9	32.9		32756	43480	991	11234	10273	32756	35869	997	15610	14592
69	1	2024-03-02 13:57:59	5	146.403	6.7232	32.9	32.9		32744	43694	910	11311	10421	32747	35844	1053	16454	15379
69	2	2024-03-02 13:57:59	5	109.67	6.50506	32.9	32.9		32744	40944	910	13711	12847	32747	36977	1053	13334	12255
69	3	2024-03-02 13:57:59	5	122.255	6.50689	32.9	32.9		32744	41048	910	12764	11898	32747	37343	1053	13337	12269
69	4	2024-03-02 13:57:59	5	113.701	6.50103	32.9	32.9		32744	42652	910	13388	12527	32747	36152	1053	13277	12200
69	5	2024-03-02 13:57:59	5	109.229	6.49314	32.9	32.9		32744	46165	910	13754	12883	32747	37143	1053	13137	12063
69	6	2024-03-02 13:57:59	5	124.504	6.51413	32.9	32.9		32744	49366	910	12622	11743	32747	38387	1053	13419	12342
69	7	2024-03-02 13:57:59	5	117.414	6.50085	32.9	32.9		32746	44018	1057	13274	12246	32756	35683	1077	13219	12119
69	8	2024-03-02 13:57:59	5	126.077	6.47296	32.9	32.9		32746	43085	1057	12652	11637	32756	36281	1077	12883	11787
69	9	2024-03-02 13:57:59	5	130.324	6.49813	32.9	32.9		32746	42711	1057	12383	11360	32756	38757	1077	13263	12166
69	10	2024-03-02 13:57:59	5	152.744	6.67801	32.9	32.9		32746	43775	1057	11110	10092	32756	36301	1077	15839	14739
69	11	2024-03-02 13:57:59	5	131.893	6.45509	32.9	32.9		32746	43960	1057	12278	11261	32756	39375	1077	12640	11541
69	12	2024-03-02 13:57:59	5	141.686	6.54879	32.9	32.9		32746	41732	1057	11698	10680	32756	36953	1077	13913	12819
69	13	2024-03-02 13:57:59	5	126.002	6.44364	32.9	32.9		32747	41550	957	12572	11642	32762	34917	913	12287	11345
69	14	2024-03-02 13:57:59	5	123.467	6.56632	32.9	32.9		32747	40621	957	12741	11814	32762	36707	913	14071	13133
69	15	2024-03-02 13:57:59	5	158.645	6.62003	32.9	32.9		32747	41281	957	10740	9804	32762	36724	913	14813	13870
69	16	2024-03-02 13:57:59	5	123.307	6.4817	32.9	32.9		32747	44293	957	12756	11825	32762	37860	913	12839	11905
69	17	2024-03-02 13:57:59	5	128.813	6.51852	32.9	32.9		32747	49531	957	12392	11457	32762	37087	913	13337	12396
69	18	2024-03-02 13:57:59	5	140.942	6.52759	32.9	32.9		32747	42909	957	11657	10722	32762	35572	913	13469	12532
69	19	2024-03-02 13:57:59	5	116.794	6.47679	32.9	32.9		32756	41986	991	13248	12292	32756	35284	997	12845	11837
69	20	2024-03-02 13:57:59	5	111.158	6.53192	32.9	32.9		32756	40934	991	13687	12727	32756	35372	997	13602	12579
69	21	2024-03-02 13:57:59	5	117.549	6.51441	32.9	32.9		32756	41733	991	13195	12236	32756	35946	997	13369	12355
69	22	2024-03-02 13:57:59	5	108.949	6.5348	32.9	32.9		32756	41442	991	13866	12906	32756	35225	997	13596	12587
69	23	2024-03-02 13:57:59	5	125.065	6.50654	32.9	32.9		32756	50141	991	12678	11705	32756	36749	997	13257	12233
69	24	2024-03-02 13:57:59	5	149.378	6.6711	32.9	32.9		32756	43480	991	11225	10264	32756	35869	997	15573	14555
70	1	2024-03-02 13:58:12	5	146.454	6.71914	32.9	32.9		32744	43693	910	11312	10423	32747	35844	1053	16396	15321
70	2	2024-03-02 13:58:12	5	108.952	6.49694	32.9	32.9		32744	40944	910	13776	12913	32747	36977	1053	13217	12139
70	3	2024-03-02 13:58:12	5	121.787	6.49897	32.9	32.9		32744	41048	910	12803	11937	32747	37344	1053	13227	12156
70	4	2024-03-02 13:58:12	5	112.813	6.49402	32.9	32.9		32744	42652	910	13463	12603	32747	36152	1053	13177	12100
70	5	2024-03-02 13:58:12	5	108.94	6.48507	32.9	32.9		32744	46165	910	13784	12914	32747	37143	1053	13022	11948
70	6	2024-03-02 13:58:12	5	123.541	6.50752	32.9	32.9		32744	49365	910	12693	11815	32747	38387	1053	13325	12248
70	7	2024-03-02 13:58:12	5	116.562	6.49388	32.9	32.9		32746	44018	1057	13344	12316	32756	35683	1077	13120	12020
70	8	2024-03-02 13:58:12	5	125.628	6.46672	32.9	32.9		32746	43085	1057	12688	11673	32756	36282	1077	12797	11698
70	9	2024-03-02 13:58:12	5	129.615	6.49106	32.9	32.9		32746	42710	1057	12432	11411	32756	38757	1077	13162	12065
70	10	2024-03-02 13:58:12	5	152.893	6.6743	32.9	32.9		32746	43774	1057	11106	10089	32756	36300	1077	15781	14686
70	11	2024-03-02 13:58:12	5	131.344	6.4478	32.9	32.9		32746	43959	1057	12317	11301	32756	39374	1077	12533	11437
70	12	2024-03-02 13:58:12	5	141.154	6.5419	32.9	32.9		32746	41732	1057	11733	10715	32756	36953	1077	13815	12721
70	13	2024-03-02 13:58:12	5	125.494	6.43739	32.9	32.9		32747	41550	957	12612	11682	32762	34916	913	12192	11256
70	14	2024-03-02 13:58:12	5	122.717	6.55715	32.9	32.9		32747	40622	957	12800	11872	32762	36708	913	13944	13002
70	15	2024-03-02 13:58:12	5	158.375	6.6154	32.9	32.9		32747	41280	957	10756	9821	32762	36724	913	14747	13804
70	16	2024-03-02 13:58:12	5	122.315	6.47342	32.9	32.9		32747	44293	957	12831	11900	32762	37860	913	12720	11787
70	17	2024-03-02 13:58:12	5	128.348	6.51149	32.9	32.9		32747	49531	957	12428	11493	32762	37086	913	13234	12296
70	18	2024-03-02 13:58:12	5	140.171	6.52056	32.9	32.9		32747	42908	957	11704	10771	32762	35572	913	13369	12432
70	19	2024-03-02 13:58:12	5	115.856	6.46816	32.9	32.9		32756	41986	991	13324	12369	32756	35284	997	12722	11714
70	20	2024-03-02 13:58:12	5	110.239	6.52383	32.9	32.9		32756	40934	991	13768	12808	32756	35372	997	13487	12464
70	21	2024-03-02 13:58:12	5	116.655	6.50528	32.9	32.9		32756	41733	991	13268	12309	32756	35946	997	13239	12225
70	22	2024-03-02 13:58:12	5	107.758	6.52627	32.9	32.9		32756	41442	991	13971	13012	32756	35226	997	13480	12466
70	23	2024-03-02 13:58:12	5	124.343	6.49868	32.9	32.9		32756	50141	991	12732	11760	32756	36748	997	13142	12121
70	24	2024-03-02 13:58:12	5	149.428	6.66611	32.9	32.9		32756	43480	991	11227	10266	32756	35869	997	15501	14484
71	1	2024-03-02 14:04:03	6	147.569	6.75834	33	33		32744	43699	914	11321	10422	32747	35844	1066	16969	15881
71	2	2024-03-02 14:04:03	6	126.664	6.53315	33	33		32744	40954	914	12564	11677	32747	36975	1066	13742	12656
71	3	2024-03-02 14:04:03	6	130.493	6.54082	33	33		32744	41058	914	12311	11425	32747	37342	1066	13832	12753
71	4	2024-03-02 14:04:03	6	125.939	6.52666	33	33		32744	42666	914	12611	11726	32747	36151	1066	13653	12566
71	5	2024-03-02 14:04:03	6	114.409	6.5393	33	33		32744	46183	914	13457	12564	32747	37142	1066	13806	12721
71	6	2024-03-02 14:04:03	6	130.695	6.57595	33	33		32744	49388	914	12312	11412	32747	38385	1066	14309	13222
71	7	2024-03-02 14:04:03	6	130.292	6.54142	33	33		32745	44029	1056	12480	11438	32756	35682	1048	13762	12695
71	8	2024-03-02 14:04:03	6	132.631	6.49399	33	33		32745	43100	1056	12323	11289	32756	36280	1048	13150	12087
71	9	2024-03-02 14:04:03	6	135.098	6.56484	33	33		32745	42716	1056	12166	11136	32756	38755	1048	14184	13119
71	10	2024-03-02 14:04:03	6	151.919	6.72749	33	33		32745	43789	1056	11226	10194	32756	36299	1048	16508	15446
71	11	2024-03-02 14:04:03	6	133.109	6.50874	33	33		32745	43974	1056	12291	11259	32756	39372	1048	13372	12307
71	12	2024-03-02 14:04:03	6	144.791	6.59732	33	33		32745	41746	1056	11610	10573	32756	36952	1048	14571	13509
71	13	2024-03-02 14:04:03	6	132.742	6.46358	33	33		32747	41558	968	12235	11282	32762	34915	920	12567	11629
71	14	2024-03-02 14:04:03	6	136.731	6.63026	33	33		32747	40628	968	11987	11037	32762	36706	920	14989	14046
71	15	2024-03-02 14:04:03	6	158.488	6.69503	33	33		32747	41290	968	10826	9868	32762	36722	920	15884	14939
71	16	2024-03-02 14:04:03	6	133.526	6.5371	33	33		32747	44307	968	12191	11233	32762	37859	920	13634	12695
71	17	2024-03-02 14:04:03	6	130.54	6.58284	33	33		32747	49541	968	12376	11422	32762	37085	920	14255	13311
71	18	2024-03-02 14:04:03	6	145.519	6.55724	33	33		32747	42915	968	11486	10533	32762	35571	920	13894	12954
71	19	2024-03-02 14:04:03	6	130.727	6.51619	33	33		32756	41994	1000	12388	11410	32756	35283	998	13403	12399
71	20	2024-03-02 14:04:03	6	127.022	6.57299	33	33		32756	40940	1000	12633	11653	32756	35371	998	14183	13163
71	21	2024-03-02 14:04:03	6	129.107	6.56046	33	33		32756	41739	1000	12493	11515	32756	35945	998	14023	13011
71	22	2024-03-02 14:04:03	6	124.144	6.58224	33	33		32756	41449	1000	12830	11849	32756	35225	998	14270	13260
71	23	2024-03-02 14:04:03	6	131.305	6.56774	33	33		32756	50154	1000	12364	11373	32756	36748	998	14127	13104
71	24	2024-03-02 14:04:03	6	149.13	6.71626	33	33		32756	43494	1000	11324	10339	32756	35868	998	16211	15197
72	1	2024-03-02 14:04:16	6	147.381	6.75659	32.9	32.9		32744	43699	914	11324	10425	32747	35844	1066	16944	15856
72	2	2024-03-02 14:04:16	6	122.809	6.52649	32.9	32.9		32744	40954	914	12819	11933	32747	36976	1066	13650	12561
72	3	2024-03-02 14:04:16	6	128.381	6.53339	32.9	32.9		32744	41056	914	12437	11554	32747	37343	1066	13728	12647
72	4	2024-03-02 14:04:16	6	122.88	6.52239	32.9	32.9		32744	42664	914	12810	11928	32747	36151	1066	13591	12505
72	5	2024-03-02 14:04:16	6	113.155	6.52794	32.9	32.9		32744	46179	914	13541	12652	32747	37142	1066	13644	12559
72	6	2024-03-02 14:04:16	6	128.838	6.56113	32.9	32.9		32744	49382	914	12420	11524	32747	38386	1066	14100	13011
72	7	2024-03-02 14:04:16	6	127.055	6.53473	32.9	32.9		32745	44028	1056	12683	11642	32756	35682	1048	13667	12600
72	8	2024-03-02 14:04:16	6	130.145	6.48852	32.9	32.9		32745	43097	1056	12469	11439	32756	36281	1048	13076	12009
72	9	2024-03-02 14:04:16	6	133.282	6.55035	32.9	32.9		32745	42715	1056	12268	11240	32756	38756	1048	13979	12912
72	10	2024-03-02 14:04:16	6	152.081	6.72315	32.9	32.9		32745	43787	1056	11209	10179	32756	36300	1048	16451	15384
72	11	2024-03-02 14:04:16	6	131.992	6.49669	32.9	32.9		32745	43972	1056	12351	11321	32756	39373	1048	13201	12135
72	12	2024-03-02 14:04:16	6	143.542	6.58509	32.9	32.9		32745	41743	1056	11668	10635	32756	36952	1048	14397	13335
72	13	2024-03-02 14:04:16	6	130.564	6.45972	32.9	32.9		32747	41557	968	12364	11412	32762	34916	920	12518	11574
72	14	2024-03-02 14:04:16	6	132.962	6.61871	32.9	32.9		32747	40628	968	12210	11260	32762	36706	920	14824	13881
72	15	2024-03-02 14:04:16	6	158.523	6.69117	32.9	32.9		32747	41289	968	10817	9860	32762	36723	920	15832	14884
72	16	2024-03-02 14:04:16	6	130.72	6.52426	32.9	32.9		32747	44304	968	12357	11402	32762	37860	920	13454	12512
72	17	2024-03-02 14:04:16	6	128.914	6.57026	32.9	32.9		32747	49541	968	12473	11519	32762	37085	920	14075	13132
72	18	2024-03-02 14:04:16	6	143.667	6.55056	32.9	32.9		32747	42915	968	11581	10628	32762	35571	920	13799	12859
72	19	2024-03-02 14:04:16	6	127.535	6.50834	32.9	32.9		32756	41994	1000	12587	11610	32756	35283	998	13291	12287
72	20	2024-03-02 14:04:16	6	123.653	6.56652	32.9	32.9		32756	40941	1000	12856	11874	32756	35371	998	14091	13071
72	21	2024-03-02 14:04:16	6	126.088	6.55288	32.9	32.9		32756	41739	1000	12685	11707	32756	35945	998	13915	12903
72	22	2024-03-02 14:04:16	6	120.561	6.57329	32.9	32.9		32756	41448	1000	13072	12093	32756	35225	998	14143	13133
72	23	2024-03-02 14:04:16	6	129.589	6.55404	32.9	32.9		32756	50152	1000	12465	11475	32756	36748	998	13932	12909
72	24	2024-03-02 14:04:16	6	149.132	6.71415	32.9	32.9		32756	43490	1000	11312	10332	32756	35868	998	16181	15167
73	1	2024-03-02 14:04:29	6	147.475	6.75351	32.9	32.9		32744	43698	914	11312	10414	32747	35844	1066	16900	15812
73	2	2024-03-02 14:04:29	6	119.759	6.51914	32.9	32.9		32744	40951	914	13024	12143	32747	36976	1066	13545	12456
73	3	2024-03-02 14:04:29	6	126.793	6.52554	32.9	32.9		32744	41055	914	12533	11652	32747	37343	1066	13616	12535
73	4	2024-03-02 14:04:29	6	120.504	6.5144	32.9	32.9		32744	42662	914	12968	12089	32747	36152	1066	13481	12391
73	5	2024-03-02 14:04:29	6	112.287	6.51889	32.9	32.9		32744	46176	914	13598	12712	32747	37142	1066	13515	12430
73	6	2024-03-02 14:04:29	6	127.392	6.54771	32.9	32.9		32744	49379	914	12505	11612	32747	38386	1066	13909	12820
73	7	2024-03-02 14:04:29	6	124.495	6.52571	32.9	32.9		32745	44027	1056	12847	11808	32756	35682	1048	13539	12472
73	8	2024-03-02 14:04:29	6	128.163	6.48256	32.9	32.9		32745	43095	1056	12588	11561	32756	36281	1048	12991	11924
73	9	2024-03-02 14:04:29	6	131.99	6.53775	32.9	32.9		32745	42714	1056	12341	11314	32756	38756	1048	13799	12732
73	10	2024-03-02 14:04:29	6	151.929	6.7193	32.9	32.9		32745	43783	1056	11207	10181	32756	36300	1048	16396	15329
73	11	2024-03-02 14:04:29	6	130.889	6.48605	32.9	32.9		32745	43969	1056	12411	11384	32756	39373	1048	13049	11983
73	12	2024-03-02 14:04:29	6	142.236	6.57432	32.9	32.9		32745	41742	1056	11734	10702	32756	36953	1048	14247	13182
73	13	2024-03-02 14:04:29	6	129.139	6.45396	32.9	32.9		32747	41556	968	12447	11497	32762	34916	920	12436	11492
73	14	2024-03-02 14:04:29	6	129.986	6.60715	32.9	32.9		32747	40626	968	12388	11442	32762	36707	920	14663	13716
73	15	2024-03-02 14:04:29	6	158.516	6.68879	32.9	32.9		32747	41287	968	10810	9855	32762	36723	920	15798	14850
73	16	2024-03-02 14:04:29	6	128.543	6.51318	32.9	32.9		32747	44302	968	12488	11536	32762	37860	920	13295	12354
73	17	2024-03-02 14:04:29	6	127.92	6.55732	32.9	32.9		32747	49537	968	12528	11577	32762	37085	920	13891	12948
73	18	2024-03-02 14:04:29	6	142.626	6.54129	32.9	32.9		32747	42914	968	11631	10680	32762	35572	920	13672	12727
73	19	2024-03-02 14:04:29	6	125.137	6.50238	32.9	32.9		32756	41992	1000	12738	11764	32756	35283	998	13206	12202
73	20	2024-03-02 14:04:29	6	120.602	6.55808	32.9	32.9		32756	40940	1000	13062	12082	32756	35371	998	13971	12951
73	21	2024-03-02 14:04:29	6	124.002	6.54516	32.9	32.9		32756	41738	1000	12818	11842	32756	35945	998	13804	12793
73	22	2024-03-02 14:04:29	6	117.615	6.56412	32.9	32.9		32756	41448	1000	13280	12301	32756	35225	998	14013	13003
73	23	2024-03-02 14:04:29	6	128.011	6.54188	32.9	32.9		32756	50150	1000	12559	11571	32756	36748	998	13759	12736
73	24	2024-03-02 14:04:29	6	149.19	6.71324	32.9	32.9		32756	43489	1000	11302	10323	32756	35868	998	16168	15154
74	1	2024-03-02 14:04:43	6	147.166	6.75099	32.9	32.9		32744	43697	914	11321	10424	32747	35844	1066	16864	15776
74	2	2024-03-02 14:04:43	6	117.132	6.51123	32.9	32.9		32744	40949	914	13205	12328	32747	36976	1066	13432	12343
74	3	2024-03-02 14:04:43	6	125.264	6.51671	32.9	32.9		32744	41054	914	12627	11747	32747	37343	1066	13490	12409
74	4	2024-03-02 14:04:43	6	118.354	6.50691	32.9	32.9		32744	42660	914	13113	12237	32747	36152	1066	13374	12284
74	5	2024-03-02 14:04:43	6	111.242	6.50956	32.9	32.9		32744	46173	914	13669	12786	32747	37143	1066	13385	12297
74	6	2024-03-02 14:04:43	6	126.21	6.53584	32.9	32.9		32744	49377	914	12575	11683	32747	38386	1066	13739	12651
74	7	2024-03-02 14:04:43	6	122.475	6.51881	32.9	32.9		32745	44025	1056	12977	11940	32756	35683	1048	13445	12374
74	8	2024-03-02 14:04:43	6	126.925	6.47506	32.9	32.9		32745	43093	1056	12660	11635	32756	36281	1048	12884	11817
74	9	2024-03-02 14:04:43	6	130.876	6.52606	32.9	32.9		32745	42713	1056	12402	11377	32756	38757	1048	13634	12565
74	10	2024-03-02 14:04:43	6	152.219	6.71412	32.9	32.9		32745	43780	1056	11183	10160	32756	36300	1048	16322	15255
74	11	2024-03-02 14:04:43	6	129.988	6.47694	32.9	32.9		32745	43966	1056	12457	11434	32756	39373	1048	12919	11853
74	12	2024-03-02 14:04:43	6	141.321	6.56483	32.9	32.9		32745	41739	1056	11775	10747	32756	36953	1048	14112	13047
74	13	2024-03-02 14:04:43	6	128.147	6.44883	32.9	32.9		32747	41555	968	12503	11554	32762	34916	920	12362	11419
74	14	2024-03-02 14:04:43	6	127.723	6.59525	32.9	32.9		32747	40626	968	12528	11582	32762	36707	920	14492	13546
74	15	2024-03-02 14:04:43	6	158.519	6.68535	32.9	32.9		32747	41285	968	10801	9849	32762	36723	920	15749	14801
74	16	2024-03-02 14:04:43	6	126.91	6.50323	32.9	32.9		32747	44299	968	12585	11636	32762	37860	920	13153	12212
74	17	2024-03-02 14:04:43	6	126.955	6.54636	32.9	32.9		32747	49537	968	12584	11633	32762	37085	920	13735	12792
74	18	2024-03-02 14:04:43	6	141.321	6.53321	32.9	32.9		32747	42912	968	11696	10747	32762	35571	920	13552	12612
74	19	2024-03-02 14:04:43	6	123.175	6.49375	32.9	32.9		32756	41991	1000	12864	11891	32756	35283	998	13083	12079
74	20	2024-03-02 14:04:43	6	118.327	6.55196	32.9	32.9		32756	40938	1000	13215	12239	32756	35371	998	13884	12864
74	21	2024-03-02 14:04:43	6	121.922	6.53694	32.9	32.9		32756	41737	1000	12954	11979	32756	35945	998	13687	12676
74	22	2024-03-02 14:04:43	6	115.416	6.55651	32.9	32.9		32756	41447	1000	13435	12458	32756	35225	998	13905	12895
74	23	2024-03-02 14:04:43	6	126.791	6.53156	32.9	32.9		32756	50148	1000	12631	11644	32756	36748	998	13611	12589
74	24	2024-03-02 14:04:43	6	149.221	6.71176	32.9	32.9		32756	43486	1000	11291	10315	32756	35868	998	16147	15133
75	1	2024-03-02 14:04:56	6	147.24	6.74952	33	33		32744	43695	914	11314	10419	32747	35844	1066	16843	15755
75	2	2024-03-02 14:04:56	6	114.849	6.50534	33	33		32744	40948	914	13375	12500	32747	36976	1066	13348	12259
75	3	2024-03-02 14:04:56	6	123.86	6.50899	33	33		32744	41053	914	12720	11842	32747	37344	1066	13383	12299
75	4	2024-03-02 14:04:56	6	116.753	6.50075	33	33		32744	42657	914	13227	12355	32747	36152	1066	13286	12196
75	5	2024-03-02 14:04:56	6	110.457	6.50121	33	33		32744	46170	914	13728	12848	32747	37143	1066	13266	12178
75	6	2024-03-02 14:04:56	6	125.289	6.52558	33	33		32744	49375	914	12634	11744	32747	38387	1066	13596	12505
75	7	2024-03-02 14:04:56	6	120.766	6.51113	33	33		32745	44023	1056	13094	12060	32756	35682	1048	13332	12265
75	8	2024-03-02 14:04:56	6	125.849	6.46868	33	33		32745	43092	1056	12729	11706	32756	36282	1048	12796	11726
75	9	2024-03-02 14:04:56	6	130.108	6.51605	33	33		32745	42713	1056	12450	11425	32756	38756	1048	13488	12422
75	10	2024-03-02 14:04:56	6	152.278	6.70852	33	33		32745	43779	1056	11178	10156	32756	36301	1048	16246	15175
75	11	2024-03-02 14:04:56	6	129.227	6.46678	33	33		32745	43964	1056	12503	11482	32756	39374	1048	12776	11708
75	12	2024-03-02 14:04:56	6	140.55	6.55505	33	33		32745	41738	1056	11816	10790	32756	36953	1048	13973	12908
75	13	2024-03-02 14:04:56	6	127.161	6.4442	33	33		32747	41553	968	12564	11618	32762	34916	920	12296	11353
75	14	2024-03-02 14:04:56	6	125.997	6.58572	33	33		32747	40624	968	12639	11696	32762	36707	920	14356	13410
75	15	2024-03-02 14:04:56	6	158.312	6.68191	33	33		32747	41284	968	10809	9858	32762	36723	920	15700	14752
75	16	2024-03-02 14:04:56	6	125.259	6.49446	33	33		32747	44297	968	12693	11746	32762	37860	920	13028	12087
75	17	2024-03-02 14:04:56	6	126.339	6.53673	33	33		32747	49534	968	12621	11673	32762	37086	920	13601	12655
75	18	2024-03-02 14:04:56	6	140.289	6.52625	33	33		32747	42912	968	11754	10805	32762	35572	920	13457	12513
75	19	2024-03-02 14:04:56	6	121.199	6.48611	33	33		32756	41990	1000	13000	12029	32756	35283	998	12974	11970
75	20	2024-03-02 14:04:56	6	116.302	6.54443	33	33		32756	40938	1000	13365	12389	32756	35371	998	13777	12757
75	21	2024-03-02 14:04:56	6	120.321	6.52894	33	33		32756	41736	1000	13065	12092	32756	35945	998	13573	12562
75	22	2024-03-02 14:04:56	6	113.079	6.54756	33	33		32756	41445	1000	13612	12638	32756	35225	998	13778	12768
75	23	2024-03-02 14:04:56	6	125.554	6.52003	33	33		32756	50147	1000	12712	11726	32756	36748	998	13447	12425
75	24	2024-03-02 14:04:56	6	149.277	6.71036	33	33		32756	43485	1000	11286	10311	32756	35868	998	16127	15113
76	1	2024-03-02 14:05:09	6	147.034	6.74532	32.9	32.9		32744	43695	914	11319	10424	32747	35845	1066	16789	15695
76	2	2024-03-02 14:05:09	6	112.941	6.49722	32.9	32.9		32744	40948	914	13515	12640	32747	36977	1066	13235	12143
76	3	2024-03-02 14:05:09	6	122.642	6.5003	32.9	32.9		32744	41052	914	12795	11919	32747	37344	1066	13259	12175
76	4	2024-03-02 14:05:09	6	114.997	6.49395	32.9	32.9		32744	42656	914	13350	12480	32747	36152	1066	13189	12099
76	5	2024-03-02 14:05:09	6	109.575	6.49265	32.9	32.9		32744	46167	914	13787	12911	32747	37143	1066	13143	12056
76	6	2024-03-02 14:05:09	6	124.154	6.51476	32.9	32.9		32744	49374	914	12703	11814	32747	38387	1066	13441	12351
76	7	2024-03-02 14:05:09	6	119.45	6.50226	32.9	32.9		32745	44022	1056	13180	12147	32756	35683	1048	13210	12139
76	8	2024-03-02 14:05:09	6	124.751	6.4616	32.9	32.9		32745	43090	1056	12794	11773	32756	36282	1048	12695	11625
76	9	2024-03-02 14:05:09	6	129.269	6.50555	32.9	32.9		32745	42712	1056	12496	11472	32756	38756	1048	13338	12272
76	10	2024-03-02 14:05:09	6	152.382	6.70516	32.9	32.9		32745	43778	1056	11166	10145	32756	36301	1048	16198	15127
76	11	2024-03-02 14:05:09	6	128.624	6.45915	32.9	32.9		32745	43962	1056	12533	11514	32756	39375	1048	12669	11599
76	12	2024-03-02 14:05:09	6	140.159	6.54598	32.9	32.9		32745	41737	1056	11831	10806	32756	36953	1048	13844	12779
76	13	2024-03-02 14:05:09	6	126.167	6.43851	32.9	32.9		32747	41552	968	12621	11677	32762	34916	920	12215	11272
76	14	2024-03-02 14:05:09	6	124.284	6.57634	32.9	32.9		32747	40624	968	12748	11805	32762	36707	920	14222	13276
76	15	2024-03-02 14:05:09	6	158.366	6.67693	32.9	32.9		32747	41283	968	10800	9850	32762	36724	920	15633	14681
76	16	2024-03-02 14:05:09	6	123.82	6.48408	32.9	32.9		32747	44297	968	12783	11837	32762	37860	920	12880	11939
76	17	2024-03-02 14:05:09	6	125.9	6.52703	32.9	32.9		32747	49533	968	12642	11695	32762	37086	920	13462	12517
76	18	2024-03-02 14:05:09	6	139.347	6.51895	32.9	32.9		32747	42911	968	11801	10853	32762	35572	920	13353	12409
76	19	2024-03-02 14:05:09	6	119.67	6.47868	32.9	32.9		32756	41989	1000	13100	12131	32756	35283	998	12868	11864
76	20	2024-03-02 14:05:09	6	114.246	6.53656	32.9	32.9		32756	40936	1000	13510	12538	32756	35372	998	13670	12645
76	21	2024-03-02 14:05:09	6	118.534	6.5208	32.9	32.9		32756	41736	1000	13187	12214	32756	35946	998	13461	12446
76	22	2024-03-02 14:05:09	6	111.209	6.53861	32.9	32.9		32756	41445	1000	13752	12778	32756	35225	998	13651	12641
76	23	2024-03-02 14:05:09	6	124.43	6.50978	32.9	32.9		32756	50144	1000	12779	11795	32756	36748	998	13301	12279
76	24	2024-03-02 14:05:09	6	149.337	6.70888	32.9	32.9		32756	43484	1000	11276	10302	32756	35868	998	16106	15092
77	1	2024-03-02 14:05:22	6	147.127	6.74224	33	33		32744	43695	914	11314	10419	32747	35845	1066	16745	15651
77	2	2024-03-02 14:05:22	6	111.259	6.48979	33	33		32744	40946	914	13645	12774	32747	36977	1066	13128	12037
77	3	2024-03-02 14:05:22	6	121.593	6.49336	33	33		32744	41051	914	12867	11993	32747	37344	1066	13160	12076
77	4	2024-03-02 14:05:22	6	113.731	6.48667	33	33		32744	42654	914	13445	12578	32747	36153	1066	13088	11995
77	5	2024-03-02 14:05:22	6	109.09	6.48528	33	33		32744	46166	914	13826	12951	32747	37143	1066	13038	11951
77	6	2024-03-02 14:05:22	6	123.244	6.50682	33	33		32744	49371	914	12764	11877	32747	38387	1066	13328	12238
77	7	2024-03-02 14:05:22	6	117.871	6.49606	33	33		32745	44022	1056	13296	12263	32756	35683	1048	13122	12051
77	8	2024-03-02 14:05:22	6	123.965	6.45544	33	33		32745	43088	1056	12845	11827	32756	36282	1048	12607	11537
77	9	2024-03-02 14:05:22	6	128.533	6.4975	33	33		32745	42712	1056	12544	11520	32756	38757	1048	13225	12157
77	10	2024-03-02 14:05:22	6	152.461	6.70082	33	33		32745	43777	1056	11161	10141	32756	36301	1048	16136	15065
77	11	2024-03-02 14:05:22	6	127.833	6.45151	33	33		32745	43961	1056	12583	11566	32756	39375	1048	12559	11490
77	12	2024-03-02 14:05:22	6	139.485	6.53761	33	33		32745	41735	1056	11867	10845	32756	36953	1048	13725	12660
77	13	2024-03-02 14:05:22	6	125.368	6.43282	33	33		32747	41552	968	12675	11731	32762	34916	920	12134	11191
77	14	2024-03-02 14:05:22	6	122.985	6.56604	33	33		32747	40623	968	12836	11895	32762	36708	920	14078	13129
77	15	2024-03-02 14:05:22	6	158.199	6.67398	33	33		32747	41283	968	10808	9858	32762	36724	920	15591	14639
77	16	2024-03-02 14:05:22	6	122.471	6.47546	33	33		32747	44296	968	12876	11931	32762	37860	920	12757	11816
77	17	2024-03-02 14:05:22	6	125.279	6.51726	33	33		32747	49533	968	12684	11737	32762	37086	920	13323	12378
77	18	2024-03-02 14:05:22	6	138.525	6.51164	33	33		32747	42910	968	11847	10901	32762	35572	920	13249	12305
77	19	2024-03-02 14:05:22	6	118.006	6.47047	33	33		32756	41988	1000	13221	12253	32756	35283	998	12751	11747
77	20	2024-03-02 14:05:22	6	112.662	6.52868	33	33		32756	40936	1000	13634	12662	32756	35372	998	13557	12533
77	21	2024-03-02 14:05:22	6	117.32	6.51188	33	33		32756	41734	1000	13273	12304	32756	35945	998	13330	12319
77	22	2024-03-02 14:05:22	6	109.599	6.53085	33	33		32756	41444	1000	13881	12909	32756	35225	998	13540	12531
77	23	2024-03-02 14:05:22	6	123.604	6.50198	33	33		32756	50144	1000	12836	11852	32756	36748	998	13190	12168
77	24	2024-03-02 14:05:22	6	149.318	6.70452	33	33		32756	43482	1000	11275	10303	32756	35869	998	16049	15030
78	1	2024-03-02 14:05:35	6	146.942	6.73951	32.9	32.9		32744	43694	914	11319	10425	32747	35845	1066	16705	15612
78	2	2024-03-02 14:05:35	6	109.623	6.48342	32.9	32.9		32744	40946	914	13772	12901	32747	36977	1066	13037	11946
78	3	2024-03-02 14:05:35	6	120.678	6.4867	32.9	32.9		32744	41049	914	12924	12053	32747	37344	1066	13065	11981
78	4	2024-03-02 14:05:35	6	112.564	6.48128	32.9	32.9		32744	42653	914	13529	12664	32747	36152	1066	13007	11918
78	5	2024-03-02 14:05:35	6	108.595	6.47666	32.9	32.9		32744	46165	914	13860	12986	32747	37143	1066	12915	11828
78	6	2024-03-02 14:05:35	6	122.284	6.49874	32.9	32.9		32744	49368	914	12823	11939	32747	38388	1066	13215	12123
78	7	2024-03-02 14:05:35	6	116.275	6.4886	32.9	32.9		32745	44019	1056	13406	12377	32756	35683	1048	13016	11945
78	8	2024-03-02 14:05:35	6	122.797	6.44962	32.9	32.9		32745	43087	1056	12920	11903	32756	36282	1048	12524	11454
78	9	2024-03-02 14:05:35	6	127.623	6.48861	32.9	32.9		32745	42711	1056	12597	11575	32756	38757	1048	13098	12030
78	10	2024-03-02 14:05:35	6	152.21	6.69579	32.9	32.9		32745	43776	1056	11169	10150	32756	36300	1048	16060	14993
78	11	2024-03-02 14:05:35	6	127.216	6.44381	32.9	32.9		32745	43961	1056	12619	11602	32756	39375	1048	12449	11380
78	12	2024-03-02 14:05:35	6	138.673	6.52861	32.9	32.9		32745	41734	1056	11909	10888	32756	36953	1048	13597	12532
78	13	2024-03-02 14:05:35	6	124.342	6.42728	32.9	32.9		32747	41551	968	12738	11796	32762	34916	920	12055	11112
78	14	2024-03-02 14:05:35	6	121.773	6.55589	32.9	32.9		32747	40623	968	12916	11975	32762	36708	920	13933	12984
78	15	2024-03-02 14:05:35	6	158.439	6.67055	32.9	32.9		32747	41282	968	10791	9843	32762	36724	920	15542	14590
78	16	2024-03-02 14:05:35	6	121.14	6.46711	32.9	32.9		32747	44295	968	12964	12020	32762	37861	920	12640	11697
78	17	2024-03-02 14:05:35	6	124.78	6.5084	32.9	32.9		32747	49532	968	12713	11766	32762	37086	920	13197	12252
78	18	2024-03-02 14:05:35	6	137.501	6.50412	32.9	32.9		32747	42910	968	11903	10957	32762	35572	920	13142	12198
78	19	2024-03-02 14:05:35	6	116.82	6.46227	32.9	32.9		32756	41987	1000	13302	12336	32756	35283	998	12633	11630
78	20	2024-03-02 14:05:35	6	110.925	6.52087	32.9	32.9		32756	40936	1000	13767	12795	32756	35372	998	13446	12422
78	21	2024-03-02 14:05:35	6	115.958	6.50324	32.9	32.9		32756	41734	1000	13370	12401	32756	35945	998	13207	12196
78	22	2024-03-02 14:05:35	6	107.71	6.52183	32.9	32.9		32756	41443	1000	14030	13060	32756	35225	998	13412	12403
78	23	2024-03-02 14:05:35	6	122.769	6.49186	32.9	32.9		32756	50144	1000	12888	11905	32756	36749	998	13049	12024
78	24	2024-03-02 14:05:35	6	149.531	6.70311	32.9	32.9		32756	43482	1000	11260	10288	32756	35869	998	16029	15010
79	1	2024-03-02 14:05:48	6	147.001	6.73489	32.9	32.9		32744	43694	914	11314	10420	32747	35845	1066	16639	15546
79	2	2024-03-02 14:05:48	6	108.093	6.47669	32.9	32.9		32744	40946	914	13895	13025	32747	36977	1066	12941	11850
79	3	2024-03-02 14:05:48	6	119.769	6.47878	32.9	32.9		32744	41048	914	12985	12116	32747	37344	1066	12951	11868
79	4	2024-03-02 14:05:48	6	111.101	6.47399	32.9	32.9		32744	42652	914	13642	12778	32747	36153	1066	12907	11814
79	5	2024-03-02 14:05:48	6	107.807	6.47069	32.9	32.9		32744	46163	914	13921	13049	32747	37143	1066	12830	11743
79	6	2024-03-02 14:05:48	6	121.33	6.4894	32.9	32.9		32744	49367	914	12887	12004	32747	38388	1066	13082	11990
79	7	2024-03-02 14:05:48	6	115.007	6.4824	32.9	32.9		32745	44019	1056	13500	12471	32756	35683	1048	12928	11857
79	8	2024-03-02 14:05:48	6	122.022	6.44282	32.9	32.9		32745	43087	1056	12971	11955	32756	36282	1048	12427	11357
79	9	2024-03-02 14:05:48	6	126.716	6.48105	32.9	32.9		32745	42710	1056	12654	11633	32756	38757	1048	12990	11922
79	10	2024-03-02 14:05:48	6	151.96	6.69257	32.9	32.9		32745	43775	1056	11179	10161	32756	36301	1048	16018	14947
79	11	2024-03-02 14:05:48	6	126.342	6.43645	32.9	32.9		32745	43960	1056	12674	11658	32756	39375	1048	12344	11275
79	12	2024-03-02 14:05:48	6	138.212	6.52087	32.9	32.9		32745	41734	1056	11934	10913	32756	36954	1048	13490	12422
79	13	2024-03-02 14:05:48	6	123.713	6.42145	32.9	32.9		32747	41551	968	12779	11837	32762	34916	920	11972	11029
79	14	2024-03-02 14:05:48	6	120.449	6.547	32.9	32.9		32747	40622	968	13006	12067	32762	36708	920	13805	12857
79	15	2024-03-02 14:05:48	6	158.384	6.66549	32.9	32.9		32747	41281	968	10791	9844	32762	36724	920	15470	14518
79	16	2024-03-02 14:05:48	6	120.129	6.45975	32.9	32.9		32747	44294	968	13033	12090	32762	37860	920	12532	11592
79	17	2024-03-02 14:05:48	6	124.454	6.5013	32.9	32.9		32747	49531	968	12732	11786	32762	37086	920	13096	12151
79	18	2024-03-02 14:05:48	6	136.609	6.49801	32.9	32.9		32747	42909	968	11953	11008	32762	35572	920	13055	12111
79	19	2024-03-02 14:05:48	6	115.53	6.45505	32.9	32.9		32756	41986	1000	13395	12431	32756	35283	998	12530	11527
79	20	2024-03-02 14:05:48	6	109.418	6.51279	32.9	32.9		32756	40935	1000	13885	12915	32756	35372	998	13331	12307
79	21	2024-03-02 14:05:48	6	114.578	6.49531	32.9	32.9		32756	41733	1000	13471	12504	32756	35945	998	13094	12083
79	22	2024-03-02 14:05:48	6	106.298	6.51401	32.9	32.9		32756	41443	1000	14147	13177	32756	35225	998	13301	12292
79	23	2024-03-02 14:05:48	6	121.739	6.48336	32.9	32.9		32756	50143	1000	12958	11975	32756	36749	998	12927	11903
79	24	2024-03-02 14:05:48	6	149.765	6.70093	32.9	32.9		32756	43481	1000	11245	10274	32756	35869	998	15998	14979
80	1	2024-03-02 14:06:01	6	147.036	6.73202	32.9	32.9		32744	43693	914	11309	10416	32747	35845	1066	16598	15505
80	2	2024-03-02 14:06:01	6	106.527	6.46899	32.9	32.9		32744	40944	914	14021	13154	32747	36977	1066	12831	11740
80	3	2024-03-02 14:06:01	6	118.878	6.47261	32.9	32.9		32744	41048	914	13047	12178	32747	37344	1066	12863	11780
80	4	2024-03-02 14:06:01	6	109.977	6.46776	32.9	32.9		32744	42652	914	13729	12866	32747	36153	1066	12818	11725
80	5	2024-03-02 14:06:01	6	107.127	6.46248	32.9	32.9		32744	46164	914	13976	13103	32747	37143	1066	12713	11626
80	6	2024-03-02 14:06:01	6	120.382	6.48237	32.9	32.9		32744	49366	914	12952	12069	32747	38388	1066	12982	11890
80	7	2024-03-02 14:06:01	6	113.957	6.4736	32.9	32.9		32745	44019	1056	13578	12549	32756	35683	1048	12802	11732
80	8	2024-03-02 14:06:01	6	121.122	6.43651	32.9	32.9		32745	43085	1056	13030	12016	32756	36282	1048	12336	11267
80	9	2024-03-02 14:06:01	6	125.946	6.47287	32.9	32.9		32745	42710	1056	12703	11682	32756	38757	1048	12873	11805
80	10	2024-03-02 14:06:01	6	152.156	6.68676	32.9	32.9		32745	43775	1056	11167	10149	32756	36301	1048	15935	14864
80	11	2024-03-02 14:06:01	6	125.768	6.42889	32.9	32.9		32745	43958	1056	12707	11694	32756	39375	1048	12236	11167
80	12	2024-03-02 14:06:01	6	137.174	6.51356	32.9	32.9		32745	41732	1056	11990	10972	32756	36954	1048	13386	12318
80	13	2024-03-02 14:06:01	6	122.824	6.41534	32.9	32.9		32747	41550	968	12837	11896	32762	34916	920	11885	10942
80	14	2024-03-02 14:06:01	6	119.33	6.53964	32.9	32.9		32747	40622	968	13084	12145	32762	36708	920	13700	12752
80	15	2024-03-02 14:06:01	6	158.303	6.661	32.9	32.9		32747	41281	968	10793	9846	32762	36724	920	15406	14454
80	16	2024-03-02 14:06:01	6	118.865	6.45175	32.9	32.9		32747	44293	968	13120	12179	32762	37860	920	12418	11478
80	17	2024-03-02 14:06:01	6	123.847	6.49237	32.9	32.9		32747	49531	968	12771	11825	32762	37086	920	12968	12024
80	18	2024-03-02 14:06:01	6	135.97	6.49063	32.9	32.9		32747	42909	968	11989	11044	32762	35572	920	12950	12006
80	19	2024-03-02 14:06:01	6	114.409	6.44727	32.9	32.9		32756	41986	1000	13478	12514	32756	35283	998	12419	11416
80	20	2024-03-02 14:06:01	6	108.209	6.5054	32.9	32.9		32756	40934	1000	13980	13012	32756	35372	998	13226	12202
80	21	2024-03-02 14:06:01	6	113.61	6.48675	32.9	32.9		32756	41733	1000	13543	12576	32756	35945	998	12972	11961
80	22	2024-03-02 14:06:01	6	104.87	6.5066	32.9	32.9		32756	41442	1000	14265	13297	32756	35225	998	13196	12187
80	23	2024-03-02 14:06:01	6	120.954	6.47423	32.9	32.9		32756	50142	1000	13010	12028	32756	36749	998	12797	11773
80	24	2024-03-02 14:06:01	6	149.611	6.69685	32.9	32.9		32756	43480	1000	11250	10280	32756	35869	998	15940	14921
81	1	2024-03-02 14:06:14	6	146.863	6.72803	32.9	32.9		32744	43693	914	11312	10419	32747	35845	1066	16541	15448
81	2	2024-03-02 14:06:14	6	105.155	6.46339	32.9	32.9		32744	40943	914	14127	13262	32747	36976	1066	12748	11660
81	3	2024-03-02 14:06:14	6	117.904	6.46539	32.9	32.9		32744	41048	914	13110	12241	32747	37344	1066	12760	11677
81	4	2024-03-02 14:06:14	6	108.753	6.46125	32.9	32.9		32744	42652	914	13820	12957	32747	36153	1066	12725	11632
81	5	2024-03-02 14:06:14	6	106.539	6.45575	32.9	32.9		32744	46163	914	14015	13143	32747	37143	1066	12617	11530
81	6	2024-03-02 14:06:14	6	119.419	6.47458	32.9	32.9		32744	49365	914	13012	12130	32747	38388	1066	12871	11779
81	7	2024-03-02 14:06:14	6	112.537	6.46571	32.9	32.9		32745	44018	1056	13678	12651	32756	35683	1048	12690	11620
81	8	2024-03-02 14:06:14	6	120.222	6.42999	32.9	32.9		32745	43085	1056	13085	12072	32756	36282	1048	12243	11174
81	9	2024-03-02 14:06:14	6	125.059	6.46468	32.9	32.9		32745	42709	1056	12753	11734	32756	38757	1048	12756	11688
81	10	2024-03-02 14:06:14	6	152.117	6.68277	32.9	32.9		32745	43774	1056	11162	10145	32756	36301	1048	15878	14807
81	11	2024-03-02 14:06:14	6	125.28	6.42181	32.9	32.9		32745	43958	1056	12732	11719	32756	39376	1048	12137	11066
81	12	2024-03-02 14:06:14	6	136.754	6.50561	32.9	32.9		32745	41732	1056	12008	10990	32756	36953	1048	13269	12205
81	13	2024-03-02 14:06:14	6	122.221	6.40986	32.9	32.9		32747	41550	968	12871	11930	32762	34916	920	11806	10864
81	14	2024-03-02 14:06:14	6	118.094	6.5311	32.9	32.9		32747	40621	968	13164	12227	32762	36708	920	13578	12630
81	15	2024-03-02 14:06:14	6	158.583	6.65728	32.9	32.9		32747	41280	968	10773	9827	32762	36724	920	15353	14401
81	16	2024-03-02 14:06:14	6	117.688	6.44474	32.9	32.9		32747	44293	968	13198	12257	32762	37861	920	12320	11378
81	17	2024-03-02 14:06:14	6	123.354	6.48499	32.9	32.9		32747	49531	968	12797	11851	32762	37086	920	12863	11919
81	18	2024-03-02 14:06:14	6	135.108	6.4834	32.9	32.9		32747	42909	968	12034	11089	32762	35572	920	12846	11903
81	19	2024-03-02 14:06:14	6	112.943	6.44025	32.9	32.9		32756	41986	1000	13583	12619	32756	35283	998	12319	11316
81	20	2024-03-02 14:06:14	6	106.645	6.49647	32.9	32.9		32756	40934	1000	14102	13134	32756	35372	998	13099	12075
81	21	2024-03-02 14:06:14	6	112.171	6.4786	32.9	32.9		32756	41733	1000	13647	12680	32756	35945	998	12856	11845
81	22	2024-03-02 14:06:14	6	103.344	6.4985	32.9	32.9		32756	41442	1000	14388	13421	32756	35225	998	13081	12072
81	23	2024-03-02 14:06:14	6	119.847	6.46601	32.9	32.9		32756	50140	1000	13079	12099	32756	36749	998	12680	11656
81	24	2024-03-02 14:06:14	6	149.57	6.69375	32.9	32.9		32756	43479	1000	11245	10276	32756	35869	998	15896	14877
82	1	2024-03-02 14:06:28	6	147.076	6.72432	32.9	32.9		32744	43693	914	11298	10405	32747	35845	1066	16488	15395
82	2	2024-03-02 14:06:28	6	103.837	6.45589	32.9	32.9		32744	40943	914	14237	13373	32747	36977	1066	12643	11553
82	3	2024-03-02 14:06:28	6	117.087	6.45817	32.9	32.9		32744	41047	914	13165	12298	32747	37344	1066	12657	11574
82	4	2024-03-02 14:06:28	6	107.66	6.45453	32.9	32.9		32744	42651	914	13905	13044	32747	36153	1066	12628	11536
82	5	2024-03-02 14:06:28	6	106.197	6.44902	32.9	32.9		32744	46163	914	14040	13168	32747	37143	1066	12520	11434
82	6	2024-03-02 14:06:28	6	118.411	6.46748	32.9	32.9		32744	49364	914	13081	12200	32747	38388	1066	12769	11678
82	7	2024-03-02 14:06:28	6	111.406	6.45888	32.9	32.9		32745	44017	1056	13763	12737	32756	35683	1048	12593	11523
82	8	2024-03-02 14:06:28	6	119.384	6.42417	32.9	32.9		32745	43084	1056	13141	12129	32756	36282	1048	12160	11091
82	9	2024-03-02 14:06:28	6	124.526	6.45747	32.9	32.9		32745	42709	1056	12786	11767	32756	38757	1048	12652	11585
82	10	2024-03-02 14:06:28	6	152.009	6.67822	32.9	32.9		32745	43773	1056	11164	10148	32756	36301	1048	15813	14742
82	11	2024-03-02 14:06:28	6	124.613	6.41551	32.9	32.9		32745	43957	1056	12773	11761	32756	39375	1048	12045	10976
82	12	2024-03-02 14:06:28	6	136.303	6.49893	32.9	32.9		32745	41731	1056	12030	11014	32756	36954	1048	13177	12110
82	13	2024-03-02 14:06:28	6	121.491	6.40361	32.9	32.9		32747	41549	968	12917	11978	32762	34916	920	11717	10775
82	14	2024-03-02 14:06:28	6	117.087	6.52312	32.9	32.9		32747	40620	968	13233	12298	32762	36708	920	13464	12516
82	15	2024-03-02 14:06:28	6	158.346	6.65167	32.9	32.9		32747	41280	968	10782	9836	32762	36724	920	15272	14321
82	16	2024-03-02 14:06:28	6	116.593	6.4378	32.9	32.9		32747	44292	968	13275	12335	32762	37860	920	12219	11279
82	17	2024-03-02 14:06:28	6	122.83	6.4774	32.9	32.9		32747	49530	968	12829	11884	32762	37087	920	12758	11811
82	18	2024-03-02 14:06:28	6	134.565	6.47581	32.9	32.9		32747	42908	968	12063	11119	32762	35572	920	12738	11795
82	19	2024-03-02 14:06:28	6	112.008	6.43205	32.9	32.9		32756	41985	1000	13651	12689	32756	35284	998	12207	11199
82	20	2024-03-02 14:06:28	6	105.164	6.48923	32.9	32.9		32756	40933	1000	14223	13257	32756	35372	998	12995	11972
82	21	2024-03-02 14:06:28	6	111.032	6.47018	32.9	32.9		32756	41733	1000	13734	12767	32756	35945	998	12735	11725
82	22	2024-03-02 14:06:28	6	101.78	6.48976	32.9	32.9		32756	41441	1000	14522	13557	32756	35225	998	12957	11948
82	23	2024-03-02 14:06:28	6	119.095	6.45863	32.9	32.9		32756	50140	1000	13130	12150	32756	36749	998	12575	11551
82	24	2024-03-02 14:06:28	6	149.675	6.69094	32.9	32.9		32756	43479	1000	11237	10268	32756	35869	998	15856	14837
83	1	2024-03-02 14:06:41	6	146.827	6.72131	32.9	32.9		32744	43693	914	11310	10417	32747	35845	1066	16445	15352
83	2	2024-03-02 14:06:41	6	102.42	6.44889	32.9	32.9		32744	40943	914	14361	13497	32747	36977	1066	12543	11453
83	3	2024-03-02 14:06:41	6	116.156	6.45193	32.9	32.9		32744	41046	914	13231	12366	32747	37344	1066	12568	11485
83	4	2024-03-02 14:06:41	6	106.524	6.44878	32.9	32.9		32744	42650	914	13997	13138	32747	36153	1066	12546	11454
83	5	2024-03-02 14:06:41	6	105.555	6.44312	32.9	32.9		32744	46162	914	14091	13221	32747	37143	1066	12436	11350
83	6	2024-03-02 14:06:41	6	117.56	6.46221	32.9	32.9		32744	49363	914	13141	12261	32747	38388	1066	12694	11603
83	7	2024-03-02 14:06:41	6	110.561	6.45198	32.9	32.9		32745	44017	1056	13829	12803	32756	35684	1048	12499	11425
83	8	2024-03-02 14:06:41	6	118.81	6.41773	32.9	32.9		32745	43083	1056	13180	12169	32756	36282	1048	12068	10999
83	9	2024-03-02 14:06:41	6	123.555	6.45103	32.9	32.9		32745	42708	1056	12850	11832	32756	38757	1048	12560	11493
83	10	2024-03-02 14:06:41	6	152.044	6.67311	32.9	32.9		32745	43772	1056	11160	10145	32756	36301	1048	15740	14669
83	11	2024-03-02 14:06:41	6	123.888	6.4097	32.9	32.9		32745	43957	1056	12821	11809	32756	39375	1048	11961	10893
83	12	2024-03-02 14:06:41	6	135.513	6.49148	32.9	32.9		32745	41730	1056	12075	11060	32756	36954	1048	13071	12004
83	13	2024-03-02 14:06:41	6	120.875	6.39807	32.9	32.9		32747	41549	968	12959	12020	32762	34916	920	11638	10696
83	14	2024-03-02 14:06:41	6	115.905	6.51527	32.9	32.9		32747	40621	968	13321	12385	32762	36708	920	13352	12404
83	15	2024-03-02 14:06:41	6	158.468	6.64908	32.9	32.9		32747	41279	968	10774	9829	32762	36724	920	15235	14284
83	16	2024-03-02 14:06:41	6	115.536	6.42959	32.9	32.9		32747	44292	968	13353	12413	32762	37861	920	12104	11162
83	17	2024-03-02 14:06:41	6	122.518	6.46917	32.9	32.9		32747	49528	968	12847	11904	32762	37086	920	12638	11694
83	18	2024-03-02 14:06:41	6	133.822	6.46991	32.9	32.9		32747	42909	968	12108	11163	32762	35572	920	12654	11711
83	19	2024-03-02 14:06:41	6	110.784	6.42441	32.9	32.9		32756	41985	1000	13747	12785	32756	35283	998	12093	11090
83	20	2024-03-02 14:06:41	6	104.222	6.48233	32.9	32.9		32756	40933	1000	14303	13337	32756	35372	998	12897	11874
83	21	2024-03-02 14:06:41	6	110.154	6.46259	32.9	32.9		32756	41732	1000	13801	12836	32756	35945	998	12627	11617
83	22	2024-03-02 14:06:41	6	100.726	6.48222	32.9	32.9		32756	41441	1000	14616	13651	32756	35225	998	12850	11841
83	23	2024-03-02 14:06:41	6	118.4	6.45097	32.9	32.9		32756	50139	1000	13178	12199	32756	36749	998	12465	11442
[truncated: 4,729 more rows]

## Sheet: 20230930
LEVEL DATA							99	116
						C	6.68633	6.65092
Exp. Date:	45199.5					L-Gln	6.54894	6.54541
						Non-Eｓ.	6.72339	6.67938
If a level is written in RED, it is because it is lower that the minimum threshold.						L-Glu	6.69763	6.66057
O2 min. Level:	10
Levels in highlighted cells are the levels used for the rates calculation.
Num Ticks:	280
Tick	Well	Time	Measurement	O2 (mmHg)	pH	Env. Temperature	Tray Temperature		O2 Ref Dark	O2 Ref Light	O2 Dark	O2 Light	O2 Cor. Em.	pH Ref Dark	pH Ref Light	pH Dark	pH Light	pH Cor. Em.
1	1	2023-09-30 12:13:52	1	149.704	6.66334	33.1	33.1		32743	42279	1009	10772	9763	32747	37217	977	15493	14519
1	2	2023-09-30 12:13:52	1	135.869	6.60323	33.1	33.1		32743	39346	1009	11473	10460	32747	37768	977	14655	13686
1	3	2023-09-30 12:13:52	1	140.051	6.61594	33.1	33.1		32743	40791	1009	11253	10239	32747	36969	977	14780	13803
1	4	2023-09-30 12:13:52	1	137.607	6.62913	33.1	33.1		32743	41430	1009	11382	10367	32747	36173	977	14953	13989
1	5	2023-09-30 12:13:52	1	140.692	6.69505	33.1	33.1		32743	42031	1009	11220	10206	32747	37321	977	15875	14901
1	6	2023-09-30 12:13:52	1	139.492	6.65745	33.1	33.1		32743	42078	1009	11281	10268	32747	38370	977	15405	14433
1	7	2023-09-30 12:13:52	1	139.051	6.63858	33.1	33.1		32745	45657	1118	11417	10291	32757	37989	1123	15295	14172
1	8	2023-09-30 12:13:52	1	138.536	6.60751	33.1	33.1		32745	41416	1118	11443	10318	32757	38164	1123	14814	13691
1	9	2023-09-30 12:13:52	1	142.063	6.60776	33.1	33.1		32745	42032	1118	11253	10136	32757	38147	1123	14859	13738
1	10	2023-09-30 12:13:52	1	151.701	6.70004	33.1	33.1		32745	43045	1118	10795	9670	32757	37547	1123	16106	14989
1	11	2023-09-30 12:13:52	1	136.556	6.67439	33.1	33.1		32745	42783	1118	11546	10423	32757	38543	1123	15769	14651
1	12	2023-09-30 12:13:52	1	139.665	6.62867	33.1	33.1		32745	40879	1118	11386	10259	32757	37164	1123	15109	13989
1	13	2023-09-30 12:13:52	1	133.345	6.66987	33.1	33.1		32747	40568	1015	11618	10598	32762	36898	984	15577	14589
1	14	2023-09-30 12:13:52	1	135.241	6.62504	33.1	33.1		32747	40471	1015	11511	10494	32762	37346	984	14956	13972
1	15	2023-09-30 12:13:52	1	153.45	6.7073	33.1	33.1		32747	38624	1015	10609	9590	32762	38029	984	16084	15100
1	16	2023-09-30 12:13:52	1	135.333	6.67417	33.1	33.1		32747	44522	1015	11512	10489	32762	37987	984	15636	14646
1	17	2023-09-30 12:13:52	1	142.261	6.63538	33.1	33.1		32747	45494	1015	11142	10126	32762	38592	984	15108	14131
1	18	2023-09-30 12:13:52	1	134.947	6.63321	33.1	33.1		32747	40078	1015	11529	10510	32762	35910	984	14999	14005
1	19	2023-09-30 12:13:52	1	136.426	6.64014	33.1	33.1		32756	43156	1072	11506	10430	32757	36849	1078	15255	14177
1	20	2023-09-30 12:13:52	1	139.723	6.66477	33.1	33.1		32756	40112	1072	11330	10256	32757	36960	1078	15561	14479
1	21	2023-09-30 12:13:52	1	140.013	6.62734	33.1	33.1		32756	38505	1072	11313	10241	32757	37245	1078	15051	13973
1	22	2023-09-30 12:13:52	1	137.325	6.65071	33.1	33.1		32756	39102	1072	11454	10382	32757	37172	1078	15351	14276
1	23	2023-09-30 12:13:52	1	138.25	6.68162	33.1	33.1		32756	42467	1072	11407	10333	32757	39443	1078	15837	14754
1	24	2023-09-30 12:13:52	1	151.94	6.6709	33.1	33.1		32756	39568	1072	10735	9659	32757	36902	1078	15624	14549
2	1	2023-09-30 12:14:05	1	149.421	6.65956	33.1	33.1		32743	42279	1009	10781	9772	32747	37218	977	15442	14465
2	2	2023-09-30 12:14:05	1	133.181	6.59917	33.1	33.1		32743	39345	1009	11613	10602	32747	37769	977	14600	13628
2	3	2023-09-30 12:14:05	1	137.157	6.61152	33.1	33.1		32743	40790	1009	11398	10386	32747	36969	977	14717	13740
2	4	2023-09-30 12:14:05	1	135.056	6.62548	33.1	33.1		32743	41429	1009	11512	10499	32747	36174	977	14906	13937
2	5	2023-09-30 12:14:05	1	138.424	6.68886	33.1	33.1		32743	42030	1009	11332	10319	32747	37322	977	15790	14813
2	6	2023-09-30 12:14:05	1	137.421	6.65261	33.1	33.1		32743	42076	1009	11383	10372	32747	38372	977	15341	14364
2	7	2023-09-30 12:14:05	1	135.999	6.63368	33.1	33.1		32745	45654	1118	11571	10448	32757	37990	1123	15228	14102
2	8	2023-09-30 12:14:05	1	135.517	6.6019	33.1	33.1		32745	41414	1118	11597	10474	32757	38165	1123	14737	13611
2	9	2023-09-30 12:14:05	1	139.323	6.60244	33.1	33.1		32745	42032	1118	11389	10272	32757	38149	1123	14788	13662
2	10	2023-09-30 12:14:05	1	152.239	6.69702	33.1	33.1		32745	43042	1118	10763	9641	32757	37549	1123	16069	14946
2	11	2023-09-30 12:14:05	1	134.543	6.66745	33.1	33.1		32745	42781	1118	11648	10527	32757	38544	1123	15673	14552
2	12	2023-09-30 12:14:05	1	137.345	6.62677	33.1	33.1		32745	40877	1118	11500	10376	32757	37165	1123	15085	13962
2	13	2023-09-30 12:14:05	1	130.513	6.6656	33.1	33.1		32747	40568	1015	11772	10752	32762	36898	984	15516	14528
2	14	2023-09-30 12:14:05	1	132.444	6.62055	33.1	33.1		32747	40471	1015	11660	10643	32762	37347	984	14896	13908
2	15	2023-09-30 12:14:05	1	153.247	6.7073	33.1	33.1		32747	38623	1015	10612	9595	32762	38030	984	16088	15100
2	16	2023-09-30 12:14:05	1	132.785	6.67074	33.1	33.1		32747	44519	1015	11644	10624	32762	37988	984	15590	14597
2	17	2023-09-30 12:14:05	1	139.766	6.6302	33.1	33.1		32747	45494	1015	11265	10249	32762	38594	984	15039	14057
2	18	2023-09-30 12:14:05	1	132.516	6.63089	33.1	33.1		32747	40077	1015	11656	10639	32762	35910	984	14966	13972
2	19	2023-09-30 12:14:05	1	133.343	6.63622	33.1	33.1		32756	43155	1072	11668	10593	32757	36849	1078	15199	14121
2	20	2023-09-30 12:14:05	1	136.726	6.65866	33.1	33.1		32756	40111	1072	11481	10409	32757	36960	1078	15474	14392
2	21	2023-09-30 12:14:05	1	137.458	6.62243	33.1	33.1		32756	38505	1072	11442	10370	32757	37246	1078	14985	13903
2	22	2023-09-30 12:14:05	1	134.983	6.64565	33.1	33.1		32756	39102	1072	11575	10503	32757	37173	1078	15282	14204
2	23	2023-09-30 12:14:05	1	135.684	6.67587	33.1	33.1		32756	42467	1072	11539	10465	32757	39443	1078	15755	14672
2	24	2023-09-30 12:14:05	1	151.891	6.6709	33.1	33.1		32756	39567	1072	10731	9657	32757	36903	1078	15627	14549
3	1	2023-09-30 12:14:18	1	149.694	6.65746	33.1	33.1		32743	42278	1009	10760	9752	32747	37219	977	15416	14435
3	2	2023-09-30 12:14:18	1	130.854	6.59512	33.1	33.1		32743	39344	1009	11733	10724	32747	37769	977	14542	13570
3	3	2023-09-30 12:14:18	1	134.996	6.60668	33.1	33.1		32743	40789	1009	11505	10494	32747	36970	977	14652	13671
3	4	2023-09-30 12:14:18	1	132.939	6.61972	33.1	33.1		32743	41427	1009	11618	10607	32747	36175	977	14828	13855
3	5	2023-09-30 12:14:18	1	135.791	6.68478	33.1	33.1		32743	42029	1009	11463	10451	32747	37322	977	15732	14755
3	6	2023-09-30 12:14:18	1	135.513	6.6489	33.1	33.1		32743	42075	1009	11475	10466	32747	38372	977	15288	14311
3	7	2023-09-30 12:14:18	1	133.68	6.62787	33.1	33.1		32745	45652	1118	11687	10566	32757	37991	1123	15148	14019
3	8	2023-09-30 12:14:18	1	133.444	6.59755	33.1	33.1		32745	41411	1118	11697	10579	32757	38165	1123	14675	13549
3	9	2023-09-30 12:14:18	1	137.174	6.59726	33.1	33.1		32745	42031	1118	11493	10377	32757	38149	1123	14714	13588
3	10	2023-09-30 12:14:18	1	151.804	6.69625	33.1	33.1		32745	43038	1118	10771	9654	32757	37549	1123	16058	14935
3	11	2023-09-30 12:14:18	1	132.256	6.661	33.1	33.1		32745	42778	1118	11762	10645	32757	38545	1123	15583	14460
3	12	2023-09-30 12:14:18	1	134.996	6.62341	33.1	33.1		32745	40874	1118	11614	10494	32757	37165	1123	15037	13914
3	13	2023-09-30 12:14:18	1	128.023	6.659	33.1	33.1		32747	40567	1015	11906	10887	32762	36899	984	15426	14434
3	14	2023-09-30 12:14:18	1	130.099	6.6146	33.1	33.1		32747	40471	1015	11784	10767	32762	37347	984	14811	13823
3	15	2023-09-30 12:14:18	1	153.537	6.70499	33.1	33.1		32747	38622	1015	10590	9575	32762	38031	984	16058	15067
3	16	2023-09-30 12:14:18	1	130.344	6.66477	33.1	33.1		32747	44516	1015	11771	10753	32762	37988	984	15505	14512
3	17	2023-09-30 12:14:18	1	137.344	6.62481	33.1	33.1		32747	45492	1015	11383	10368	32762	38595	984	14964	13980
3	18	2023-09-30 12:14:18	1	130.396	6.62765	33.1	33.1		32747	40077	1015	11767	10750	32762	35911	984	14925	13926
3	19	2023-09-30 12:14:18	1	131.118	6.63047	33.1	33.1		32756	43154	1072	11783	10709	32757	36850	1078	15121	14039
3	20	2023-09-30 12:14:18	1	133.989	6.65142	33.1	33.1		32756	40112	1072	11623	10549	32757	36961	1078	15375	14289
3	21	2023-09-30 12:14:18	1	135.089	6.61871	33.1	33.1		32756	38505	1072	11561	10489	32757	37245	1078	14928	13850
3	22	2023-09-30 12:14:18	1	132.435	6.64094	33.1	33.1		32756	39102	1072	11707	10635	32757	37173	1078	15215	14137
3	23	2023-09-30 12:14:18	1	133.535	6.66892	33.1	33.1		32756	42467	1072	11648	10574	32757	39444	1078	15659	14573
3	24	2023-09-30 12:14:18	1	151.761	6.67048	33.1	33.1		32756	39566	1072	10728	9656	32757	36903	1078	15621	14543
4	1	2023-09-30 12:14:31	1	149.438	6.65613	33.1	33.1		32743	42278	1009	10770	9762	32747	37219	977	15397	14416
4	2	2023-09-30 12:14:31	1	129.081	6.58911	33.1	33.1		32743	39342	1009	11829	10823	32747	37771	977	14461	13484
4	3	2023-09-30 12:14:31	1	132.823	6.60155	33.1	33.1		32743	40787	1009	11619	10611	32747	36970	977	14579	13598
4	4	2023-09-30 12:14:31	1	131.252	6.6141	33.1	33.1		32743	41425	1009	11707	10699	32747	36176	977	14752	13775
4	5	2023-09-30 12:14:31	1	134.457	6.67894	33.1	33.1		32743	42027	1009	11530	10521	32747	37323	977	15653	14672
4	6	2023-09-30 12:14:31	1	133.982	6.64358	33.1	33.1		32743	42074	1009	11555	10547	32747	38373	977	15215	14235
4	7	2023-09-30 12:14:31	1	131.713	6.62066	33.1	33.1		32745	45650	1118	11792	10673	32757	37992	1123	15048	13916
4	8	2023-09-30 12:14:31	1	131.5	6.59208	33.1	33.1		32745	41410	1118	11802	10685	32757	38166	1123	14600	13471
4	9	2023-09-30 12:14:31	1	135.451	6.59159	33.1	33.1		32745	42030	1118	11582	10467	32757	38150	1123	14636	13507
4	10	2023-09-30 12:14:31	1	152.087	6.69386	33.1	33.1		32745	43036	1118	10754	9639	32757	37549	1123	16024	14901
4	11	2023-09-30 12:14:31	1	130.652	6.65433	33.1	33.1		32745	42775	1118	11847	10733	32757	38546	1123	15491	14365
4	12	2023-09-30 12:14:31	1	133.021	6.61976	33.1	33.1		32745	40872	1118	11717	10600	32757	37166	1123	14989	13862
4	13	2023-09-30 12:14:31	1	126.42	6.65325	33.1	33.1		32747	40566	1015	11996	10979	32762	36899	984	15344	14352
4	14	2023-09-30 12:14:31	1	128.306	6.6083	33.1	33.1		32747	40470	1015	11883	10868	32762	37348	984	14724	13733
4	15	2023-09-30 12:14:31	1	153.515	6.70281	33.1	33.1		32747	38622	1015	10589	9574	32762	38031	984	16027	15036
4	16	2023-09-30 12:14:31	1	128.391	6.65727	33.1	33.1		32747	44515	1015	11880	10863	32762	37988	984	15398	14405
4	17	2023-09-30 12:14:31	1	135.507	6.61921	33.1	33.1		32747	45491	1015	11478	10464	32762	38595	984	14884	13900
4	18	2023-09-30 12:14:31	1	128.581	6.62469	33.1	33.1		32747	40076	1015	11867	10852	32762	35911	984	14883	13884
4	19	2023-09-30 12:14:31	1	129.463	6.62543	33.1	33.1		32756	43152	1072	11872	10801	32757	36850	1078	15049	13967
4	20	2023-09-30 12:14:31	1	132.213	6.64678	33.1	33.1		32756	40110	1072	11716	10645	32757	36961	1078	15309	14223
4	21	2023-09-30 12:14:31	1	133.274	6.61324	33.1	33.1		32756	38505	1072	11658	10586	32757	37246	1078	14854	13772
4	22	2023-09-30 12:14:31	1	130.476	6.63483	33.1	33.1		32756	39101	1072	11814	10743	32757	37173	1078	15128	14050
4	23	2023-09-30 12:14:31	1	131.927	6.66086	33.1	33.1		32756	42466	1072	11733	10661	32757	39445	1078	15546	14458
4	24	2023-09-30 12:14:31	1	151.761	6.66872	33.1	33.1		32756	39564	1072	10723	9654	32757	36903	1078	15596	14518
5	1	2023-09-30 12:14:44	1	149.57	6.65431	33	33		32743	42277	1009	10762	9755	32747	37219	977	15371	14390
5	2	2023-09-30 12:14:44	1	127.299	6.58372	33	33		32743	39342	1009	11932	10926	32747	37771	977	14384	13407
5	3	2023-09-30 12:14:44	1	131.36	6.5965	33	33		32743	40786	1009	11699	10692	32747	36970	977	14507	13526
5	4	2023-09-30 12:14:44	1	129.638	6.60954	33	33		32743	41423	1009	11795	10790	32747	36176	977	14687	13710
5	5	2023-09-30 12:14:44	1	132.645	6.67226	33	33		32743	42026	1009	11628	10620	32747	37323	977	15558	14577
5	6	2023-09-30 12:14:44	1	132.609	6.6384	33	33		32743	42072	1009	11628	10622	32747	38373	977	15141	14161
5	7	2023-09-30 12:14:44	1	130.039	6.61415	33	33		32745	45648	1118	11885	10767	32757	37992	1123	14955	13823
5	8	2023-09-30 12:14:44	1	129.829	6.58569	33	33		32745	41409	1118	11895	10779	32757	38166	1123	14509	13380
5	9	2023-09-30 12:14:44	1	133.566	6.58726	33	33		32745	42030	1118	11684	10569	32757	38150	1123	14574	13445
5	10	2023-09-30 12:14:44	1	151.853	6.69273	33	33		32745	43035	1118	10763	9649	32757	37550	1123	16012	14885
5	11	2023-09-30 12:14:44	1	129.065	6.64592	33	33		32745	42775	1118	11937	10823	32757	38546	1123	15371	14245
5	12	2023-09-30 12:14:44	1	131.306	6.61512	33	33		32745	40871	1118	11811	10695	32757	37166	1123	14923	13796
5	13	2023-09-30 12:14:44	1	124.654	6.64708	33	33		32747	40565	1015	12099	11084	32762	36899	984	15256	14264
5	14	2023-09-30 12:14:44	1	126.336	6.60277	33	33		32747	40469	1015	11997	10983	32762	37348	984	14645	13654
5	15	2023-09-30 12:14:44	1	153.632	6.70141	33	33		32747	38621	1015	10582	9568	32762	38032	984	16010	15016
5	16	2023-09-30 12:14:44	1	126.724	6.65166	33	33		32747	44514	1015	11975	10960	32762	37989	984	15321	14325
5	17	2023-09-30 12:14:44	1	133.766	6.61236	33	33		32747	45491	1015	11572	10558	32762	38596	984	14789	13802
5	18	2023-09-30 12:14:44	1	126.943	6.62159	33	33		32747	40076	1015	11962	10947	32762	35911	984	14839	13840
5	19	2023-09-30 12:14:44	1	127.503	6.61891	33	33		32756	43152	1072	11985	10914	32757	36850	1078	14956	13874
5	20	2023-09-30 12:14:44	1	130.389	6.64066	33	33		32756	40110	1072	11818	10747	32757	36961	1078	15222	14136
5	21	2023-09-30 12:14:44	1	131.342	6.60734	33	33		32756	38504	1072	11763	10693	32757	37246	1078	14770	13688
5	22	2023-09-30 12:14:44	1	128.737	6.62913	33	33		32756	39100	1072	11911	10842	32757	37173	1078	15047	13969
5	23	2023-09-30 12:14:44	1	130.074	6.65356	33	33		32756	42466	1072	11837	10765	32757	39445	1078	15442	14354
5	24	2023-09-30 12:14:44	1	151.744	6.66801	33	33		32756	39564	1072	10723	9654	32757	36904	1078	15590	14508
6	1	2023-09-30 12:14:58	1	149.586	6.65207	33	33		32743	42276	1009	10747	9741	32747	37219	977	15339	14358
6	2	2023-09-30 12:14:58	1	125.651	6.57967	33	33		32743	39341	1009	12011	11007	32747	37771	977	14326	13349
6	3	2023-09-30 12:14:58	1	129.442	6.59144	33	33		32743	40785	1009	11790	10785	32747	36971	977	14438	13454
6	4	2023-09-30 12:14:58	1	128.144	6.60392	33	33		32743	41422	1009	11864	10860	32747	36176	977	14607	13630
6	5	2023-09-30 12:14:58	1	131.13	6.66804	33	33		32743	42025	1009	11696	10689	32747	37323	977	15498	14517
6	6	2023-09-30 12:14:58	1	130.899	6.63307	33	33		32743	42072	1009	11708	10702	32747	38374	977	15068	14085
6	7	2023-09-30 12:14:58	1	128.041	6.60701	33	33		32745	45647	1118	11983	10866	32757	37992	1123	14853	13721
6	8	2023-09-30 12:14:58	1	127.92	6.58071	33	33		32745	41407	1118	11986	10873	32757	38167	1123	14441	13309
6	9	2023-09-30 12:14:58	1	131.896	6.58222	33	33		32745	42029	1118	11759	10646	32757	38150	1123	14502	13373
6	10	2023-09-30 12:14:58	1	151.897	6.69028	33	33		32745	43033	1118	10746	9634	32757	37550	1123	15977	14850
6	11	2023-09-30 12:14:58	1	127.322	6.63764	33	33		32745	42773	1118	12019	10908	32757	38546	1123	15253	14127
6	12	2023-09-30 12:14:58	1	129.442	6.60951	33	33		32745	40870	1118	11899	10785	32757	37166	1123	14843	13716
6	13	2023-09-30 12:14:58	1	122.461	6.64105	33	33		32747	40564	1015	12215	11201	32762	36899	984	15170	14178
6	14	2023-09-30 12:14:58	1	124.586	6.59647	33	33		32747	40468	1015	12083	11071	32762	37348	984	14555	13564
6	15	2023-09-30 12:14:58	1	153.482	6.69789	33	33		32747	38621	1015	10576	9562	32762	38032	984	15960	14966
6	16	2023-09-30 12:14:58	1	124.685	6.64485	33	33		32747	44513	1015	12079	11065	32762	37989	984	15224	14228
6	17	2023-09-30 12:14:58	1	132.039	6.60571	33	33		32747	45490	1015	11651	10638	32762	38596	984	14694	13707
6	18	2023-09-30 12:14:58	1	124.785	6.61645	33	33		32747	40075	1015	12073	11059	32762	35911	984	14766	13767
6	19	2023-09-30 12:14:58	1	125.684	6.61317	33	33		32756	43151	1072	12075	11005	32757	36850	1078	14874	13792
6	20	2023-09-30 12:14:58	1	128.454	6.6337	33	33		32756	40109	1072	11911	10842	32757	36961	1078	15123	14037
6	21	2023-09-30 12:14:58	1	129.529	6.60243	33	33		32756	38503	1072	11848	10780	32757	37246	1078	14700	13618
6	22	2023-09-30 12:14:58	1	126.948	6.62253	33	33		32756	39100	1072	11999	10930	32757	37174	1078	14957	13875
6	23	2023-09-30 12:14:58	1	128.006	6.64571	33	33		32756	42465	1072	11939	10868	32757	39445	1078	15330	14242
6	24	2023-09-30 12:14:58	1	151.832	6.66717	33	33		32756	39563	1072	10705	9637	32757	36904	1078	15578	14496
7	1	2023-09-30 12:15:11	1	149.738	6.65039	33	33		32743	42276	1009	10745	9739	32747	37220	977	15318	14334
7	2	2023-09-30 12:15:11	1	124.085	6.57317	33	33		32743	39340	1009	12110	11108	32747	37772	977	14236	13256
7	3	2023-09-30 12:15:11	1	128.167	6.58695	33	33		32743	40784	1009	11869	10865	32747	36971	977	14374	13390
7	4	2023-09-30 12:15:11	1	126.702	6.59788	33	33		32743	41421	1009	11954	10951	32747	36177	977	14526	13544
7	5	2023-09-30 12:15:11	1	129.708	6.66143	33	33		32743	42023	1009	11780	10776	32747	37323	977	15404	14423
7	6	2023-09-30 12:15:11	1	129.638	6.62698	33	33		32743	42069	1009	11782	10780	32747	38374	977	14981	13998
7	7	2023-09-30 12:15:11	1	126.465	6.60169	33	33		32745	45647	1118	12082	10965	32757	37992	1123	14777	13645
7	8	2023-09-30 12:15:11	1	126.263	6.57475	33	33		32745	41406	1118	12089	10977	32757	38166	1123	14353	13224
7	9	2023-09-30 12:15:11	1	130.479	6.57557	33	33		32745	42029	1118	11845	10732	32757	38151	1123	14410	13278
7	10	2023-09-30 12:15:11	1	151.941	6.68655	33	33		32745	43032	1118	10748	9637	32757	37551	1123	15927	14797
7	11	2023-09-30 12:15:11	1	125.978	6.62958	33	33		32745	42772	1118	12104	10994	32757	38547	1123	15141	14012
7	12	2023-09-30 12:15:11	1	128.064	6.60565	33	33		32745	40869	1118	11984	10871	32757	37166	1123	14788	13661
7	13	2023-09-30 12:15:11	1	121.08	6.63411	33	33		32747	40563	1015	12306	11294	32762	36899	984	15071	14079
7	14	2023-09-30 12:15:11	1	123.137	6.5889	33	33		32747	40467	1015	12177	11166	32762	37349	984	14450	13456
7	15	2023-09-30 12:15:11	1	153.214	6.69558	33	33		32747	38620	1015	10591	9579	32762	38032	984	15927	14933
7	16	2023-09-30 12:15:11	1	123.137	6.63791	33	33		32747	44511	1015	12178	11166	32762	37989	984	15125	14129
7	17	2023-09-30 12:15:11	1	130.62	6.59892	33	33		32747	45488	1015	11735	10724	32762	38597	984	14600	13610
7	18	2023-09-30 12:15:11	1	123.235	6.61237	33	33		32747	40075	1015	12174	11160	32762	35911	984	14708	13709
7	19	2023-09-30 12:15:11	1	124.365	6.60889	33	33		32756	43150	1072	12160	11091	32757	36850	1078	14813	13731
7	20	2023-09-30 12:15:11	1	126.955	6.62717	33	33		32756	40109	1072	12005	10936	32757	36962	1078	15033	13944
7	21	2023-09-30 12:15:11	1	128.27	6.5964	33	33		32756	38503	1072	11927	10859	32757	37247	1078	14617	13532
7	22	2023-09-30 12:15:11	1	125.559	6.61753	33	33		32756	39100	1072	12088	11019	32757	37174	1078	14886	13804
7	23	2023-09-30 12:15:11	1	126.871	6.63862	33	33		32756	42464	1072	12011	10941	32757	39446	1078	15231	14141
7	24	2023-09-30 12:15:11	1	151.897	6.66717	33	33		32756	39563	1072	10707	9639	32757	36904	1078	15578	14496
8	1	2023-09-30 12:15:24	1	149.524	6.64849	33	33		32743	42276	1009	10754	9748	32747	37220	977	15291	14307
8	2	2023-09-30 12:15:24	1	122.872	6.56716	33	33		32743	39340	1009	12183	11181	32747	37772	977	14150	13170
8	3	2023-09-30 12:15:24	1	126.241	6.57993	33	33		32743	40784	1009	11981	10977	32747	36970	977	14271	13290
8	4	2023-09-30 12:15:24	1	125.304	6.59185	33	33		32743	41420	1009	12034	11033	32747	36177	977	14440	13458
8	5	2023-09-30 12:15:24	1	128.472	6.65503	33	33		32743	42023	1009	11850	10846	32747	37324	977	15316	14332
8	6	2023-09-30 12:15:24	1	128.592	6.62131	33	33		32743	42070	1009	11842	10839	32747	38374	977	14900	13917
8	7	2023-09-30 12:15:24	1	125.187	6.59539	33	33		32745	45647	1118	12157	11040	32757	37992	1123	14687	13555
8	8	2023-09-30 12:15:24	1	125.038	6.56696	33	33		32745	41405	1118	12159	11049	32757	38167	1123	14244	13113
8	9	2023-09-30 12:15:24	1	129.233	6.56941	33	33		32745	42028	1118	11914	10802	32757	38151	1123	14321	13190
8	10	2023-09-30 12:15:24	1	152.181	6.68402	33	33		32745	43031	1118	10735	9625	32757	37551	1123	15891	14761
8	11	2023-09-30 12:15:24	1	124.558	6.62348	33	33		32745	42771	1118	12187	11078	32757	38547	1123	15054	13925
8	12	2023-09-30 12:15:24	1	126.561	6.59976	33	33		32745	40868	1118	12069	10958	32757	37166	1123	14704	13577
8	13	2023-09-30 12:15:24	1	119.968	6.62864	33	33		32747	40562	1015	12374	11363	32762	36899	984	14993	14001
8	14	2023-09-30 12:15:24	1	121.952	6.58225	33	33		32747	40467	1015	12249	11238	32762	37349	984	14355	13361
8	15	2023-09-30 12:15:24	1	153.259	6.69333	33	33		32747	38620	1015	10588	9576	32762	38032	984	15895	14901
8	16	2023-09-30 12:15:24	1	121.808	6.63209	33	33		32747	44510	1015	12258	11247	32762	37989	984	15042	14046
8	17	2023-09-30 12:15:24	1	129.077	6.5915	33	33		32747	45488	1015	11822	10811	32762	38597	984	14493	13504
8	18	2023-09-30 12:15:24	1	121.872	6.6078	33	33		32747	40074	1015	12255	11243	32762	35911	984	14642	13644
8	19	2023-09-30 12:15:24	1	123.148	6.60189	33	33		32756	43149	1072	12232	11164	32757	36850	1078	14713	13631
8	20	2023-09-30 12:15:24	1	125.487	6.62035	33	33		32756	40108	1072	12090	11022	32757	36961	1078	14933	13847
8	21	2023-09-30 12:15:24	1	126.815	6.59113	33	33		32756	38503	1072	12011	10943	32757	37246	1078	14539	13457
8	22	2023-09-30 12:15:24	1	124.261	6.61093	33	33		32756	39099	1072	12163	11096	32757	37174	1078	14792	13710
8	23	2023-09-30 12:15:24	1	125.705	6.63133	33	33		32756	42464	1072	12079	11009	32757	39446	1078	15127	14037
8	24	2023-09-30 12:15:24	1	151.832	6.66485	33	33		32756	39562	1072	10707	9641	32757	36904	1078	15545	14463
9	1	2023-09-30 12:15:37	1	149.487	6.64576	33	33		32743	42276	1009	10758	9752	32747	37220	977	15252	14268
9	2	2023-09-30 12:15:37	1	121.33	6.56093	33	33		32743	39339	1009	12280	11280	32747	37772	977	14061	13081
9	3	2023-09-30 12:15:37	1	125.12	6.57446	33	33		32743	40782	1009	12048	11047	32747	36971	977	14196	13212
9	4	2023-09-30 12:15:37	1	124.277	6.5863	33	33		32743	41419	1009	12098	11098	32747	36177	977	14361	13379
9	5	2023-09-30 12:15:37	1	127.288	6.64807	33	33		32743	42023	1009	11922	10918	32747	37324	977	15217	14233
9	6	2023-09-30 12:15:37	1	127.22	6.61585	33	33		32743	42068	1009	11923	10922	32747	38375	977	14824	13839
9	7	2023-09-30 12:15:37	1	123.605	6.58846	33	33		32745	45645	1118	12254	11139	32757	37992	1123	14588	13456
9	8	2023-09-30 12:15:37	1	123.768	6.56043	33	33		32745	41405	1118	12239	11129	32757	38167	1123	14151	13020
9	9	2023-09-30 12:15:37	1	128.039	6.56284	33	33		32745	42028	1118	11986	10874	32757	38151	1123	14227	13096
9	10	2023-09-30 12:15:37	1	151.793	6.68156	33	33		32745	43029	1118	10753	9645	32757	37552	1123	15859	14726
9	11	2023-09-30 12:15:37	1	123.621	6.61471	33	33		32745	42769	1118	12244	11138	32757	38547	1123	14929	13800
9	12	2023-09-30 12:15:37	1	125.22	6.59295	33	33		32745	40867	1118	12151	11041	32757	37166	1123	14607	13480
9	13	2023-09-30 12:15:37	1	118.523	6.62044	33	33		32747	40563	1015	12471	11459	32762	36900	984	14879	13884
9	14	2023-09-30 12:15:37	1	120.332	6.57658	33	33		32747	40467	1015	12354	11343	32762	37349	984	14274	13280
9	15	2023-09-30 12:15:37	1	153.418	6.69115	33	33		32747	38620	1015	10583	9571	32762	38033	984	15867	14870
9	16	2023-09-30 12:15:37	1	120.426	6.62458	33	33		32747	44510	1015	12348	11337	32762	37989	984	14935	13939
9	17	2023-09-30 12:15:37	1	127.731	6.58409	33	33		32747	45488	1015	11903	10892	32762	38598	984	14390	13398
9	18	2023-09-30 12:15:37	1	120.553	6.60435	33	33		32747	40075	1015	12343	11329	32762	35911	984	14593	13595
9	19	2023-09-30 12:15:37	1	121.793	6.59551	33	33		32756	43148	1072	12318	11251	32757	36850	1078	14622	13540
9	20	2023-09-30 12:15:37	1	123.948	6.61452	33	33		32756	40108	1072	12186	11118	32757	36962	1078	14853	13764
9	21	2023-09-30 12:15:37	1	125.737	6.58517	33	33		32756	38503	1072	12078	11010	32757	37247	1078	14457	13372
9	22	2023-09-30 12:15:37	1	123.295	6.60544	33	33		32756	39099	1072	12225	11158	32757	37174	1078	14714	13632
9	23	2023-09-30 12:15:37	1	124.623	6.62334	33	33		32756	42463	1072	12146	11077	32757	39446	1078	15013	13923
9	24	2023-09-30 12:15:37	1	152.099	6.66337	33	33		32756	39561	1072	10696	9631	32757	36903	1078	15520	14442
10	1	2023-09-30 12:15:50	1	149.386	6.64415	33	33		32743	42275	1009	10761	9756	32747	37220	977	15229	14245
10	2	2023-09-30 12:15:50	1	120.158	6.55422	33	33		32743	39338	1009	12351	11353	32747	37772	977	13965	12985
10	3	2023-09-30 12:15:50	1	123.817	6.56856	33	33		32743	40781	1009	12124	11125	32747	36971	977	14112	13128
10	4	2023-09-30 12:15:50	1	122.905	6.58019	33	33		32743	41418	1009	12179	11181	32747	36177	977	14274	13292
10	5	2023-09-30 12:15:50	1	125.754	6.6416	33	33		32743	42022	1009	12011	11008	32747	37324	977	15125	14141
10	6	2023-09-30 12:15:50	1	126.005	6.60877	33	33		32743	42067	1009	11992	10993	32747	38375	977	14723	13738
10	7	2023-09-30 12:15:50	1	122.307	6.58077	33	33		32745	45644	1118	12332	11218	32757	37993	1123	14481	13346
10	8	2023-09-30 12:15:50	1	122.484	6.55335	33	33		32745	41404	1118	12316	11207	32757	38167	1123	14050	12919
10	9	2023-09-30 12:15:50	1	126.662	6.55808	33	33		32745	42028	1118	12066	10954	32757	38151	1123	14159	13028
10	10	2023-09-30 12:15:50	1	152.039	6.67925	33	33		32745	43030	1118	10742	9633	32757	37552	1123	15826	14693
10	11	2023-09-30 12:15:50	1	122.098	6.60615	33	33		32745	42769	1118	12337	11231	32757	38548	1123	14809	13678
10	12	2023-09-30 12:15:50	1	123.817	6.58705	33	33		32745	40866	1118	12233	11125	32757	37166	1123	14523	13396
10	13	2023-09-30 12:15:50	1	117.082	6.61448	33	33		32747	40562	1015	12563	11552	32762	36900	984	14794	13799
10	14	2023-09-30 12:15:50	1	119.235	6.56923	33	33		32747	40466	1015	12421	11412	32762	37350	984	14172	13175
10	15	2023-09-30 12:15:50	1	153.049	6.6887	33	33		32747	38619	1015	10597	9587	32762	38032	984	15829	14835
10	16	2023-09-30 12:15:50	1	119.297	6.61848	33	33		32747	44509	1015	12418	11408	32762	37990	984	14851	13852
10	17	2023-09-30 12:15:50	1	126.459	6.57849	33	33		32747	45488	1015	11977	10966	32762	38598	984	14310	13318
10	18	2023-09-30 12:15:50	1	119.5	6.60005	33	33		32747	40073	1015	12405	11395	32762	35911	984	14532	13534
10	19	2023-09-30 12:15:50	1	120.536	6.58983	33	33		32756	43147	1072	12394	11329	32757	36851	1078	14545	13459
10	20	2023-09-30 12:15:50	1	122.856	6.607	33	33		32756	40107	1072	12250	11184	32757	36962	1078	14746	13657
10	21	2023-09-30 12:15:50	1	124.293	6.57984	33	33		32756	38502	1072	12162	11096	32757	37246	1078	14378	13296
10	22	2023-09-30 12:15:50	1	121.681	6.59947	33	33		32756	39099	1072	12324	11257	32757	37174	1078	14629	13547
10	23	2023-09-30 12:15:50	1	123.327	6.61485	33	33		32756	42463	1072	12224	11155	32757	39446	1078	14892	13802
10	24	2023-09-30 12:15:50	1	152.323	6.66309	33	33		32756	39561	1072	10685	9620	32757	36903	1078	15516	14438
11	1	2023-09-30 12:16:03	1	149.321	6.64086	33	33		32743	42275	1009	10761	9756	32747	37220	977	15182	14198
11	2	2023-09-30 12:16:03	1	119.03	6.54884	33	33		32743	39338	1009	12419	11421	32747	37773	977	13891	12908
11	3	2023-09-30 12:16:03	1	122.435	6.56238	33	33		32743	40781	1009	12205	11206	32747	36971	977	14024	13040
11	4	2023-09-30 12:16:03	1	121.823	6.57289	33	33		32743	41417	1009	12241	11244	32747	36178	977	14174	13188
11	5	2023-09-30 12:16:03	1	124.757	6.63534	33	33		32743	42022	1009	12067	11064	32747	37325	977	15039	14052
11	6	2023-09-30 12:16:03	1	125.022	6.6017	33	33		32743	42067	1009	12047	11048	32747	38376	977	14625	13637
11	7	2023-09-30 12:16:03	1	121.168	6.57342	33	33		32745	45644	1118	12399	11285	32757	37993	1123	14375	13241
11	8	2023-09-30 12:16:03	1	121.105	6.54654	33	33		32745	41404	1118	12397	11289	32757	38167	1123	13953	12822
11	9	2023-09-30 12:16:03	1	125.455	6.55164	33	33		32745	42027	1118	12133	11022	32757	38152	1123	14070	12936
11	10	2023-09-30 12:16:03	1	152.28	6.67608	33	33		32745	43028	1118	10726	9619	32757	37552	1123	15781	14648
11	11	2023-09-30 12:16:03	1	121.216	6.59781	33	33		32745	42769	1118	12388	11282	32757	38548	1123	14690	13559
11	12	2023-09-30 12:16:03	1	122.435	6.582	33	33		32745	40866	1118	12314	11206	32757	37166	1123	14451	13324
11	13	2023-09-30 12:16:03	1	115.87	6.60851	33	33		32747	40561	1015	12637	11628	32762	36900	984	14709	13714
11	14	2023-09-30 12:16:03	1	117.81	6.5632	33	33		32747	40465	1015	12507	11500	32762	37349	984	14083	13089
11	15	2023-09-30 12:16:03	1	153.248	6.68645	33	33		32747	38619	1015	10585	9575	32762	38032	984	15796	14803
11	16	2023-09-30 12:16:03	1	117.902	6.6109	33	33		32747	44509	1015	12504	11494	32762	37989	984	14740	13744
11	17	2023-09-30 12:16:03	1	125.171	6.57037	33	33		32747	45487	1015	12049	11039	32762	38598	984	14194	13202
11	18	2023-09-30 12:16:03	1	118.056	6.59513	33	33		32747	40074	1015	12496	11484	32762	35911	984	14462	13464
11	19	2023-09-30 12:16:03	1	119.169	6.58276	33	33		32756	43146	1072	12476	11412	32757	36851	1078	14444	13358
11	20	2023-09-30 12:16:03	1	121.376	6.60116	33	33		32756	40107	1072	12338	11272	32757	36962	1078	14663	13574
11	21	2023-09-30 12:16:03	1	123.099	6.57303	33	33		32756	38502	1072	12231	11165	32757	37247	1078	14284	13199
11	22	2023-09-30 12:16:03	1	120.376	6.59174	33	33		32756	39098	1072	12400	11335	32757	37174	1078	14519	13437
11	23	2023-09-30 12:16:03	1	121.823	6.60482	33	33		32756	42462	1072	12311	11244	32757	39447	1078	14751	13659
11	24	2023-09-30 12:16:03	1	151.952	6.66055	33	33		32756	39561	1072	10699	9634	32757	36903	1078	15480	14402
12	1	2023-09-30 12:16:16	1	149.386	6.63904	33	33		32743	42275	1009	10761	9756	32747	37220	977	15156	14172
12	2	2023-09-30 12:16:16	1	117.845	6.54206	33	33		32743	39337	1009	12498	11502	32747	37773	977	13794	12811
12	3	2023-09-30 12:16:16	1	121.091	6.55613	33	33		32743	40779	1009	12290	11294	32747	36971	977	13935	12951
12	4	2023-09-30 12:16:16	1	120.678	6.56791	33	33		32743	41417	1009	12317	11320	32747	36177	977	14099	13117
12	5	2023-09-30 12:16:16	1	123.768	6.62824	33	33		32743	42020	1009	12128	11128	32747	37325	977	14938	13951
12	6	2023-09-30 12:16:16	1	123.883	6.59582	33	33		32743	42067	1009	12120	11121	32747	38375	977	14538	13553
12	7	2023-09-30 12:16:16	1	119.86	6.56677	33	33		32745	45644	1118	12486	11372	32757	37993	1123	14280	13146
12	8	2023-09-30 12:16:16	1	119.938	6.54044	33	33		32745	41404	1118	12475	11367	32757	38168	1123	13869	12735
12	9	2023-09-30 12:16:16	1	124.162	6.54528	33	33		32745	42027	1118	12215	11104	32757	38152	1123	13979	12845
12	10	2023-09-30 12:16:16	1	151.93	6.67292	33	33		32745	43027	1118	10744	9638	32757	37552	1123	15736	14603
12	11	2023-09-30 12:16:16	1	120.032	6.58953	33	33		32745	42769	1118	12467	11361	32757	38548	1123	14572	13441
12	12	2023-09-30 12:16:16	1	121.298	6.57484	33	33		32745	40865	1118	12387	11281	32757	37166	1123	14349	13222
12	13	2023-09-30 12:16:16	1	114.641	6.60164	33	33		32747	40561	1015	12724	11715	32762	36900	984	14611	13616
12	14	2023-09-30 12:16:16	1	116.522	6.55683	33	33		32747	40465	1015	12596	11589	32762	37349	984	13992	12998
12	15	2023-09-30 12:16:16	1	153.314	6.68357	33	33		32747	38619	1015	10585	9575	32762	38032	984	15755	14762
12	16	2023-09-30 12:16:16	1	116.718	6.60312	33	33		32747	44509	1015	12586	11576	32762	37990	984	14631	13633
12	17	2023-09-30 12:16:16	1	124.03	6.5633	33	33		32747	45486	1015	12121	11112	32762	38598	984	14093	13101
12	18	2023-09-30 12:16:16	1	116.885	6.58963	33	33		32747	40073	1015	12575	11565	32762	35912	984	14389	13386
12	19	2023-09-30 12:16:16	1	117.968	6.57729	33	33		32756	43145	1072	12557	11494	32757	36850	1078	14362	13280
12	20	2023-09-30 12:16:16	1	120.095	6.5935	33	33		32756	40106	1072	12421	11357	32757	36962	1078	14554	13465
12	21	2023-09-30 12:16:16	1	121.889	6.56686	33	33		32756	38502	1072	12310	11244	32757	37247	1078	14196	13111
12	22	2023-09-30 12:16:16	1	119.157	6.58492	33	33		32756	39098	1072	12482	11417	32757	37174	1078	14422	13340
12	23	2023-09-30 12:16:16	1	120.853	6.59718	33	33		32756	42462	1072	12376	11309	32757	39447	1078	14642	13550
12	24	2023-09-30 12:16:16	1	152.17	6.6595	33	33		32756	39561	1072	10692	9627	32757	36904	1078	15469	14387
13	1	2023-09-30 12:16:30	1	149.582	6.63694	33	33		32743	42275	1009	10749	9744	32747	37221	977	15130	14142
13	2	2023-09-30 12:16:30	1	116.78	6.5373	33	33		32743	39336	1009	12562	11568	32747	37773	977	13726	12743
13	3	2023-09-30 12:16:30	1	120.082	6.55087	33	33		32743	40779	1009	12350	11354	32747	36971	977	13860	12876
13	4	2023-09-30 12:16:30	1	119.784	6.55997	33	33		32743	41417	1009	12370	11373	32747	36178	977	13990	13004
13	5	2023-09-30 12:16:30	1	122.602	6.62184	33	33		32743	42020	1009	12196	11196	32747	37325	977	14847	13860
13	6	2023-09-30 12:16:30	1	122.975	6.58881	33	33		32743	42066	1009	12171	11173	32747	38376	977	14441	13453
13	7	2023-09-30 12:16:30	1	118.988	6.55977	33	33		32745	45644	1118	12538	11424	32757	37993	1123	14180	13046
13	8	2023-09-30 12:16:30	1	118.988	6.53475	33	33		32745	41402	1118	12529	11424	32757	38168	1123	13788	12654
13	9	2023-09-30 12:16:30	1	122.975	6.53912	33	33		32745	42026	1118	12282	11173	32757	38152	1123	13891	12757
13	10	2023-09-30 12:16:30	1	151.979	6.6711	33	33		32745	43027	1118	10739	9633	32757	37552	1123	15710	14577
13	11	2023-09-30 12:16:30	1	118.802	6.58287	33	33		32745	42767	1118	12539	11436	32757	38548	1123	14477	13346
13	12	2023-09-30 12:16:30	1	120.208	6.56923	33	33		32745	40864	1118	12451	11346	32757	37167	1123	14272	13142
13	13	2023-09-30 12:16:30	1	113.422	6.59582	33	33		32747	40561	1015	12803	11794	32762	36900	984	14528	13533
13	14	2023-09-30 12:16:30	1	115.471	6.55053	33	33		32747	40465	1015	12662	11655	32762	37350	984	13905	12908
13	15	2023-09-30 12:16:30	1	153.033	6.68069	33	33		32747	38619	1015	10595	9585	32762	38033	984	15717	14721
13	16	2023-09-30 12:16:30	1	115.263	6.5954	33	33		32747	44509	1015	12679	11669	32762	37990	984	14521	13523
13	17	2023-09-30 12:16:30	1	122.634	6.55631	33	33		32747	45486	1015	12203	11194	32762	38599	984	13995	13001
13	18	2023-09-30 12:16:30	1	115.531	6.58626	33	33		32747	40072	1015	12660	11651	32762	35911	984	14336	13338
13	19	2023-09-30 12:16:30	1	116.916	6.56895	33	33		32756	43146	1072	12623	11559	32757	36850	1078	14243	13161
13	20	2023-09-30 12:16:30	1	119.05	6.58605	33	33		32756	40106	1072	12484	11420	32757	36962	1078	14448	13359
13	21	2023-09-30 12:16:30	1	120.761	6.55921	33	33		32756	38501	1072	12375	11311	32757	37247	1078	14087	13002
13	22	2023-09-30 12:16:30	1	117.908	6.57852	33	33		32756	39098	1072	12559	11494	32757	37174	1078	14331	13249
13	23	2023-09-30 12:16:30	1	119.627	6.58939	33	33		32756	42462	1072	12450	11383	32757	39447	1078	14531	13439
13	24	2023-09-30 12:16:30	1	152.198	6.6583	33	33		32756	39560	1072	10686	9623	32757	36903	1078	15448	14370
14	1	2023-09-30 12:16:43	1	149.463	6.63442	33	33		32743	42274	1009	10761	9757	32747	37221	977	15094	14106
14	2	2023-09-30 12:16:43	1	115.898	6.52975	33	33		32743	39336	1009	12631	11637	32747	37773	977	13618	12635
14	3	2023-09-30 12:16:43	1	119.053	6.54364	33	33		32743	40779	1009	12426	11430	32747	36971	977	13757	12773
14	4	2023-09-30 12:16:43	1	118.867	6.55393	33	33		32743	41417	1009	12439	11442	32747	36178	977	13904	12918
14	5	2023-09-30 12:16:43	1	121.843	6.61495	33	33		32743	42019	1009	12252	11253	32747	37325	977	14749	13762
14	6	2023-09-30 12:16:43	1	122.067	6.58097	33	33		32743	42065	1009	12235	11239	32747	38376	977	14329	13341
14	7	2023-09-30 12:16:43	1	117.713	6.55249	33	33		32745	45643	1118	12630	11517	32757	37993	1123	14076	12942
14	8	2023-09-30 12:16:43	1	117.851	6.52774	33	33		32745	41402	1118	12613	11508	32757	38168	1123	13688	12554
14	9	2023-09-30 12:16:43	1	122.324	6.53268	33	33		32745	42027	1118	12334	11223	32757	38152	1123	13799	12665
14	10	2023-09-30 12:16:43	1	151.94	6.6673	33	33		32745	43026	1118	10747	9642	32757	37552	1123	15656	14523
14	11	2023-09-30 12:16:43	1	118.035	6.57403	33	33		32745	42767	1118	12599	11496	32757	38548	1123	14351	13220
14	12	2023-09-30 12:16:43	1	119.131	6.56158	33	33		32745	40864	1118	12530	11425	32757	37167	1123	14163	13033
14	13	2023-09-30 12:16:43	1	112.479	6.58804	33	33		32747	40560	1015	12877	11870	32762	36900	984	14417	13422
14	14	2023-09-30 12:16:43	1	114.517	6.5429	33	33		32747	40465	1015	12737	11730	32762	37350	984	13796	12799
14	15	2023-09-30 12:16:43	1	153.323	6.6776	33	33		32747	38618	1015	10587	9579	32762	38033	984	15673	14677
14	16	2023-09-30 12:16:43	1	114.444	6.58825	33	33		32747	44507	1015	12743	11735	32762	37990	984	14419	13421
14	17	2023-09-30 12:16:43	1	121.763	6.54875	33	33		32747	45486	1015	12267	11258	32762	38599	984	13887	12893
14	18	2023-09-30 12:16:43	1	114.517	6.57985	33	33		32747	40072	1015	12739	11730	32762	35912	984	14250	13247
14	19	2023-09-30 12:16:43	1	115.898	6.56251	33	33		32756	43145	1072	12700	11637	32757	36851	1078	14154	13069
14	20	2023-09-30 12:16:43	1	117.897	6.57797	33	33		32756	40106	1072	12569	11505	32757	36962	1078	14333	13244
14	21	2023-09-30 12:16:43	1	119.895	6.55282	33	33		32756	38501	1072	12440	11376	32757	37247	1078	13996	12911
14	22	2023-09-30 12:16:43	1	116.983	6.57198	33	33		32756	39098	1072	12630	11565	32757	37174	1078	14238	13156
14	23	2023-09-30 12:16:43	1	118.589	6.58076	33	33		32756	42461	1072	12526	11460	32757	39447	1078	14407	13316
14	24	2023-09-30 12:16:43	1	152.071	6.6545	33	33		32756	39559	1072	10697	9636	32757	36904	1078	15398	14316
15	1	2023-09-30 12:22:33	2	149.73	6.71523	33	33		32743	42276	1011	10756	9748	32747	37219	966	16230	15260
15	2	2023-09-30 12:22:33	2	134.232	6.58645	33	33		32743	39341	1011	11539	10533	32747	37771	966	14412	13446
15	3	2023-09-30 12:22:33	2	139.43	6.59706	33	33		32743	40785	1011	11263	10256	32747	36970	966	14504	13534
15	4	2023-09-30 12:22:33	2	135.353	6.60708	33	33		32743	41424	1011	11481	10472	32747	36176	966	14641	13675
15	5	2023-09-30 12:22:33	2	140.379	6.7108	33	33		32743	42026	1011	11217	10207	32747	37323	966	16095	15125
15	6	2023-09-30 12:22:33	2	137.352	6.65233	33	33		32743	42073	1011	11374	10365	32747	38373	966	15329	14360
15	7	2023-09-30 12:22:33	2	137.881	6.62605	33	33		32745	45653	1097	11438	10337	32757	37991	1142	15141	13993
15	8	2023-09-30 12:22:33	2	136.058	6.59039	33	33		32745	41411	1097	11531	10434	32757	38166	1142	14595	13447
15	9	2023-09-30 12:22:33	2	141.141	6.58271	33	33		32745	42030	1097	11262	10168	32757	38150	1142	14528	13380
15	10	2023-09-30 12:22:33	2	152.104	6.72147	33	33		32745	43038	1097	10734	9638	32757	37549	1142	16436	15294
15	11	2023-09-30 12:22:33	2	135.501	6.6584	33	33		32745	42778	1097	11560	10464	32757	38546	1142	15568	14423
15	12	2023-09-30 12:22:33	2	137.635	6.63106	33	33		32745	40873	1097	11447	10350	32757	37165	1142	15165	14023
15	13	2023-09-30 12:22:33	2	132.764	6.64505	33	33		32747	40565	1025	11639	10614	32762	36899	978	15221	14235
15	14	2023-09-30 12:22:33	2	133.504	6.62364	33	33		32747	40468	1025	11595	10573	32762	37348	978	14937	13952
15	15	2023-09-30 12:22:33	2	153.665	6.71201	33	33		32747	38621	1025	10591	9567	32762	38031	978	16152	15167
15	16	2023-09-30 12:22:33	2	137.22	6.66288	33	33		32747	44517	1025	11400	10372	32762	37989	978	15475	14485
15	17	2023-09-30 12:22:33	2	139.758	6.65175	33	33		32747	45491	1025	11263	10239	32762	38597	978	15349	14365
15	18	2023-09-30 12:22:33	2	129.579	6.59928	33	33		32747	40075	1025	11818	10794	32762	35910	978	14511	13523
15	19	2023-09-30 12:22:33	2	133.922	6.63916	33	33		32756	43152	1063	11612	10550	32757	36849	1062	15225	14163
15	20	2023-09-30 12:22:33	2	137.919	6.65078	33	33		32756	40109	1063	11395	10335	32757	36961	1062	15350	14280
15	21	2023-09-30 12:22:33	2	138.796	6.61913	33	33		32756	38502	1063	11347	10289	32757	37246	1062	14922	13856
15	22	2023-09-30 12:22:33	2	135.687	6.64411	33	33		32756	39099	1063	11512	10454	32757	37174	1062	15248	14182
15	23	2023-09-30 12:22:33	2	137.427	6.67376	33	33		32756	42465	1063	11423	10361	32757	39445	1062	15714	14642
15	24	2023-09-30 12:22:33	2	151.299	6.68701	33	33		32756	39564	1063	10735	9675	32757	36904	1062	15844	14778
16	1	2023-09-30 12:22:46	2	149.62	6.71159	33	33		32743	42277	1011	10765	9756	32747	37220	966	16182	15208
16	2	2023-09-30 12:22:46	2	131.75	6.58393	33	33		32743	39341	1011	11680	10674	32747	37772	966	14379	13410
16	3	2023-09-30 12:22:46	2	136.323	6.59453	33	33		32743	40784	1011	11429	10423	32747	36970	966	14468	13498
16	4	2023-09-30 12:22:46	2	132.877	6.60322	33	33		32743	41423	1011	11618	10611	32747	36177	966	14591	13620
16	5	2023-09-30 12:22:46	2	137.922	6.70609	33	33		32743	42025	1011	11347	10338	32747	37323	966	16028	15058
16	6	2023-09-30 12:22:46	2	135.321	6.64981	33	33		32743	42072	1011	11485	10477	32747	38374	966	15296	14324
16	7	2023-09-30 12:22:46	2	134.879	6.62115	33	33		32745	45650	1097	11599	10501	32757	37992	1142	15074	13923
16	8	2023-09-30 12:22:46	2	133.292	6.5866	33	33		32745	41407	1097	11680	10588	32757	38167	1142	14544	13393
16	9	2023-09-30 12:22:46	2	138.226	6.57844	33	33		32745	42028	1097	11413	10322	32757	38151	1142	14470	13319
16	10	2023-09-30 12:22:46	2	151.772	6.72118	33	33		32745	43035	1097	10749	9656	32757	37550	1142	16436	15290
16	11	2023-09-30 12:22:46	2	133.401	6.6523	33	33		32745	42775	1097	11675	10582	32757	38546	1142	15481	14336
16	12	2023-09-30 12:22:46	2	135.228	6.62916	33	33		32745	40871	1097	11577	10482	32757	37166	1142	15142	13996
16	13	2023-09-30 12:22:46	2	129.935	6.64112	33	33		32747	40565	1025	11802	10777	32762	36899	978	15165	14179
16	14	2023-09-30 12:22:46	2	130.671	6.62027	33	33		32747	40468	1025	11757	10735	32762	37349	978	14892	13904
16	15	2023-09-30 12:22:46	2	153.813	6.71074	33	33		32747	38621	1025	10587	9563	32762	38032	978	16137	15149
16	16	2023-09-30 12:22:46	2	134.329	6.65902	33	33		32747	44514	1025	11556	10531	32762	37990	978	15423	14430
16	17	2023-09-30 12:22:46	2	137.054	6.6472	33	33		32747	45491	1025	11408	10384	32762	38597	978	15284	14300
16	18	2023-09-30 12:22:46	2	127.082	6.59689	33	33		32747	40074	1025	11965	10943	32762	35911	978	14481	13489
16	19	2023-09-30 12:22:46	2	131.112	6.63475	33	33		32756	43151	1063	11771	10710	32757	36850	1062	15166	14100
16	20	2023-09-30 12:22:46	2	134.971	6.64839	33	33		32756	40108	1063	11555	10496	32757	36961	1062	15316	14246
16	21	2023-09-30 12:22:46	2	136.305	6.6185	33	33		32756	38502	1063	11482	10424	32757	37246	1062	14913	13847
16	22	2023-09-30 12:22:46	2	133.292	6.64031	33	33		32756	39100	1063	11648	10588	32757	37175	1062	15197	14128
16	23	2023-09-30 12:22:46	2	134.989	6.66815	33	33		32756	42465	1063	11557	10495	32757	39446	1062	15636	14562
16	24	2023-09-30 12:22:46	2	151.598	6.68694	33	33		32756	39563	1063	10723	9664	32757	36904	1062	15843	14777
17	1	2023-09-30 12:22:59	2	149.767	6.7083	33	33		32743	42276	1011	10752	9744	32747	37220	966	16135	15161
17	2	2023-09-30 12:22:59	2	129.513	6.57995	33	33		32743	39339	1011	11798	10795	32747	37772	966	14322	13353
17	3	2023-09-30 12:22:59	2	134.056	6.59151	33	33		32743	40782	1011	11543	10540	32747	36970	966	14425	13455
17	4	2023-09-30 12:22:59	2	130.721	6.5988	33	33		32743	41422	1011	11732	10726	32747	36177	966	14528	13557
17	5	2023-09-30 12:22:59	2	135.916	6.70166	33	33		32743	42024	1011	11447	10439	32747	37324	966	15968	14995
17	6	2023-09-30 12:22:59	2	133.093	6.64575	33	33		32743	42069	1011	11597	10593	32747	38374	966	15238	14266
17	7	2023-09-30 12:22:59	2	132.535	6.61562	33	33		32745	45648	1097	11721	10624	32757	37992	1142	14995	13844
17	8	2023-09-30 12:22:59	2	130.773	6.58288	33	33		32745	41405	1097	11812	10723	32757	38167	1142	14491	13340
17	9	2023-09-30 12:22:59	2	136.607	6.57382	33	33		32745	42028	1097	11493	10402	32757	38151	1142	14404	13253
17	10	2023-09-30 12:22:59	2	151.772	6.71915	33	33		32745	43033	1097	10742	9651	32757	37551	1142	16410	15261
17	11	2023-09-30 12:22:59	2	131.144	6.64711	33	33		32745	42773	1097	11792	10702	32757	38547	1142	15410	14262
17	12	2023-09-30 12:22:59	2	132.769	6.62509	33	33		32745	40869	1097	11703	10611	32757	37166	1142	15084	13938
17	13	2023-09-30 12:22:59	2	127.346	6.63839	33	33		32747	40563	1025	11943	10921	32762	36900	978	15129	14140
17	14	2023-09-30 12:22:59	2	128.114	6.61502	33	33		32747	40468	1025	11898	10876	32762	37350	978	14820	13829
17	15	2023-09-30 12:22:59	2	153.704	6.70892	33	33		32747	38620	1025	10585	9563	32762	38033	978	16114	15123
17	16	2023-09-30 12:22:59	2	131.784	6.65369	33	33		32747	44512	1025	11690	10666	32762	37990	978	15347	14354
17	17	2023-09-30 12:22:59	2	134.843	6.64273	33	33		32747	45489	1025	11519	10497	32762	38598	978	15222	14236
17	18	2023-09-30 12:22:59	2	124.881	6.59576	33	33		32747	40074	1025	12090	11068	32762	35911	978	14465	13473
17	19	2023-09-30 12:22:59	2	128.923	6.63054	33	33		32756	43150	1063	11889	10829	32757	36850	1062	15106	14040
17	20	2023-09-30 12:22:59	2	132.141	6.6434	33	33		32756	40108	1063	11705	10646	32757	36962	1062	15248	14175
17	21	2023-09-30 12:22:59	2	133.91	6.61246	33	33		32756	38502	1063	11605	10548	32757	37247	1062	14830	13761
17	22	2023-09-30 12:22:59	2	130.721	6.63504	33	33		32756	39099	1063	11784	10726	32757	37175	1062	15122	14053
17	23	2023-09-30 12:22:59	2	132.823	6.66233	33	33		32756	42464	1063	11669	10608	32757	39446	1062	15553	14479
17	24	2023-09-30 12:22:59	2	151.554	6.68638	33	33		32756	39561	1063	10717	9661	32757	36904	1062	15835	14769
18	1	2023-09-30 12:23:13	2	149.754	6.70634	33	33		32743	42275	1011	10747	9740	32747	37220	966	16107	15133
18	2	2023-09-30 12:23:13	2	127.418	6.57617	33	33		32743	39339	1011	11913	10911	32747	37773	966	14271	13299
18	3	2023-09-30 12:23:13	2	131.9	6.58793	33	33		32743	40781	1011	11655	10654	32747	36971	966	14377	13404
18	4	2023-09-30 12:23:13	2	128.894	6.59269	33	33		32743	41420	1011	11828	10825	32747	36178	966	14445	13470
18	5	2023-09-30 12:23:13	2	133.812	6.69631	33	33		32743	42022	1011	11553	10548	32747	37324	966	15892	14919
18	6	2023-09-30 12:23:13	2	131.49	6.6426	33	33		32743	42069	1011	11681	10677	32747	38375	966	15196	14221
18	7	2023-09-30 12:23:13	2	130.623	6.61121	33	33		32745	45646	1097	11821	10726	32757	37992	1142	14932	13781
18	8	2023-09-30 12:23:13	2	128.998	6.57748	33	33		32745	41405	1097	11908	10819	32757	38168	1142	14416	13263
18	9	2023-09-30 12:23:13	2	134.378	6.56983	33	33		32745	42027	1097	11607	10517	32757	38151	1142	14346	13196
18	10	2023-09-30 12:23:13	2	151.739	6.71795	33	33		32745	43030	1097	10736	9648	32757	37551	1142	16393	15244
18	11	2023-09-30 12:23:13	2	129.397	6.64101	33	33		32745	42771	1097	11884	10796	32757	38548	1142	15325	14175
18	12	2023-09-30 12:23:13	2	130.993	6.62116	33	33		32745	40867	1097	11794	10705	32757	37166	1142	15028	13882
18	13	2023-09-30 12:23:13	2	125.381	6.63355	33	33		32747	40563	1025	12054	11032	32762	36900	978	15060	14071
18	14	2023-09-30 12:23:13	2	126.2	6.60991	33	33		32747	40466	1025	12002	10983	32762	37350	978	14747	13756
18	15	2023-09-30 12:23:13	2	153.762	6.70674	33	33		32747	38619	1025	10576	9556	32762	38033	978	16083	15092
18	16	2023-09-30 12:23:13	2	129.711	6.64997	33	33		32747	44510	1025	11799	10778	32762	37989	978	15291	14301
18	17	2023-09-30 12:23:13	2	132.923	6.63629	33	33		32747	45489	1025	11619	10597	32762	38599	978	15133	14144
18	18	2023-09-30 12:23:13	2	122.754	6.59252	33	33		32747	40074	1025	12214	11192	32762	35912	978	14424	13427
18	19	2023-09-30 12:23:13	2	126.892	6.62529	33	33		32756	43149	1063	12001	10942	32757	36850	1062	15031	13965
18	20	2023-09-30 12:23:13	2	130.253	6.63891	33	33		32756	40107	1063	11804	10747	32757	36962	1062	15184	14111
18	21	2023-09-30 12:23:13	2	132.132	6.60783	33	33		32756	38502	1063	11698	10641	32757	37246	1062	14761	13695
18	22	2023-09-30 12:23:13	2	128.652	6.62977	33	33		32756	39098	1063	11895	10839	32757	37175	1062	15047	13978
18	23	2023-09-30 12:23:13	2	130.852	6.65511	33	33		32756	42463	1063	11773	10713	32757	39447	1062	15452	14376
18	24	2023-09-30 12:23:13	2	151.543	6.68574	33	33		32756	39561	1063	10713	9657	32757	36905	1062	15830	14760
19	1	2023-09-30 12:23:26	2	149.749	6.70346	33	33		32743	42275	1011	10748	9741	32747	37221	966	16069	15092
19	2	2023-09-30 12:23:26	2	125.547	6.57079	33	33		32743	39338	1011	12024	11023	32747	37773	966	14194	13222
19	3	2023-09-30 12:23:26	2	130.042	6.58365	33	33		32743	40780	1011	11760	10760	32747	36971	966	14316	13343
19	4	2023-09-30 12:23:26	2	127.4	6.58805	33	33		32743	41418	1011	11914	10913	32747	36178	966	14379	13404
19	5	2023-09-30 12:23:26	2	132.292	6.69083	33	33		32743	42020	1011	11636	10633	32747	37325	966	15818	14841
19	6	2023-09-30 12:23:26	2	130.077	6.63735	33	33		32743	42067	1011	11759	10758	32747	38375	966	15121	14146
19	7	2023-09-30 12:23:26	2	129.014	6.60435	33	33		32745	45646	1097	11914	10819	32757	37993	1142	14837	13683
19	8	2023-09-30 12:23:26	2	127.078	6.57278	33	33		32745	41403	1097	12018	10932	32757	38168	1142	14349	13196
19	9	2023-09-30 12:23:26	2	132.615	6.56375	33	33		32745	42026	1097	11704	10615	32757	38151	1142	14259	13109
19	10	2023-09-30 12:23:26	2	151.821	6.71613	33	33		32745	43028	1097	10731	9645	32757	37552	1142	16371	15218
19	11	2023-09-30 12:23:26	2	127.742	6.63358	33	33		32745	42769	1097	11979	10893	32757	38548	1142	15219	14069
19	12	2023-09-30 12:23:26	2	129.032	6.61779	33	33		32745	40867	1097	11907	10818	32757	37166	1142	14980	13834
19	13	2023-09-30 12:23:26	2	123.599	6.62794	33	33		32747	40562	1025	12162	11141	32762	36900	978	14980	13991
19	14	2023-09-30 12:23:26	2	124.502	6.60256	33	33		32747	40465	1025	12104	11086	32762	37350	978	14642	13651
19	15	2023-09-30 12:23:26	2	153.645	6.70527	33	33		32747	38619	1025	10582	9562	32762	38033	978	16062	15071
19	16	2023-09-30 12:23:26	2	127.981	6.64443	33	33		32747	44509	1025	11899	10879	32762	37990	978	15215	14222
19	17	2023-09-30 12:23:26	2	130.921	6.63013	33	33		32747	45487	1025	11730	10710	32762	38599	978	15045	14056
19	18	2023-09-30 12:23:26	2	121.325	6.589	33	33		32747	40074	1025	12304	11282	32762	35911	978	14369	13377
19	19	2023-09-30 12:23:26	2	125.23	6.62031	33	33		32756	43148	1063	12100	11042	32757	36850	1062	14960	13894
19	20	2023-09-30 12:23:26	2	128.273	6.63286	33	33		32756	40107	1063	11919	10862	32757	36962	1062	15098	14025
19	21	2023-09-30 12:23:26	2	130.393	6.60383	33	33		32756	38501	1063	11795	10740	32757	37247	1062	14707	13638
19	22	2023-09-30 12:23:26	2	126.891	6.62492	33	33		32756	39098	1063	11999	10943	32757	37175	1062	14978	13909
19	23	2023-09-30 12:23:26	2	129.084	6.64718	33	33		32756	42462	1063	11874	10815	32757	39446	1062	15337	14263
19	24	2023-09-30 12:23:26	2	151.581	6.68377	33	33		32756	39560	1063	10710	9656	32757	36905	1062	15802	14732
20	1	2023-09-30 12:23:39	2	149.609	6.70031	33	33		32743	42275	1011	10751	9744	32747	37221	966	16024	15047
20	2	2023-09-30 12:23:39	2	124.014	6.56792	33	33		32743	39337	1011	12110	11111	32747	37774	966	14156	13181
20	3	2023-09-30 12:23:39	2	128.317	6.57839	33	33		32743	40780	1011	11855	10855	32747	36971	966	14241	13268
20	4	2023-09-30 12:23:39	2	125.721	6.58251	33	33		32743	41417	1011	12007	11008	32747	36178	966	14300	13325
20	5	2023-09-30 12:23:39	2	130.739	6.68541	33	33		32743	42019	1011	11717	10716	32747	37325	966	15741	14764
20	6	2023-09-30 12:23:39	2	128.575	6.63146	33	33		32743	42066	1011	11840	10840	32747	38376	966	15039	14062
20	7	2023-09-30 12:23:39	2	127.239	6.59868	33	33		32745	45644	1097	12011	10918	32757	37993	1142	14756	13602
20	8	2023-09-30 12:23:39	2	125.404	6.56787	33	33		32745	41402	1097	12112	11027	32757	38168	1142	14279	13126
20	9	2023-09-30 12:23:39	2	131.199	6.55899	33	33		32745	42026	1097	11779	10690	32757	38152	1142	14194	13041
20	10	2023-09-30 12:23:39	2	152.137	6.71521	33	33		32745	43027	1097	10712	9627	32757	37552	1142	16358	15205
20	11	2023-09-30 12:23:39	2	126.073	6.62747	33	33		32745	42768	1097	12071	10987	32757	38548	1142	15132	13982
20	12	2023-09-30 12:23:39	2	127.307	6.61267	33	33		32745	40866	1097	12001	10914	32757	37167	1142	14910	13761
20	13	2023-09-30 12:23:39	2	122.097	6.62359	33	33		32747	40561	1025	12248	11229	32762	36901	978	14922	13929
20	14	2023-09-30 12:23:39	2	122.775	6.59717	33	33		32747	40465	1025	12205	11187	32762	37351	978	14568	13574
20	15	2023-09-30 12:23:39	2	153.502	6.70183	33	33		32747	38618	1025	10583	9565	32762	38034	978	16016	15022
20	16	2023-09-30 12:23:39	2	126.292	6.63784	33	33		32747	44507	1025	11992	10974	32762	37990	978	15121	14128
20	17	2023-09-30 12:23:39	2	129.216	6.62306	33	33		32747	45487	1025	11823	10803	32762	38599	978	14944	13955
20	18	2023-09-30 12:23:39	2	119.327	6.58562	33	33		32747	40072	1025	12423	11404	32762	35911	978	14321	13329
20	19	2023-09-30 12:23:39	2	123.523	6.6145	33	33		32756	43146	1063	12196	11141	32757	36851	1062	14881	13811
20	20	2023-09-30 12:23:39	2	126.764	6.6278	33	33		32756	40106	1063	12001	10946	32757	36962	1062	15026	13953
20	21	2023-09-30 12:23:39	2	128.61	6.59906	33	33		32756	38501	1063	11893	10838	32757	37247	1062	14639	13570
20	22	2023-09-30 12:23:39	2	125.187	6.61873	33	33		32756	39096	1063	12092	11040	32757	37175	1062	14890	13821
20	23	2023-09-30 12:23:39	2	127.426	6.64024	33	33		32756	42462	1063	11966	10907	32757	39447	1062	15240	14164
20	24	2023-09-30 12:23:39	2	151.549	6.68215	33	33		32756	39560	1063	10708	9654	32757	36905	1062	15779	14709
21	1	2023-09-30 12:23:52	2	149.667	6.6973	33	33		32743	42273	1011	10745	9740	32747	37221	966	15981	15004
21	2	2023-09-30 12:23:52	2	122.553	6.561	33	33		32743	39337	1011	12198	11199	32747	37774	966	14057	13082
21	3	2023-09-30 12:23:52	2	126.805	6.57439	33	33		32743	40779	1011	11940	10942	32747	36971	966	14184	13211
21	4	2023-09-30 12:23:52	2	124.102	6.57661	33	33		32743	41417	1011	12103	11104	32747	36178	966	14216	13241
21	5	2023-09-30 12:23:52	2	128.911	6.68007	33	33		32743	42018	1011	11819	10819	32747	37325	966	15665	14688
21	6	2023-09-30 12:23:52	2	126.974	6.62663	33	33		32743	42065	1011	11931	10932	32747	38376	966	14970	13993
21	7	2023-09-30 12:23:52	2	125.377	6.59329	33	33		32745	45643	1097	12119	11027	32757	37993	1142	14679	13525
21	8	2023-09-30 12:23:52	2	123.888	6.56212	33	33		32745	41400	1097	12199	11117	32757	38169	1142	14200	13044
21	9	2023-09-30 12:23:52	2	129.467	6.5536	33	33		32745	42025	1097	11874	10787	32757	38153	1142	14120	12964
21	10	2023-09-30 12:23:52	2	151.717	6.71353	33	33		32745	43026	1097	10729	9645	32757	37552	1142	16334	15181
21	11	2023-09-30 12:23:52	2	124.448	6.62018	33	33		32745	42768	1097	12167	11083	32757	38549	1142	15031	13878
21	12	2023-09-30 12:23:52	2	125.761	6.60783	33	33		32745	40864	1097	12088	11004	32757	37167	1142	14841	13692
21	13	2023-09-30 12:23:52	2	120.382	6.61812	33	33		32747	40560	1025	12353	11335	32762	36901	978	14844	13851
21	14	2023-09-30 12:23:52	2	121.397	6.59121	33	33		32747	40464	1025	12287	11271	32762	37351	978	14483	13489
21	15	2023-09-30 12:23:52	2	153.764	6.69965	33	33		32747	38618	1025	10570	9552	32762	38034	978	15985	14991
21	16	2023-09-30 12:23:52	2	124.58	6.63139	33	33		32747	44506	1025	12092	11075	32762	37990	978	15029	14036
21	17	2023-09-30 12:23:52	2	127.672	6.61614	33	33		32747	45485	1025	11909	10891	32762	38600	978	14847	13856
21	18	2023-09-30 12:23:52	2	117.984	6.5821	33	33		32747	40073	1025	12509	11489	32762	35911	978	14271	13279
21	19	2023-09-30 12:23:52	2	121.749	6.60868	33	33		32756	43146	1063	12304	11249	32757	36851	1062	14798	13728
21	20	2023-09-30 12:23:52	2	125.044	6.62091	33	33		32756	40105	1063	12101	11047	32757	36963	1062	14932	13855
21	21	2023-09-30 12:23:52	2	127.144	6.59331	33	33		32756	38500	1063	11975	10922	32757	37247	1062	14557	13488
21	22	2023-09-30 12:23:52	2	123.659	6.61367	33	33		32756	39096	1063	12183	11131	32757	37175	1062	14818	13749
21	23	2023-09-30 12:23:52	2	126.012	6.63308	33	33		32756	42461	1063	12046	10989	32757	39447	1062	15138	14062
21	24	2023-09-30 12:23:52	2	151.652	6.6818	33	33		32756	39558	1063	10699	9648	32757	36904	1062	15770	14704
22	1	2023-09-30 12:24:05	2	149.455	6.69464	33	33		32743	42273	1011	10758	9753	32747	37221	966	15943	14966
22	2	2023-09-30 12:24:05	2	121.319	6.5559	33	33		32743	39336	1011	12277	11280	32747	37774	966	13984	13009
22	3	2023-09-30 12:24:05	2	125.442	6.56961	33	33		32743	40778	1011	12024	11027	32747	36972	966	14120	13143
22	4	2023-09-30 12:24:05	2	123.251	6.57071	33	33		32743	41416	1011	12157	11160	32747	36179	966	14136	13157
22	5	2023-09-30 12:24:05	2	127.669	6.67332	33	33		32743	42017	1011	11894	10895	32747	37326	966	15572	14592
22	6	2023-09-30 12:24:05	2	125.96	6.62159	33	33		32743	42064	1011	11993	10996	32747	38376	966	14898	13921
22	7	2023-09-30 12:24:05	2	124.184	6.58727	33	33		32745	45642	1097	12194	11103	32757	37994	1142	14595	13439
22	8	2023-09-30 12:24:05	2	122.328	6.55706	33	33		32745	41399	1097	12297	11217	32757	38169	1142	14128	12972
22	9	2023-09-30 12:24:05	2	128.303	6.54919	33	33		32745	42023	1097	11943	10858	32757	38153	1142	14057	12901
22	10	2023-09-30 12:24:05	2	152.066	6.71009	33	33		32745	43024	1097	10714	9632	32757	37553	1142	16288	15132
22	11	2023-09-30 12:24:05	2	123.447	6.61345	33	33		32745	42767	1097	12231	11148	32757	38549	1142	14935	13782
22	12	2023-09-30 12:24:05	2	124.299	6.60242	33	33		32745	40864	1097	12180	11096	32757	37167	1142	14764	13615
22	13	2023-09-30 12:24:05	2	119.1	6.61363	33	33		32747	40560	1025	12439	11421	32762	36901	978	14780	13787
22	14	2023-09-30 12:24:05	2	119.802	6.58421	33	33		32747	40463	1025	12390	11376	32762	37351	978	14383	13389
22	15	2023-09-30 12:24:05	2	153.762	6.69733	33	33		32747	38617	1025	10571	9555	32762	38034	978	15952	14958
22	16	2023-09-30 12:24:05	2	123.202	6.62521	33	33		32747	44505	1025	12179	11163	32762	37990	978	14941	13948
22	17	2023-09-30 12:24:05	2	126.364	6.61012	33	33		32747	45484	1025	11989	10972	32762	38600	978	14761	13770
22	18	2023-09-30 12:24:05	2	116.467	6.5776	33	33		32747	40071	1025	12610	11593	32762	35912	978	14212	13215
22	19	2023-09-30 12:24:05	2	120.763	6.60266	33	33		32756	43144	1063	12368	11315	32757	36851	1062	14712	13642
22	20	2023-09-30 12:24:05	2	123.398	6.61613	33	33		32756	40105	1063	12205	11151	32757	36962	1062	14860	13787
22	21	2023-09-30 12:24:05	2	125.592	6.58896	33	33		32756	38500	1063	12071	11018	32757	37247	1062	14495	13426
22	22	2023-09-30 12:24:05	2	122.039	6.60741	33	33		32756	39096	1063	12287	11235	32757	37176	1062	14733	13660
22	23	2023-09-30 12:24:05	2	124.266	6.62593	33	33		32756	42460	1063	12154	11098	32757	39448	1062	15038	13960
22	24	2023-09-30 12:24:05	2	151.521	6.68011	33	33		32756	39558	1063	10708	9657	32757	36905	1062	15750	14680
23	1	2023-09-30 12:24:18	2	149.666	6.69212	33	33		32743	42272	1011	10753	9749	32747	37221	966	15907	14930
23	2	2023-09-30 12:24:18	2	120.21	6.55066	33	33		32743	39335	1011	12353	11358	32747	37774	966	13909	12934
23	3	2023-09-30 12:24:18	2	123.997	6.564	33	33		32743	40777	1011	12117	11122	32747	36972	966	14039	13063
23	4	2023-09-30 12:24:18	2	122.035	6.56524	33	33		32743	41414	1011	12238	11243	32747	36179	966	14058	13079
23	5	2023-09-30 12:24:18	2	126.826	6.66685	33	33		32743	42017	1011	11951	10952	32747	37326	966	15480	14500
23	6	2023-09-30 12:24:18	2	124.986	6.6148	33	33		32743	42063	1011	12058	11062	32747	38377	966	14804	13824
23	7	2023-09-30 12:24:18	2	122.744	6.58084	33	33		32745	45641	1097	12289	11199	32757	37994	1142	14503	13347
23	8	2023-09-30 12:24:18	2	121.317	6.55124	33	33		32745	41398	1097	12367	11288	32757	38169	1142	14044	12889
23	9	2023-09-30 12:24:18	2	127.216	6.54395	33	33		32745	42024	1097	12015	10929	32757	38153	1142	13981	12826
23	10	2023-09-30 12:24:18	2	151.864	6.7084	33	33		32745	43023	1097	10728	9647	32757	37553	1142	16264	15108
23	11	2023-09-30 12:24:18	2	122.26	6.6058	33	33		32745	42767	1097	12312	11229	32757	38550	1142	14828	13673
23	12	2023-09-30 12:24:18	2	123.133	6.59723	33	33		32745	40862	1097	12256	11175	32757	37167	1142	14690	13541
23	13	2023-09-30 12:24:18	2	117.563	6.60788	33	33		32747	40559	1025	12545	11529	32762	36901	978	14698	13705
23	14	2023-09-30 12:24:18	2	118.791	6.57882	33	33		32747	40463	1025	12463	11449	32762	37352	978	14309	13312
23	15	2023-09-30 12:24:18	2	153.511	6.69558	33	33		32747	38616	1025	10587	9572	32762	38034	978	15927	14933
23	16	2023-09-30 12:24:18	2	121.907	6.61918	33	33		32747	44505	1025	12267	11251	32762	37991	978	14858	13862
23	17	2023-09-30 12:24:18	2	124.936	6.60291	33	33		32747	45485	1025	12083	11065	32762	38600	978	14658	13667
23	18	2023-09-30 12:24:18	2	115.275	6.57499	33	33		32747	40071	1025	12698	11681	32762	35912	978	14174	13178
23	19	2023-09-30 12:24:18	2	119.334	6.5967	33	33		32756	43144	1063	12467	11414	32757	36851	1062	14627	13557
23	20	2023-09-30 12:24:18	2	122.067	6.60939	33	33		32756	40104	1063	12293	11241	32757	36963	1062	14768	13691
23	21	2023-09-30 12:24:18	2	124.309	6.58264	33	33		32756	38499	1063	12154	11103	32757	37248	1062	14408	13336
23	22	2023-09-30 12:24:18	2	120.841	6.60221	33	33		32756	39095	1063	12368	11318	32757	37176	1062	14658	13586
23	23	2023-09-30 12:24:18	2	123.425	6.61843	33	33		32756	42460	1063	12213	11157	32757	39447	1062	14929	13853
23	24	2023-09-30 12:24:18	2	151.755	6.67913	33	33		32756	39557	1063	10701	9652	32757	36905	1062	15736	14666
24	1	2023-09-30 12:24:32	2	149.526	6.6896	33	33		32743	42271	1011	10754	9752	32747	37221	966	15871	14894
24	2	2023-09-30 12:24:32	2	118.777	6.54555	33	33		32743	39335	1011	12440	11445	32747	37775	966	13839	12861
24	3	2023-09-30 12:24:32	2	122.635	6.55852	33	33		32743	40777	1011	12196	11201	32747	36972	966	13961	12985
24	4	2023-09-30 12:24:32	2	120.701	6.5599	33	33		32743	41414	1011	12316	11322	32747	36179	966	13982	13003
24	5	2023-09-30 12:24:32	2	125.358	6.66115	33	33		32743	42016	1011	12032	11035	32747	37326	966	15399	14419
24	6	2023-09-30 12:24:32	2	123.382	6.60919	33	33		32743	42062	1011	12150	11155	32747	38377	966	14724	13744
24	7	2023-09-30 12:24:32	2	121.527	6.57489	33	33		32745	45641	1097	12360	11270	32757	37994	1142	14418	13262
24	8	2023-09-30 12:24:32	2	120.087	6.54542	33	33		32745	41398	1097	12440	11361	32757	38169	1142	13961	12806
24	9	2023-09-30 12:24:32	2	125.758	6.53863	33	33		32745	42023	1097	12095	11011	32757	38153	1142	13905	12750
24	10	2023-09-30 12:24:32	2	151.941	6.7065	33	33		32745	43022	1097	10720	9640	32757	37553	1142	16237	15081
24	11	2023-09-30 12:24:32	2	120.907	6.59949	33	33		32745	42765	1097	12389	11309	32757	38549	1142	14736	13583
24	12	2023-09-30 12:24:32	2	121.751	6.59147	33	33		32745	40861	1097	12335	11256	32757	37167	1142	14608	13459
24	13	2023-09-30 12:24:32	2	116.305	6.60164	33	33		32747	40559	1025	12623	11607	32762	36901	978	14609	13616
24	14	2023-09-30 12:24:32	2	117.319	6.5714	33	33		32747	40463	1025	12554	11540	32762	37352	978	14203	13206
24	15	2023-09-30 12:24:32	2	153.634	6.69256	33	33		32747	38616	1025	10578	9563	32762	38034	978	15884	14890
24	16	2023-09-30 12:24:32	2	120.433	6.61245	33	33		32747	44504	1025	12354	11339	32762	37991	978	14761	13766
24	17	2023-09-30 12:24:32	2	123.528	6.59528	33	33		32747	45484	1025	12163	11146	32762	38601	978	14551	13558
24	18	2023-09-30 12:24:32	2	113.93	6.57098	33	33		32747	40071	1025	12784	11767	32762	35912	978	14117	13121
24	19	2023-09-30 12:24:32	2	118.022	6.59095	33	33		32756	43143	1063	12545	11494	32757	36851	1062	14545	13475
24	20	2023-09-30 12:24:32	2	120.749	6.6032	33	33		32756	40104	1063	12371	11319	32757	36963	1062	14679	13603
24	21	2023-09-30 12:24:32	2	123.073	6.57808	33	33		32756	38499	1063	12225	11174	32757	37247	1062	14340	13271
24	22	2023-09-30 12:24:32	2	119.617	6.59553	33	33		32756	39095	1063	12441	11391	32757	37176	1062	14563	13491
24	23	2023-09-30 12:24:32	2	121.975	6.6105	33	33		32756	42460	1063	12298	11242	32757	39448	1062	14818	13740
24	24	2023-09-30 12:24:32	2	151.701	6.67653	33	33		32756	39558	1063	10702	9651	32757	36906	1062	15703	14629
25	1	2023-09-30 12:24:45	2	149.329	6.68792	33	33		32743	42272	1011	10766	9762	32747	37222	966	15851	14870
25	2	2023-09-30 12:24:45	2	117.564	6.53961	33	33		32743	39334	1011	12518	11525	32747	37775	966	13753	12776
25	3	2023-09-30 12:24:45	2	121.257	6.55508	33	33		32743	40776	1011	12281	11288	32747	36972	966	13912	12936
25	4	2023-09-30 12:24:45	2	119.493	6.55386	33	33		32743	41414	1011	12394	11400	32747	36179	966	13896	12917
25	5	2023-09-30 12:24:45	2	124.249	6.65433	33	33		32743	42015	1011	12099	11103	32747	37326	966	15302	14322
25	6	2023-09-30 12:24:45	2	122.522	6.60303	33	33		32743	42061	1011	12202	11209	32747	38376	966	14633	13656
25	7	2023-09-30 12:24:45	2	120.292	6.56859	33	33		32745	45640	1097	12438	11349	32757	37994	1142	14328	13172
25	8	2023-09-30 12:24:45	2	118.902	6.53938	33	33		32745	41397	1097	12515	11438	32757	38169	1142	13875	12720
25	9	2023-09-30 12:24:45	2	124.793	6.5324	33	33		32745	42023	1097	12154	11070	32757	38153	1142	13816	12661
25	10	2023-09-30 12:24:45	2	151.935	6.70341	33	33		32745	43022	1097	10721	9641	32757	37553	1142	16193	15037
25	11	2023-09-30 12:24:45	2	119.93	6.59149	33	33		32745	42765	1097	12452	11372	32757	38550	1142	14624	13469
25	12	2023-09-30 12:24:45	2	120.402	6.58488	33	33		32745	40860	1097	12420	11342	32757	37167	1142	14514	13365
25	13	2023-09-30 12:24:45	2	115.081	6.59715	33	33		32747	40558	1025	12704	11690	32762	36901	978	14545	13552
25	14	2023-09-30 12:24:45	2	116.006	6.5651	33	33		32747	40462	1025	12640	11628	32762	37352	978	14113	13116
25	15	2023-09-30 12:24:45	2	153.872	6.69045	33	33		32747	38616	1025	10568	9553	32762	38035	978	15857	14860
25	16	2023-09-30 12:24:45	2	119.399	6.60627	33	33		32747	44504	1025	12421	11406	32762	37990	978	14671	13678
25	17	2023-09-30 12:24:45	2	122.522	6.58829	33	33		32747	45485	1025	12227	11209	32762	38601	978	14451	13458
25	18	2023-09-30 12:24:45	2	112.711	6.56556	33	33		32747	40070	1025	12867	11852	32762	35912	978	14040	13044
25	19	2023-09-30 12:24:45	2	116.956	6.58542	33	33		32756	43142	1063	12615	11565	32757	36851	1062	14466	13396
25	20	2023-09-30 12:24:45	2	119.508	6.59631	33	33		32756	40103	1063	12449	11399	32757	36963	1062	14581	13505
25	21	2023-09-30 12:24:45	2	121.928	6.57135	33	33		32756	38498	1063	12295	11246	32757	37248	1062	14247	13175
25	22	2023-09-30 12:24:45	2	118.223	6.58956	33	33		32756	39094	1063	12530	11482	32757	37176	1062	14478	13406
25	23	2023-09-30 12:24:45	2	120.844	6.60272	33	33		32756	42459	1063	12369	11314	32757	39447	1062	14705	13629
25	24	2023-09-30 12:24:45	2	151.674	6.67568	33	33		32756	39557	1063	10702	9653	32757	36905	1062	15687	14617
26	1	2023-09-30 12:24:58	2	149.544	6.68393	33	33		32743	42271	1011	10746	9744	32747	37222	966	15794	14813
26	2	2023-09-30 12:24:58	2	116.273	6.53381	33	33		32743	39334	1011	12591	11599	32747	37775	966	13670	12693
26	3	2023-09-30 12:24:58	2	120.028	6.54673	33	33		32743	40775	1011	12347	11355	32747	36972	966	13793	12817
26	4	2023-09-30 12:24:58	2	118.269	6.54748	33	33		32743	41413	1011	12461	11468	32747	36179	966	13805	12826
26	5	2023-09-30 12:24:58	2	123.099	6.64793	33	33		32743	42015	1011	12159	11163	32747	37326	966	15211	14231
26	6	2023-09-30 12:24:58	2	121.2	6.5968	33	33		32743	42061	1011	12274	11281	32747	38377	966	14546	13567
26	7	2023-09-30 12:24:58	2	118.857	6.56145	33	33		32745	45640	1097	12519	11430	32757	37995	1142	14229	13070
26	8	2023-09-30 12:24:58	2	117.395	6.53286	33	33		32745	41397	1097	12602	11525	32757	38170	1142	13785	12627
26	9	2023-09-30 12:24:58	2	123.392	6.52757	33	33		32745	42023	1097	12229	11145	32757	38153	1142	13747	12592
26	10	2023-09-30 12:24:58	2	151.985	6.70074	33	33		32745	43021	1097	10710	9631	32757	37554	1142	16158	14999
26	11	2023-09-30 12:24:58	2	118.47	6.58287	33	33		32745	42764	1097	12534	11455	32757	38550	1142	14501	13346
26	12	2023-09-30 12:24:58	2	118.795	6.57814	33	33		32745	40860	1097	12511	11434	32757	37168	1142	14421	13269
26	13	2023-09-30 12:24:58	2	113.895	6.58993	33	33		32747	40558	1025	12773	11759	32762	36901	978	14441	13449
26	14	2023-09-30 12:24:58	2	114.883	6.55767	33	33		32747	40462	1025	12704	11692	32762	37352	978	14007	13010
26	15	2023-09-30 12:24:58	2	153.659	6.68694	33	33		32747	38615	1025	10568	9555	32762	38035	978	15806	14810
26	16	2023-09-30 12:24:58	2	117.716	6.59821	33	33		32747	44502	1025	12517	11504	32762	37991	978	14558	13563
26	17	2023-09-30 12:24:58	2	121.072	6.58003	33	33		32747	45483	1025	12305	11289	32762	38601	978	14333	13340
26	18	2023-09-30 12:24:58	2	111.624	6.56056	33	33		32747	40070	1025	12931	11916	32762	35912	978	13969	12973
26	19	2023-09-30 12:24:58	2	115.642	6.57806	33	33		32756	43142	1063	12691	11641	32757	36851	1062	14361	13291
26	20	2023-09-30 12:24:58	2	118.115	6.59125	33	33		32756	40103	1063	12528	11478	32757	36963	1062	14509	13433
26	21	2023-09-30 12:24:58	2	120.723	6.56545	33	33		32756	38498	1063	12359	11311	32757	37248	1062	14163	13091
26	22	2023-09-30 12:24:58	2	116.878	6.58323	33	33		32756	39094	1063	12607	11559	32757	37176	1062	14388	13316
26	23	2023-09-30 12:24:58	2	119.48	6.59458	33	33		32756	42458	1063	12443	11390	32757	39448	1062	14591	13513
26	24	2023-09-30 12:24:58	2	151.614	6.67357	33	33		32756	39557	1063	10697	9648	32757	36905	1062	15657	14587
27	1	2023-09-30 12:25:11	2	149.762	6.68113	33	33		32743	42271	1011	10734	9732	32747	37222	966	15754	14773
27	2	2023-09-30 12:25:11	2	115.172	6.52675	33	33		32743	39333	1011	12660	11670	32747	37775	966	13569	12592
27	3	2023-09-30 12:25:11	2	118.664	6.5416	33	33		32743	40774	1011	12430	11440	32747	36972	966	13720	12744
27	4	2023-09-30 12:25:11	2	117.327	6.54109	33	33		32743	41412	1011	12518	11527	32747	36179	966	13713	12735
27	5	2023-09-30 12:25:11	2	121.801	6.63984	33	33		32743	42014	1011	12235	11241	32747	37326	966	15096	14116
27	6	2023-09-30 12:25:11	2	120.211	6.59042	33	33		32743	42061	1011	12334	11341	32747	38377	966	14455	13476
27	7	2023-09-30 12:25:11	2	117.449	6.55557	33	33		32745	45638	1097	12606	11519	32757	37994	1142	14142	12986
27	8	2023-09-30 12:25:11	2	116.401	6.52612	33	33		32745	41397	1097	12665	11588	32757	38170	1142	13689	12531
27	9	2023-09-30 12:25:11	2	121.881	6.52128	33	33		32745	42022	1097	12319	11236	32757	38154	1142	13660	12502
27	10	2023-09-30 12:25:11	2	151.925	6.69807	33	33		32745	43020	1097	10710	9632	32757	37554	1142	16120	14961
27	11	2023-09-30 12:25:11	2	117.372	6.57621	33	33		32745	42764	1097	12603	11524	32757	38550	1142	14406	13251
27	12	2023-09-30 12:25:11	2	117.678	6.5726	33	33		32745	40859	1097	12580	11504	32757	37168	1142	14342	13190
27	13	2023-09-30 12:25:11	2	112.504	6.58418	33	33		32747	40557	1025	12864	11852	32762	36901	978	14359	13367
27	14	2023-09-30 12:25:11	2	113.477	6.55186	33	33		32747	40461	1025	12796	11785	32762	37352	978	13924	12927
27	15	2023-09-30 12:25:11	2	153.51	6.68364	33	33		32747	38615	1025	10573	9560	32762	38035	978	15759	14763
27	16	2023-09-30 12:25:11	2	116.537	6.59049	33	33		32747	44502	1025	12592	11579	32762	37991	978	14448	13453
27	17	2023-09-30 12:25:11	2	119.833	6.5724	33	33		32747	45483	1025	12381	11365	32762	38601	978	14224	13231
27	18	2023-09-30 12:25:11	2	110.324	6.55704	33	33		32747	40070	1025	13020	12005	32762	35912	978	13919	12923
27	19	2023-09-30 12:25:11	2	114.504	6.57182	33	33		32756	43142	1063	12765	11715	32757	36851	1062	14271	13202
27	20	2023-09-30 12:25:11	2	116.916	6.58373	33	33		32756	40103	1063	12604	11554	32757	36963	1062	14402	13326
27	21	2023-09-30 12:25:11	2	119.301	6.55886	33	33		32756	38498	1063	12447	11399	32757	37248	1062	14069	12997
27	22	2023-09-30 12:25:11	2	115.724	6.57557	33	33		32756	39094	1063	12680	11633	32757	37176	1062	14279	13207
27	23	2023-09-30 12:25:11	2	118.478	6.58525	33	33		32756	42458	1063	12505	11452	32757	39448	1062	14458	13380
27	24	2023-09-30 12:25:11	2	151.597	6.67097	33	33		32756	39556	1063	10695	9647	32757	36906	1062	15624	14550
28	1	2023-09-30 12:25:24	2	149.397	6.67685	33	33		32743	42271	1011	10758	9756	32747	37223	966	15696	14712
28	2	2023-09-30 12:25:24	2	114.342	6.5208	33	33		32743	39333	1011	12726	11736	32747	37776	966	13487	12507
28	3	2023-09-30 12:25:24	2	117.642	6.53578	33	33		32743	40774	1011	12506	11516	32747	36973	966	13640	12661
28	4	2023-09-30 12:25:24	2	116.367	6.53385	33	33		32743	41411	1011	12590	11600	32747	36180	966	13614	12632
28	5	2023-09-30 12:25:24	2	120.943	6.63267	33	33		32743	42013	1011	12297	11304	32747	37327	966	14997	14014
28	6	2023-09-30 12:25:24	2	119.215	6.58349	33	33		32743	42059	1011	12404	11414	32747	38378	966	14359	13377
28	7	2023-09-30 12:25:24	2	116.608	6.54976	33	33		32745	45639	1097	12672	11584	32757	37995	1142	14062	12903
28	8	2023-09-30 12:25:24	2	115.17	6.5203	33	33		32745	41396	1097	12755	11680	32757	38170	1142	13606	12448
28	9	2023-09-30 12:25:24	2	121.181	6.51477	33	33		32745	42022	1097	12372	11289	32757	38154	1142	13567	12409
28	10	2023-09-30 12:25:24	2	151.744	6.69575	33	33		32745	43020	1097	10725	9647	32757	37554	1142	16087	14928
28	11	2023-09-30 12:25:24	2	116.397	6.56842	33	33		32745	42763	1097	12675	11598	32757	38550	1142	14295	13140
28	12	2023-09-30 12:25:24	2	116.638	6.56565	33	33		32745	40859	1097	12658	11582	32757	37168	1142	14243	13091
28	13	2023-09-30 12:25:24	2	111.334	6.57829	33	33		32747	40557	1025	12956	11944	32762	36901	978	14275	13283
28	14	2023-09-30 12:25:24	2	112.651	6.54458	33	33		32747	40461	1025	12862	11852	32762	37353	978	13823	12823
28	15	2023-09-30 12:25:24	2	153.679	6.68217	33	33		32747	38615	1025	10572	9559	32762	38035	978	15738	14742
28	16	2023-09-30 12:25:24	2	115.512	6.58404	33	33		32747	44503	1025	12671	11657	32762	37991	978	14356	13361
28	17	2023-09-30 12:25:24	2	118.842	6.56547	33	33		32747	45483	1025	12454	11438	32762	38601	978	14125	13132
28	18	2023-09-30 12:25:24	2	109.257	6.55197	33	33		32747	40070	1025	13107	12092	32762	35912	978	13847	12851
28	19	2023-09-30 12:25:24	2	113.594	6.56454	33	33		32756	43142	1063	12837	11787	32757	36851	1062	14167	13098
28	20	2023-09-30 12:25:24	2	115.886	6.57664	33	33		32756	40103	1063	12682	11632	32757	36963	1062	14301	13225
28	21	2023-09-30 12:25:24	2	118.61	6.55247	33	33		32756	38497	1063	12499	11453	32757	37248	1062	13978	12906
28	22	2023-09-30 12:25:24	2	115.096	6.57037	33	33		32756	39093	1063	12730	11685	32757	37176	1062	14205	13133
28	23	2023-09-30 12:25:24	2	117.428	6.57775	33	33		32756	42458	1063	12583	11530	32757	39449	1062	14353	13273
28	24	2023-09-30 12:25:24	2	151.984	6.66928	33	33		32756	39556	1063	10684	9636	32757	36906	1062	15600	14526
29	1	2023-09-30 12:31:15	3	150	6.74597	33	33		32743	42275	1022	10776	9758	32747	37221	969	16680	15699
29	2	2023-09-30 12:31:15	3	134.423	6.59337	33	33		32743	39339	1022	11563	10549	32747	37773	969	14520	13545
29	3	2023-09-30 12:31:15	3	139.72	6.60696	33	33		32743	40781	1022	11279	10266	32747	36971	969	14651	13675
29	4	2023-09-30 12:31:15	3	136.541	6.60624	33	33		32743	41419	1022	11447	10434	32747	36177	969	14637	13663
29	5	2023-09-30 12:31:15	3	140.086	6.71776	33	33		32743	42021	1022	11262	10247	32747	37324	969	16201	15224
29	6	2023-09-30 12:31:15	3	137.589	6.66403	33	33		32743	42068	1022	11392	10378	32747	38375	969	15505	14527
29	7	2023-09-30 12:31:15	3	137.891	6.63144	33	33		32745	45650	1107	11470	10362	32757	37993	1138	15220	14070
29	8	2023-09-30 12:31:15	3	136.56	6.5979	33	33		32745	41405	1107	11533	10433	32757	38168	1138	14703	13554
29	9	2023-09-30 12:31:15	3	140.726	6.59306	33	33		32745	42026	1107	11313	10214	32757	38152	1138	14677	13528
29	10	2023-09-30 12:31:15	3	151.825	6.74184	33	33		32745	43032	1107	10773	9673	32757	37551	1138	16729	15584
29	11	2023-09-30 12:31:15	3	135.357	6.66086	33	33		32745	42774	1107	11600	10498	32757	38547	1138	15602	14458
29	12	2023-09-30 12:31:15	3	136.578	6.63084	33	33		32745	40867	1107	11531	10432	32757	37167	1138	15165	14020
29	13	2023-09-30 12:31:15	3	132.547	6.65234	33	33		32747	40561	1029	11677	10653	32762	36900	991	15342	14339
29	14	2023-09-30 12:31:15	3	132.78	6.62483	33	33		32747	40464	1029	11660	10640	32762	37351	991	14977	13969
29	15	2023-09-30 12:31:15	3	153.926	6.72823	33	33		32747	38619	1029	10601	9577	32762	38033	991	16402	15398
29	16	2023-09-30 12:31:15	3	137.778	6.67024	33	33		32747	44512	1029	11396	10368	32762	37990	991	15596	14590
29	17	2023-09-30 12:31:15	3	138.307	6.66043	33	33		32747	45488	1029	11365	10340	32762	38599	991	15491	14489
29	18	2023-09-30 12:31:15	3	129.541	6.57577	33	33		32747	40072	1029	11847	10824	32762	35912	991	14199	13189
29	19	2023-09-30 12:31:15	3	134.168	6.64323	33	33		32756	43147	1071	11628	10563	32757	36851	1071	15300	14221
29	20	2023-09-30 12:31:15	3	137.12	6.6588	33	33		32756	40105	1071	11465	10403	32757	36963	1071	15480	14394
29	21	2023-09-30 12:31:15	3	138.573	6.62573	33	33		32756	38499	1071	11386	10326	32757	37247	1071	15028	13950
29	22	2023-09-30 12:31:15	3	135.228	6.65613	33	33		32756	39096	1071	11566	10505	32757	37176	1071	15435	14353
29	23	2023-09-30 12:31:15	3	136.653	6.68604	33	33		32756	42463	1071	11496	10428	32757	39446	1071	15900	14817
29	24	2023-09-30 12:31:15	3	151.048	6.70861	33	33		32756	39560	1071	10771	9709	32757	36906	1071	16168	15085
30	1	2023-09-30 12:31:28	3	149.726	6.74184	33	33		32743	42274	1022	10782	9765	32747	37221	969	16621	15640
30	2	2023-09-30 12:31:28	3	131.481	6.58939	33	33		32743	39338	1022	11718	10706	32747	37774	969	14466	13488
30	3	2023-09-30 12:31:28	3	136.435	6.60443	33	33		32743	40780	1022	11444	10433	32747	36971	969	14615	13639
30	4	2023-09-30 12:31:28	3	133.826	6.6035	33	33		32743	41417	1022	11585	10575	32747	36178	969	14602	13624
30	5	2023-09-30 12:31:28	3	137.465	6.71375	33	33		32743	42021	1022	11393	10378	32747	37326	969	16151	15167
30	6	2023-09-30 12:31:28	3	135.048	6.66151	33	33		32743	42067	1022	11521	10508	32747	38376	969	15471	14491
30	7	2023-09-30 12:31:28	3	134.865	6.62682	33	33		32745	45647	1107	11624	10518	32757	37994	1138	15157	14004
30	8	2023-09-30 12:31:28	3	133.591	6.59369	33	33		32745	41403	1107	11685	10588	32757	38169	1138	14646	13494
30	9	2023-09-30 12:31:28	3	138.088	6.59013	33	33		32745	42025	1107	11443	10345	32757	38152	1138	14635	13486
30	10	2023-09-30 12:31:28	3	152.375	6.74015	33	33		32745	43029	1107	10739	9642	32757	37552	1138	16709	15560
30	11	2023-09-30 12:31:28	3	132.745	6.65504	33	33		32745	42770	1107	11732	10635	32757	38548	1138	15522	14375
30	12	2023-09-30 12:31:28	3	133.428	6.6272	33	33		32745	40866	1107	11694	10597	32757	37167	1138	15113	13968
30	13	2023-09-30 12:31:28	3	129.763	6.64947	33	33		32747	40560	1029	11826	10804	32762	36900	991	15301	14298
30	14	2023-09-30 12:31:28	3	129.711	6.62147	33	33		32747	40464	1029	11827	10807	32762	37352	991	14932	13921
30	15	2023-09-30 12:31:28	3	153.757	6.72647	33	33		32747	38618	1029	10601	9579	32762	38034	991	16380	15373
30	16	2023-09-30 12:31:28	3	134.7	6.66576	33	33		32747	44509	1029	11552	10527	32762	37990	991	15532	14526
30	17	2023-09-30 12:31:28	3	135.674	6.65539	33	33		32747	45487	1029	11498	10474	32762	38600	991	15422	14417
30	18	2023-09-30 12:31:28	3	126.857	6.57443	33	33		32747	40072	1029	11997	10974	32762	35912	991	14180	13170
30	19	2023-09-30 12:31:28	3	131.216	6.6393	33	33		32756	43146	1071	11785	10721	32757	36851	1071	15244	14165
30	20	2023-09-30 12:31:28	3	134.007	6.65605	33	33		32756	40105	1071	11627	10565	32757	36963	1071	15441	14355
30	21	2023-09-30 12:31:28	3	135.471	6.6225	33	33		32756	38499	1071	11544	10485	32757	37248	1071	14986	13904
30	22	2023-09-30 12:31:28	3	132.084	6.65142	33	33		32756	39096	1071	11732	10672	32757	37176	1071	15368	14286
30	23	2023-09-30 12:31:28	3	133.699	6.67923	33	33		32756	42462	1071	11649	10582	32757	39447	1071	15806	14720
30	24	2023-09-30 12:31:28	3	150.945	6.70875	33	33		32756	39559	1071	10768	9708	32757	36907	1071	16174	15087
31	1	2023-09-30 12:31:41	3	150.056	6.73855	33	33		32743	42274	1022	10764	9747	32747	37222	969	16577	15593
31	2	2023-09-30 12:31:41	3	129.553	6.58568	33	33		32743	39337	1022	11823	10813	32747	37775	969	14416	13435
31	3	2023-09-30 12:31:41	3	134.354	6.60106	33	33		32743	40779	1022	11553	10543	32747	36972	969	14571	13591
31	4	2023-09-30 12:31:41	3	131.603	6.60006	33	33		32743	41416	1022	11705	10696	32747	36179	969	14557	13575
31	5	2023-09-30 12:31:41	3	135.454	6.70946	33	33		32743	42018	1022	11494	10483	32747	37326	969	16090	15106
31	6	2023-09-30 12:31:41	3	133.248	6.65808	33	33		32743	42065	1022	11614	10604	32747	38377	969	15425	14442
31	7	2023-09-30 12:31:41	3	132.529	6.6229	33	33		32745	45645	1107	11748	10644	32757	37994	1138	15101	13948
31	8	2023-09-30 12:31:41	3	131.444	6.59018	33	33		32745	41401	1107	11799	10705	32757	38169	1138	14596	13444
31	9	2023-09-30 12:31:41	3	135.916	6.58432	33	33		32745	42024	1107	11554	10458	32757	38153	1138	14555	13403
31	10	2023-09-30 12:31:41	3	151.885	6.73889	33	33		32745	43027	1107	10757	9662	32757	37553	1138	16694	15542
31	11	2023-09-30 12:31:41	3	130.546	6.65013	33	33		32745	42768	1107	11850	10756	32757	38549	1138	15454	14305
31	12	2023-09-30 12:31:41	3	131.373	6.62404	33	33		32745	40864	1107	11803	10709	32757	37167	1138	15068	13923
31	13	2023-09-30 12:31:41	3	127.241	6.64491	33	33		32747	40559	1029	11968	10948	32762	36901	991	15239	14233
31	14	2023-09-30 12:31:41	3	127.512	6.61698	33	33		32747	40463	1029	11951	10932	32762	37352	991	14868	13857
31	15	2023-09-30 12:31:41	3	153.416	6.7243	33	33		32747	38617	1029	10612	9592	32762	38035	991	16352	15342
31	16	2023-09-30 12:31:41	3	132.261	6.66007	33	33		32747	44507	1029	11682	10659	32762	37991	991	15454	14445
31	17	2023-09-30 12:31:41	3	133.374	6.65098	33	33		32747	45485	1029	11619	10597	32762	38601	991	15361	14354
31	18	2023-09-30 12:31:41	3	124.377	6.5714	33	33		32747	40071	1029	12141	11120	32762	35912	991	14136	13127
31	19	2023-09-30 12:31:41	3	128.965	6.63398	33	33		32756	43146	1071	11910	10847	32757	36852	1071	15172	14089
31	20	2023-09-30 12:31:41	3	131.781	6.65135	33	33		32756	40105	1071	11748	10686	32757	36963	1071	15374	14288
31	21	2023-09-30 12:31:41	3	133.609	6.61899	33	33		32756	38499	1071	11643	10584	32757	37248	1071	14935	13854
31	22	2023-09-30 12:31:41	3	130.179	6.64615	33	33		32756	39095	1071	11835	10777	32757	37176	1071	15293	14211
31	23	2023-09-30 12:31:41	3	131.603	6.67348	33	33		32756	42460	1071	11760	10696	32757	39448	1071	15726	14638
31	24	2023-09-30 12:31:41	3	151.43	6.70889	33	33		32756	39558	1071	10742	9683	32757	36906	1071	16172	15089
32	1	2023-09-30 12:31:54	3	149.651	6.7361	33	33		32743	42272	1022	10781	9766	32747	37222	969	16542	15558
32	2	2023-09-30 12:31:54	3	127.427	6.58121	33	33		32743	39335	1022	11943	10937	32747	37775	969	14352	13371
32	3	2023-09-30 12:31:54	3	132.047	6.59713	33	33		32743	40777	1022	11678	10671	32747	36972	969	14515	13535
32	4	2023-09-30 12:31:54	3	129.865	6.59606	33	33		32743	41414	1022	11801	10795	32747	36179	969	14500	13518
32	5	2023-09-30 12:31:54	3	133.736	6.70426	33	33		32743	42017	1022	11587	10577	32747	37326	969	16015	15032
32	6	2023-09-30 12:31:54	3	131.373	6.65499	33	33		32743	42064	1022	11718	10709	32747	38377	969	15381	14398
32	7	2023-09-30 12:31:54	3	130.319	6.61674	33	33		32745	45644	1107	11872	10769	32757	37994	1138	15013	13860
32	8	2023-09-30 12:31:54	3	129.258	6.58562	33	33		32745	41400	1107	11922	10830	32757	38170	1138	14534	13379
32	9	2023-09-30 12:31:54	3	134.19	6.57984	33	33		32745	42023	1107	11647	10552	32757	38154	1138	14494	13339
32	10	2023-09-30 12:31:54	3	151.82	6.73804	33	33		32745	43024	1107	10757	9665	32757	37553	1138	16682	15530
32	11	2023-09-30 12:31:54	3	128.862	6.64353	33	33		32745	42766	1107	11945	10853	32757	38550	1138	15363	14211
32	12	2023-09-30 12:31:54	3	129.431	6.61997	33	33		32745	40862	1107	11911	10820	32757	37168	1138	15014	13865
32	13	2023-09-30 12:31:54	3	125.3	6.64021	33	33		32747	40559	1029	12084	11064	32762	36901	991	15172	14166
32	14	2023-09-30 12:31:54	3	125.482	6.61159	33	33		32747	40463	1029	12072	11053	32762	37353	991	14794	13780
32	15	2023-09-30 12:31:54	3	153.88	6.72205	33	33		32747	38617	1029	10591	9571	32762	38035	991	16320	15310
32	16	2023-09-30 12:31:54	3	130.494	6.65509	33	33		32747	44505	1029	11779	10759	32762	37990	991	15380	14374
32	17	2023-09-30 12:31:54	3	131.356	6.64441	33	33		32747	45485	1029	11732	10710	32762	38602	991	15270	14260
32	18	2023-09-30 12:31:54	3	122.704	6.56922	33	33		32747	40071	1029	12244	11223	32762	35912	991	14105	13096
32	19	2023-09-30 12:31:54	3	127.14	6.62942	33	33		32756	43144	1071	12015	10954	32757	36852	1071	15107	14024
32	20	2023-09-30 12:31:54	3	129.726	6.64706	33	33		32756	40104	1071	11863	10803	32757	36963	1071	15313	14227
32	21	2023-09-30 12:31:54	3	131.621	6.61506	33	33		32756	38498	1071	11752	10695	32757	37248	1071	14879	13798
32	22	2023-09-30 12:31:54	3	128.21	6.64045	33	33		32756	39095	1071	11949	10891	32757	37177	1071	15215	14130
32	23	2023-09-30 12:31:54	3	130.074	6.66591	33	33		32756	42459	1071	11846	10783	32757	39448	1071	15618	14530
32	24	2023-09-30 12:31:54	3	151.452	6.70798	33	33		32756	39556	1071	10738	9682	32757	36907	1071	16163	15076
33	1	2023-09-30 12:32:07	3	149.745	6.73477	33	33		32743	42272	1022	10773	9758	32747	37222	969	16523	15539
33	2	2023-09-30 12:32:07	3	125.705	6.57736	33	33		32743	39334	1022	12039	11035	32747	37775	969	14297	13316
33	3	2023-09-30 12:32:07	3	130.19	6.59292	33	33		32743	40776	1022	11777	10772	32747	36972	969	14455	13475
33	4	2023-09-30 12:32:07	3	128.151	6.59241	33	33		32743	41413	1022	11895	10890	32747	36179	969	14448	13466
33	5	2023-09-30 12:32:07	3	132.043	6.69969	33	33		32743	42016	1022	11676	10667	32747	37327	969	15954	14967
33	6	2023-09-30 12:32:07	3	129.981	6.64925	33	33		32743	42063	1022	11791	10784	32747	38377	969	15299	14316
33	7	2023-09-30 12:32:07	3	128.803	6.61163	33	33		32745	45642	1107	11953	10852	32757	37994	1138	14940	13787
33	8	2023-09-30 12:32:07	3	127.504	6.58099	33	33		32745	41398	1107	12017	10928	32757	38170	1138	14468	13313
33	9	2023-09-30 12:32:07	3	132.525	6.57606	33	33		32745	42023	1107	11735	10640	32757	38154	1138	14440	13285
33	10	2023-09-30 12:32:07	3	151.918	6.73629	33	33		32745	43021	1107	10746	9657	32757	37553	1138	16657	15505
33	11	2023-09-30 12:32:07	3	127.098	6.63701	33	33		32745	42765	1107	12043	10952	32757	38550	1138	15270	14118
33	12	2023-09-30 12:32:07	3	127.674	6.61491	33	33		32745	40860	1107	12006	10918	32757	37168	1138	14942	13793
33	13	2023-09-30 12:32:07	3	123.68	6.6353	33	33		32747	40558	1029	12177	11158	32762	36901	991	15102	14096
33	14	2023-09-30 12:32:07	3	123.501	6.6062	33	33		32747	40462	1029	12186	11169	32762	37353	991	14717	13703
33	15	2023-09-30 12:32:07	3	153.716	6.71994	33	33		32747	38616	1029	10594	9575	32762	38035	991	16290	15280
33	16	2023-09-30 12:32:07	3	128.631	6.64927	33	33		32747	44504	1029	11881	10862	32762	37991	991	15300	14291
33	17	2023-09-30 12:32:07	3	129.737	6.63832	33	33		32747	45484	1029	11819	10798	32762	38602	991	15183	14173
33	18	2023-09-30 12:32:07	3	120.78	6.56697	33	33		32747	40071	1029	12360	11339	32762	35913	991	14078	13064
33	19	2023-09-30 12:32:07	3	125.323	6.62487	33	33		32756	43143	1071	12118	11058	32757	36852	1071	15042	13959
33	20	2023-09-30 12:32:07	3	127.793	6.64123	33	33		32756	40103	1071	11969	10911	32757	36963	1071	15230	14144
33	21	2023-09-30 12:32:07	3	130.016	6.61071	33	33		32756	38498	1071	11839	10782	32757	37249	1071	14821	13736
33	22	2023-09-30 12:32:07	3	126.407	6.63546	33	33		32756	39094	1071	12049	10993	32757	37177	1071	15144	14059
33	23	2023-09-30 12:32:07	3	128.22	6.65889	33	33		32756	42459	1071	11949	10886	32757	39448	1071	15518	14430
33	24	2023-09-30 12:32:07	3	151.419	6.70643	33	33		32756	39556	1071	10736	9680	32757	36907	1071	16141	15054
34	1	2023-09-30 12:32:20	3	149.373	6.73049	33	33		32743	42271	1022	10787	9774	32747	37222	969	16462	15478
34	2	2023-09-30 12:32:20	3	124.089	6.57156	33	33		32743	39333	1022	12133	11131	32747	37776	969	14217	13233
34	3	2023-09-30 12:32:20	3	128.547	6.58758	33	33		32743	40775	1022	11868	10865	32747	36973	969	14382	13399
34	4	2023-09-30 12:32:20	3	126.543	6.58791	33	33		32743	41412	1022	11986	10983	32747	36180	969	14388	13402
34	5	2023-09-30 12:32:20	3	130.193	6.6935	33	33		32743	42014	1022	11776	10770	32747	37327	969	15866	14879
34	6	2023-09-30 12:32:20	3	128.547	6.64589	33	33		32743	42061	1022	11870	10865	32747	38378	969	15254	14268
34	7	2023-09-30 12:32:20	3	126.997	6.60631	33	33		32745	45641	1107	12056	10956	32757	37995	1138	14867	13711
34	8	2023-09-30 12:32:20	3	125.856	6.57615	33	33		32745	41396	1107	12111	11024	32757	38170	1138	14398	13244
34	9	2023-09-30 12:32:20	3	131.106	6.57102	33	33		32745	42022	1107	11811	10718	32757	38154	1138	14367	13213
34	10	2023-09-30 12:32:20	3	152.19	6.73453	33	33		32745	43021	1107	10732	9643	32757	37554	1138	16636	15480
34	11	2023-09-30 12:32:20	3	125.656	6.63	33	33		32745	42764	1107	12125	11036	32757	38550	1138	15170	14018
34	12	2023-09-30 12:32:20	3	126.123	6.61042	33	33		32745	40860	1107	12096	11008	32757	37168	1138	14878	13729
34	13	2023-09-30 12:32:20	3	121.731	6.63074	33	33		32747	40557	1029	12294	11277	32762	36901	991	15037	14031
34	14	2023-09-30 12:32:20	3	122.018	6.60039	33	33		32747	40461	1029	12274	11259	32762	37353	991	14634	13620
34	15	2023-09-30 12:32:20	3	153.683	6.7177	33	33		32747	38616	1029	10594	9575	32762	38036	991	16261	15248
34	16	2023-09-30 12:32:20	3	126.677	6.6417	33	33		32747	44502	1029	11992	10975	32762	37991	991	15192	14183
34	17	2023-09-30 12:32:20	3	127.743	6.63195	33	33		32747	45483	1029	11932	10912	32762	38602	991	15092	14082
34	18	2023-09-30 12:32:20	3	118.953	6.56401	33	33		32747	40070	1029	12473	11454	32762	35913	991	14036	13022
34	19	2023-09-30 12:32:20	3	123.778	6.61933	33	33		32756	43142	1071	12209	11150	32757	36852	1071	14962	13880
34	20	2023-09-30 12:32:20	3	126.257	6.63448	33	33		32756	40103	1071	12058	11000	32757	36964	1071	15137	14048
34	21	2023-09-30 12:32:20	3	128.53	6.60559	33	33		32756	38498	1071	11923	10866	32757	37249	1071	14748	13663
34	22	2023-09-30 12:32:20	3	124.696	6.62984	33	33		32756	39094	1071	12150	11094	32757	37177	1071	15064	13979
34	23	2023-09-30 12:32:20	3	126.694	6.65083	33	33		32756	42458	1071	12036	10974	32757	39449	1071	15405	14315
34	24	2023-09-30 12:32:20	3	151.56	6.70565	33	33		32756	39556	1071	10728	9672	32757	36907	1071	16130	15043
35	1	2023-09-30 12:32:34	3	149.747	6.72797	33	33		32743	42270	1022	10775	9763	32747	37223	969	16430	15442
35	2	2023-09-30 12:32:34	3	123.043	6.56576	33	33		32743	39333	1022	12206	11204	32747	37776	969	14134	13150
35	3	2023-09-30 12:32:34	3	127.105	6.58232	33	33		32743	40774	1022	11960	10958	32747	36973	969	14307	13324
35	4	2023-09-30 12:32:34	3	125.167	6.58258	33	33		32743	41411	1022	12076	11074	32747	36180	969	14312	13326
35	5	2023-09-30 12:32:34	3	129.101	6.68731	33	33		32743	42012	1022	11844	10841	32747	37327	969	15778	14791
35	6	2023-09-30 12:32:34	3	127.274	6.63994	33	33		32743	42060	1022	11951	10948	32747	38378	969	15169	14183
35	7	2023-09-30 12:32:34	3	125.83	6.59924	33	33		32745	45640	1107	12133	11034	32757	37995	1138	14765	13610
35	8	2023-09-30 12:32:34	3	124.311	6.57012	33	33		32745	41396	1107	12212	11126	32757	38170	1138	14312	13158
35	9	2023-09-30 12:32:34	3	129.603	6.5655	33	33		32745	42021	1107	11904	10812	32757	38155	1138	14291	13134
35	10	2023-09-30 12:32:34	3	152.005	6.7306	33	33		32745	43020	1107	10746	9658	32757	37554	1138	16580	15424
35	11	2023-09-30 12:32:34	3	124.426	6.62341	33	33		32745	42763	1107	12207	11119	32757	38551	1138	15078	13924
35	12	2023-09-30 12:32:34	3	124.656	6.60572	33	33		32745	40859	1107	12191	11105	32757	37168	1138	14811	13662
35	13	2023-09-30 12:32:34	3	120.386	6.62548	33	33		32747	40556	1029	12386	11371	32762	36902	991	14966	13956
35	14	2023-09-30 12:32:34	3	120.401	6.59409	33	33		32747	40460	1029	12383	11370	32762	37354	991	14547	13530
35	15	2023-09-30 12:32:34	3	153.493	6.71433	33	33		32747	38615	1029	10607	9590	32762	38036	991	16213	15200
35	16	2023-09-30 12:32:34	3	125.365	6.63573	33	33		32747	44501	1029	12078	11062	32762	37991	991	15107	14098
35	17	2023-09-30 12:32:34	3	126.717	6.62383	33	33		32747	45482	1029	12000	10981	32762	38602	991	14975	13966
35	18	2023-09-30 12:32:34	3	117.638	6.56042	33	33		32747	40070	1029	12568	11549	32762	35913	991	13985	12971
35	19	2023-09-30 12:32:34	3	122.656	6.61366	33	33		32756	43141	1071	12285	11228	32757	36852	1071	14881	13799
35	20	2023-09-30 12:32:34	3	124.524	6.63033	33	33		32756	40102	1071	12170	11113	32757	36964	1071	15078	13989
35	21	2023-09-30 12:32:34	3	127.003	6.60047	33	33		32756	38496	1071	12017	10964	32757	37249	1071	14675	13590
35	22	2023-09-30 12:32:34	3	123.302	6.62428	33	33		32756	39093	1071	12242	11188	32757	37178	1071	14988	13900
35	23	2023-09-30 12:32:34	3	125.432	6.64318	33	33		32756	42457	1071	12118	11058	32757	39449	1071	15296	14206
35	24	2023-09-30 12:32:34	3	151.549	6.70502	33	33		32756	39555	1071	10733	9679	32757	36907	1071	16121	15034
36	1	2023-09-30 12:32:47	3	149.469	6.72678	33	33		32743	42270	1022	10783	9771	32747	37223	969	16413	15425
36	2	2023-09-30 12:32:47	3	121.128	6.56107	33	33		32743	39332	1022	12317	11317	32747	37776	969	14066	13083
36	3	2023-09-30 12:32:47	3	125.539	6.57832	33	33		32743	40773	1022	12045	11045	32747	36973	969	14250	13267
36	4	2023-09-30 12:32:47	3	123.778	6.5771	33	33		32743	41410	1022	12152	11152	32747	36180	969	14234	13248
36	5	2023-09-30 12:32:47	3	127.521	6.68147	33	33		32743	42013	1022	11931	10927	32747	37327	969	15695	14708
36	6	2023-09-30 12:32:47	3	125.855	6.63531	33	33		32743	42059	1022	12028	11026	32747	38378	969	15103	14117
36	7	2023-09-30 12:32:47	3	124.039	6.59385	33	33		32745	45639	1107	12234	11136	32757	37996	1138	14691	13533
36	8	2023-09-30 12:32:47	3	122.967	6.56541	33	33		32745	41394	1107	12285	11202	32757	38170	1138	14245	13091
36	9	2023-09-30 12:32:47	3	128.049	6.55997	33	33		32745	42020	1107	11987	10896	32757	38154	1138	14209	13055
36	10	2023-09-30 12:32:47	3	151.896	6.7287	33	33		32745	43019	1107	10745	9658	32757	37554	1138	16553	15397
36	11	2023-09-30 12:32:47	3	122.902	6.61555	33	33		32745	42762	1107	12293	11206	32757	38551	1138	14966	13812
36	12	2023-09-30 12:32:47	3	122.983	6.59919	33	33		32745	40858	1107	12286	11201	32757	37168	1138	14718	13569
36	13	2023-09-30 12:32:47	3	119.001	6.61952	33	33		32747	40555	1029	12467	11453	32762	36902	991	14880	13871
36	14	2023-09-30 12:32:47	3	118.97	6.58806	33	33		32747	40459	1029	12467	11455	32762	37353	991	14458	13444
36	15	2023-09-30 12:32:47	3	153.605	6.71208	33	33		32747	38614	1029	10595	9580	32762	38037	991	16184	15168
36	16	2023-09-30 12:32:47	3	123.794	6.62893	33	33		32747	44500	1029	12166	11151	32762	37991	991	15010	14001
36	17	2023-09-30 12:32:47	3	125.025	6.61586	33	33		32747	45481	1029	12094	11076	32762	38603	991	14864	13852
36	18	2023-09-30 12:32:47	3	116.068	6.55627	33	33		32747	40068	1029	12662	11646	32762	35913	991	13926	12912
36	19	2023-09-30 12:32:47	3	120.97	6.60847	33	33		32756	43140	1071	12383	11327	32757	36852	1071	14807	13725
36	20	2023-09-30 12:32:47	3	123.128	6.62372	33	33		32756	40101	1071	12247	11192	32757	36964	1071	14984	13895
36	21	2023-09-30 12:32:47	3	125.539	6.59485	33	33		32756	38497	1071	12100	11045	32757	37249	1071	14594	13510
36	22	2023-09-30 12:32:47	3	121.827	6.61648	33	33		32756	39093	1071	12327	11273	32757	37178	1071	14877	13789
36	23	2023-09-30 12:32:47	3	123.729	6.63526	33	33		32756	42456	1071	12214	11155	32757	39449	1071	15183	14093
36	24	2023-09-30 12:32:47	3	151.831	6.70305	33	33		32756	39554	1071	10714	9661	32757	36907	1071	16093	15006
37	1	2023-09-30 12:33:00	3	149.807	6.7223	33	33		32743	42270	1022	10762	9750	32747	37223	969	16349	15361
37	2	2023-09-30 12:33:00	3	119.84	6.55569	33	33		32743	39332	1022	12392	11392	32747	37776	969	13989	13006
37	3	2023-09-30 12:33:00	3	124.045	6.57291	33	33		32743	40773	1022	12129	11129	32747	36973	969	14173	13190
37	4	2023-09-30 12:33:00	3	122.536	6.57289	33	33		32743	41409	1022	12221	11222	32747	36181	969	14178	13188
37	5	2023-09-30 12:33:00	3	126.215	6.67515	33	33		32743	42012	1022	12001	10998	32747	37328	969	15608	14618
37	6	2023-09-30 12:33:00	3	124.406	6.62775	33	33		32743	42059	1022	12109	11107	32747	38379	969	14997	14009
37	7	2023-09-30 12:33:00	3	122.681	6.58706	33	33		32745	45638	1107	12310	11213	32757	37996	1138	14594	13436
37	8	2023-09-30 12:33:00	3	121.257	6.55945	33	33		32745	41394	1107	12385	11302	32757	38171	1138	14163	13006
37	9	2023-09-30 12:33:00	3	126.854	6.5543	33	33		32745	42021	1107	12052	10960	32757	38154	1138	14128	12974
37	10	2023-09-30 12:33:00	3	151.766	6.72645	33	33		32745	43017	1107	10743	9659	32757	37554	1138	16521	15365
37	11	2023-09-30 12:33:00	3	121.368	6.6072	33	33		32745	42762	1107	12381	11295	32757	38551	1138	14847	13693
37	12	2023-09-30 12:33:00	3	121.321	6.59337	33	33		32745	40858	1107	12383	11298	32757	37168	1138	14634	13486
37	13	2023-09-30 12:33:00	3	117.482	6.61441	33	33		32747	40556	1029	12560	11545	32762	36902	991	14807	13798
37	14	2023-09-30 12:33:00	3	117.497	6.58127	33	33		32747	40459	1029	12556	11544	32762	37354	991	14364	13347
37	15	2023-09-30 12:33:00	3	153.585	6.70906	33	33		32747	38614	1029	10591	9576	32762	38037	991	16141	15125
37	16	2023-09-30 12:33:00	3	122.166	6.62185	33	33		32747	44500	1029	12260	11245	32762	37991	991	14909	13900
37	17	2023-09-30 12:33:00	3	123.604	6.60914	33	33		32747	45482	1029	12175	11156	32762	38603	991	14768	13756
37	18	2023-09-30 12:33:00	3	114.772	6.55373	33	33		32747	40068	1029	12742	11726	32762	35913	991	13890	12876
37	19	2023-09-30 12:33:00	3	119.311	6.60125	33	33		32756	43139	1071	12481	11426	32757	36853	1071	14708	13622
37	20	2023-09-30 12:33:00	3	121.527	6.6174	33	33		32756	40100	1071	12338	11285	32757	36964	1071	14894	13805
37	21	2023-09-30 12:33:00	3	123.767	6.58952	33	33		32756	38496	1071	12198	11146	32757	37249	1071	14518	13434
37	22	2023-09-30 12:33:00	3	120.341	6.61022	33	33		32756	39092	1071	12412	11360	32757	37178	1071	14788	13700
37	23	2023-09-30 12:33:00	3	122.391	6.62684	33	33		32756	42456	1071	12290	11231	32757	39450	1071	15065	13973
37	24	2023-09-30 12:33:00	3	151.636	6.70199	33	33		32756	39554	1071	10718	9665	32757	36907	1071	16078	14991
38	1	2023-09-30 12:33:13	3	149.881	6.72076	33	33		32743	42269	1022	10756	9745	32747	37223	969	16327	15339
38	2	2023-09-30 12:33:13	3	118.798	6.54926	33	33		32743	39331	1022	12455	11457	32747	37777	969	13900	12914
38	3	2023-09-30 12:33:13	3	122.793	6.56884	33	33		32743	40772	1022	12202	11204	32747	36973	969	14115	13132
38	4	2023-09-30 12:33:13	3	121.24	6.56812	33	33		32743	41409	1022	12299	11301	32747	36180	969	14106	13120
38	5	2023-09-30 12:33:13	3	125.017	6.66938	33	33		32743	42012	1022	12071	11068	32747	37328	969	15526	14536
38	6	2023-09-30 12:33:13	3	123.247	6.62236	33	33		32743	42057	1022	12175	11176	32747	38379	969	14920	13932
38	7	2023-09-30 12:33:13	3	121.383	6.58007	33	33		32745	45637	1107	12388	11292	32757	37996	1138	14494	13336
38	8	2023-09-30 12:33:13	3	120.011	6.55293	33	33		32745	41393	1107	12461	11379	32757	38171	1138	14070	12913
38	9	2023-09-30 12:33:13	3	125.464	6.54849	33	33		32745	42019	1107	12130	11041	32757	38155	1138	14048	12891
38	10	2023-09-30 12:33:13	3	151.886	6.72484	33	33		32745	43017	1107	10737	9652	32757	37554	1138	16498	15342
38	11	2023-09-30 12:33:13	3	120.482	6.60019	33	33		32745	42761	1107	12434	11349	32757	38552	1138	14749	13593
38	12	2023-09-30 12:33:13	3	120.309	6.58804	33	33		32745	40857	1107	12443	11360	32757	37168	1138	14558	13410
38	13	2023-09-30 12:33:13	3	115.987	6.60781	33	33		32747	40556	1029	12657	11642	32762	36903	991	14717	13704
38	14	2023-09-30 12:33:13	3	116.106	6.57553	33	33		32747	40458	1029	12644	11634	32762	37354	991	14281	13265
38	15	2023-09-30 12:33:13	3	153.685	6.70625	33	33		32747	38614	1029	10585	9570	32762	38037	991	16101	15085
38	16	2023-09-30 12:33:13	3	120.687	6.61427	33	33		32747	44498	1029	12349	11336	32762	37991	991	14800	13792
38	17	2023-09-30 12:33:13	3	122.054	6.60151	33	33		32747	45481	1029	12268	11250	32762	38603	991	14659	13647
38	18	2023-09-30 12:33:13	3	113.321	6.5493	33	33		32747	40068	1029	12838	11823	32762	35913	991	13826	12813
38	19	2023-09-30 12:33:13	3	118.045	6.59593	33	33		32756	43139	1071	12561	11506	32757	36853	1071	14632	13546
38	20	2023-09-30 12:33:13	3	120.027	6.61079	33	33		32756	40100	1071	12431	11378	32757	36965	1071	14804	13711
38	21	2023-09-30 12:33:13	3	122.423	6.58412	33	33		32756	38495	1071	12277	11227	32757	37249	1071	14441	13357
38	22	2023-09-30 12:33:13	3	118.922	6.60446	33	33		32756	39092	1071	12501	11449	32757	37178	1071	14706	13618
38	23	2023-09-30 12:33:13	3	121.034	6.61927	33	33		32756	42455	1071	12371	11314	32757	39450	1071	14957	13865
38	24	2023-09-30 12:33:13	3	151.343	6.70143	33	33		32756	39553	1071	10728	9677	32757	36907	1071	16070	14983
39	1	2023-09-30 12:33:26	3	149.455	6.71803	33	33		32743	42268	1022	10774	9764	32747	37223	969	16288	15300
39	2	2023-09-30 12:33:26	3	117.565	6.54304	33	33		32743	39331	1022	12534	11536	32747	37777	969	13811	12825
39	3	2023-09-30 12:33:26	3	121.139	6.56245	33	33		32743	40771	1022	12302	11306	32747	36973	969	14024	13041
39	4	2023-09-30 12:33:26	3	119.927	6.56117	33	33		32743	41409	1022	12381	11383	32747	36180	969	14007	13021
39	5	2023-09-30 12:33:26	3	123.713	6.6615	33	33		32743	42011	1022	12148	11146	32747	37328	969	15414	14424
39	6	2023-09-30 12:33:26	3	122.144	6.61543	33	33		32743	42058	1022	12243	11243	32747	38379	969	14821	13833
39	7	2023-09-30 12:33:26	3	120.146	6.57419	33	33		32745	45636	1107	12464	11369	32757	37996	1138	14410	13252
39	8	2023-09-30 12:33:26	3	118.9	6.54675	33	33		32745	41392	1107	12529	11449	32757	38171	1138	13982	12825
39	9	2023-09-30 12:33:26	3	124.401	6.54213	33	33		32745	42019	1107	12193	11104	32757	38155	1138	13957	12800
39	10	2023-09-30 12:33:26	3	152.322	6.72182	33	33		32745	43015	1107	10713	9631	32757	37555	1138	16458	15299
39	11	2023-09-30 12:33:26	3	119.21	6.59346	33	33		32745	42760	1107	12513	11429	32757	38552	1138	14653	13497
39	12	2023-09-30 12:33:26	3	118.854	6.58214	33	33		32745	40856	1107	12533	11452	32757	37168	1138	14474	13326
39	13	2023-09-30 12:33:26	3	114.747	6.6022	33	33		32747	40555	1029	12737	11724	32762	36902	991	14633	13624
39	14	2023-09-30 12:33:26	3	114.747	6.56832	33	33		32747	40458	1029	12734	11724	32762	37355	991	14181	13162
39	15	2023-09-30 12:33:26	3	153.509	6.70365	33	33		32747	38614	1029	10592	9577	32762	38037	991	16064	15048
39	16	2023-09-30 12:33:26	3	119.599	6.60691	33	33		32747	44499	1029	12418	11404	32762	37991	991	14695	13687
39	17	2023-09-30 12:33:26	3	120.791	6.59409	33	33		32747	45481	1029	12346	11328	32762	38604	991	14555	13541
39	18	2023-09-30 12:33:26	3	112.118	6.54536	33	33		32747	40068	1029	12920	11905	32762	35913	991	13770	12757
39	19	2023-09-30 12:33:26	3	116.882	6.58955	33	33		32756	43139	1071	12635	11581	32757	36853	1071	14541	13455
39	20	2023-09-30 12:33:26	3	118.915	6.60461	33	33		32756	40100	1071	12501	11448	32757	36964	1071	14712	13623
39	21	2023-09-30 12:33:26	3	121.25	6.5778	33	33		32756	38495	1071	12349	11299	32757	37250	1071	14354	13267
39	22	2023-09-30 12:33:26	3	117.626	6.5975	33	33		32756	39091	1071	12582	11532	32757	37178	1071	14607	13519
39	23	2023-09-30 12:33:26	3	119.645	6.61106	33	33		32756	42455	1071	12458	11401	32757	39450	1071	14839	13748
39	24	2023-09-30 12:33:26	3	151.516	6.70017	33	33		32756	39553	1071	10719	9668	32757	36907	1071	16052	14965
40	1	2023-09-30 12:33:39	3	149.772	6.71404	33	33		32743	42268	1022	10766	9756	32747	37224	969	16234	15243
40	2	2023-09-30 12:33:39	3	116.561	6.53758	33	33		32743	39330	1022	12608	11612	32747	37777	969	13733	12747
40	3	2023-09-30 12:33:39	3	120.277	6.55522	33	33		32743	40771	1022	12366	11370	32747	36973	969	13921	12938
40	4	2023-09-30 12:33:39	3	119.031	6.55548	33	33		32743	41408	1022	12447	11450	32747	36181	969	13930	12940
40	5	2023-09-30 12:33:39	3	122.805	6.65524	33	33		32743	42010	1022	12211	11211	32747	37328	969	15325	14335
40	6	2023-09-30 12:33:39	3	121.286	6.60947	33	33		32743	42057	1022	12305	11306	32747	38379	969	14736	13748
40	7	2023-09-30 12:33:39	3	118.954	6.5681	33	33		32745	45635	1107	12549	11455	32757	37996	1138	14323	13165
40	8	2023-09-30 12:33:39	3	117.971	6.54044	33	33		32745	41392	1107	12599	11519	32757	38171	1138	13891	12735
40	9	2023-09-30 12:33:39	3	123.161	6.53737	33	33		32745	42019	1107	12278	11189	32757	38155	1138	13889	12732
40	10	2023-09-30 12:33:39	3	152.119	6.7183	33	33		32745	43015	1107	10729	9647	32757	37555	1138	16408	15249
40	11	2023-09-30 12:33:39	3	118.307	6.58511	33	33		32745	42760	1107	12581	11497	32757	38552	1138	14534	13378
40	12	2023-09-30 12:33:39	3	117.848	6.57575	33	33		32745	40857	1107	12610	11527	32757	37168	1138	14383	13235
40	13	2023-09-30 12:33:39	3	113.78	6.59659	33	33		32747	40555	1029	12813	11800	32762	36903	991	14557	13544
40	14	2023-09-30 12:33:39	3	113.926	6.56096	33	33		32747	40458	1029	12800	11790	32762	37355	991	14076	13057
40	15	2023-09-30 12:33:39	3	153.479	6.70049	33	33		32747	38613	1029	10598	9585	32762	38037	991	16019	15003
40	16	2023-09-30 12:33:39	3	118.43	6.59961	33	33		32747	44497	1029	12500	11489	32762	37991	991	14591	13583
40	17	2023-09-30 12:33:39	3	119.745	6.58668	33	33		32747	45480	1029	12421	11404	32762	38604	991	14449	13435
40	18	2023-09-30 12:33:39	3	110.664	6.54015	33	33		32747	40067	1029	13031	12018	32762	35913	991	13696	12683
40	19	2023-09-30 12:33:39	3	115.843	6.58276	33	33		32756	43137	1071	12712	11660	32757	36853	1071	14444	13358
40	20	2023-09-30 12:33:39	3	117.772	6.59674	33	33		32756	40100	1071	12585	11532	32757	36964	1071	14600	13511
40	21	2023-09-30 12:33:39	3	120.402	6.57191	33	33		32756	38495	1071	12412	11362	32757	37249	1071	14267	13183
40	22	2023-09-30 12:33:39	3	116.591	6.5911	33	33		32756	39091	1071	12660	11610	32757	37178	1071	14516	13428
40	23	2023-09-30 12:33:39	3	118.815	6.60223	33	33		32756	42455	1071	12521	11464	32757	39450	1071	14713	13622
40	24	2023-09-30 12:33:39	3	151.425	6.69869	33	33		32756	39552	1071	10728	9679	32757	36907	1071	16031	14944
41	1	2023-09-30 12:33:52	3	149.736	6.7111	33	33		32743	42269	1022	10760	9749	32747	37224	969	16192	15201
41	2	2023-09-30 12:33:52	3	115.153	6.53108	33	33		32743	39329	1022	12688	11694	32747	37777	969	13640	12654
41	3	2023-09-30 12:33:52	3	118.877	6.54918	33	33		32743	40771	1022	12444	11448	32747	36973	969	13835	12852
41	4	2023-09-30 12:33:52	3	117.557	6.54937	33	33		32743	41407	1022	12529	11534	32747	36181	969	13843	12853
41	5	2023-09-30 12:33:52	3	121.403	6.64772	33	33		32743	42009	1022	12286	11287	32747	37328	969	15217	14228
41	6	2023-09-30 12:33:52	3	119.982	6.60205	33	33		32743	42057	1022	12376	11377	32747	38379	969	14630	13642
41	7	2023-09-30 12:33:52	3	117.603	6.56187	33	33		32745	45636	1107	12626	11531	32757	37996	1138	14234	13076
41	8	2023-09-30 12:33:52	3	116.542	6.53447	33	33		32745	41391	1107	12679	11601	32757	38172	1138	13809	12650
41	9	2023-09-30 12:33:52	3	122.09	6.531	33	33		32745	42019	1107	12333	11244	32757	38155	1138	13797	12641
41	10	2023-09-30 12:33:52	3	151.957	6.71571	33	33		32745	43014	1107	10727	9646	32757	37555	1138	16371	15212
41	11	2023-09-30 12:33:52	3	117.101	6.57775	33	33		32745	42760	1107	12648	11564	32757	38552	1138	14429	13273
41	12	2023-09-30 12:33:52	3	116.572	6.56782	33	33		32745	40856	1107	12680	11599	32757	37168	1138	14270	13122
41	13	2023-09-30 12:33:52	3	112.367	6.58972	33	33		32747	40554	1029	12896	11885	32762	36902	991	14455	13446
41	14	2023-09-30 12:33:52	3	112.611	6.55382	33	33		32747	40458	1029	12877	11868	32762	37355	991	13974	12955
41	15	2023-09-30 12:33:52	3	153.404	6.69586	33	33		32747	38613	1029	10593	9580	32762	38038	991	15956	14937
41	16	2023-09-30 12:33:52	3	116.844	6.59119	33	33		32747	44497	1029	12592	11581	32762	37992	991	14474	13463
41	17	2023-09-30 12:33:52	3	118.445	6.57793	33	33		32747	45480	1029	12493	11476	32762	38604	991	14324	13310
41	18	2023-09-30 12:33:52	3	109.419	6.53642	33	33		32747	40067	1029	13107	12094	32762	35913	991	13643	12630
41	19	2023-09-30 12:33:52	3	114.356	6.57617	33	33		32756	43138	1071	12801	11748	32757	36853	1071	14350	13264
41	20	2023-09-30 12:33:52	3	116.587	6.59055	33	33		32756	40100	1071	12651	11598	32757	36965	1071	14515	13423
41	21	2023-09-30 12:33:52	3	119.11	6.56468	33	33		32756	38495	1071	12483	11433	32757	37249	1071	14164	13080
41	22	2023-09-30 12:33:52	3	115.182	6.58464	33	33		32756	39091	1071	12741	11692	32757	37178	1071	14424	13336
41	23	2023-09-30 12:33:52	3	117.466	6.59325	33	33		32756	42455	1071	12597	11540	32757	39450	1071	14585	13494
41	24	2023-09-30 12:33:52	3	151.695	6.69644	33	33		32756	39553	1071	10709	9658	32757	36908	1071	16003	14912
42	1	2023-09-30 12:34:06	3	149.581	6.70949	33	33		32743	42268	1022	10764	9754	32747	37223	969	16166	15178
42	2	2023-09-30 12:34:06	3	114.043	6.52521	33	33		32743	39329	1022	12759	11766	32747	37777	969	13556	12570
42	3	2023-09-30 12:34:06	3	117.615	6.54329	33	33		32743	40771	1022	12523	11527	32747	36973	969	13751	12768
42	4	2023-09-30 12:34:06	3	116.614	6.54291	33	33		32743	41406	1022	12586	11593	32747	36181	969	13751	12761
42	5	2023-09-30 12:34:06	3	120.42	6.64104	33	33		32743	42008	1022	12343	11346	32747	37328	969	15122	14133
42	6	2023-09-30 12:34:06	3	119.061	6.59568	33	33		32743	42056	1022	12430	11433	32747	38380	969	14541	13551
42	7	2023-09-30 12:34:06	3	116.689	6.55494	33	33		32745	45635	1107	12682	11588	32757	37996	1138	14134	12977
42	8	2023-09-30 12:34:06	3	115.326	6.52767	33	33		32745	41390	1107	12756	11679	32757	38172	1138	13712	12553
42	9	2023-09-30 12:34:06	3	120.926	6.52527	33	33		32745	42019	1107	12403	11314	32757	38155	1138	13715	12559
42	10	2023-09-30 12:34:06	3	152.148	6.71198	33	33		32745	43014	1107	10716	9635	32757	37555	1138	16318	15159
42	11	2023-09-30 12:34:06	3	115.773	6.56884	33	33		32745	42759	1107	12731	11649	32757	38553	1138	14304	13146
42	12	2023-09-30 12:34:06	3	115.341	6.56179	33	33		32745	40855	1107	12757	11678	32757	37169	1138	14187	13036
42	13	2023-09-30 12:34:06	3	111.22	6.58404	33	33		32747	40554	1029	12973	11962	32762	36903	991	14377	13365
42	14	2023-09-30 12:34:06	3	111.532	6.54815	33	33		32747	40457	1029	12948	11940	32762	37355	991	13893	12874
42	15	2023-09-30 12:34:06	3	153.378	6.69424	33	33		32747	38613	1029	10592	9579	32762	38037	991	15930	14914
42	16	2023-09-30 12:34:06	3	115.624	6.58474	33	33		32747	44498	1029	12671	11659	32762	37991	991	14379	13371
42	17	2023-09-30 12:34:06	3	117.219	6.57044	33	33		32747	45480	1029	12570	11553	32762	38604	991	14216	13203
42	18	2023-09-30 12:34:06	3	108.351	6.53269	33	33		32747	40067	1029	13181	12168	32762	35913	991	13590	12577
42	19	2023-09-30 12:34:06	3	113.299	6.56944	33	33		32756	43137	1071	12869	11817	32757	36853	1071	14253	13168
42	20	2023-09-30 12:34:06	3	115.059	6.5838	33	33		32756	40099	1071	12748	11697	32757	36964	1071	14416	13327
42	21	2023-09-30 12:34:06	3	117.951	6.55844	33	33		32756	38494	1071	12552	11505	32757	37250	1071	14078	12991
42	22	2023-09-30 12:34:06	3	114.101	6.57711	33	33		32756	39091	1071	12811	11762	32757	37178	1071	14317	13229
42	23	2023-09-30 12:34:06	3	116.343	6.58581	33	33		32756	42455	1071	12668	11611	32757	39451	1071	14481	13388
42	24	2023-09-30 12:34:06	3	151.69	6.69475	33	33		32756	39553	1071	10707	9656	32757	36908	1071	15979	14888
43	1	2023-09-30 12:39:57	4	149.899	6.77083	33	33		32743	42271	1025	10793	9777	32747	37222	964	17034	16054
43	2	2023-09-30 12:39:57	4	134.144	6.60652	33	33		32743	39334	1025	11589	10581	32747	37775	964	14709	13733
43	3	2023-09-30 12:39:57	4	138.913	6.61524	33	33		32743	40776	1025	11333	10324	32747	36972	964	14768	13793
43	4	2023-09-30 12:39:57	4	136.083	6.61586	33	33		32743	41413	1025	11483	10475	32747	36179	964	14777	13800
43	5	2023-09-30 12:39:57	4	140.119	6.73098	33	33		32743	42016	1025	11273	10261	32747	37326	964	16391	15412
43	6	2023-09-30 12:39:57	4	137.198	6.67691	33	33		32743	42065	1025	11428	10415	32747	38377	964	15689	14711
43	7	2023-09-30 12:39:57	4	137.329	6.63809	33	33		32745	45644	1083	11487	10408	32757	37994	1121	15301	14165
43	8	2023-09-30 12:39:57	4	136.175	6.61972	33	33		32745	41400	1083	11539	10470	32757	38170	1121	15003	13865
43	9	2023-09-30 12:39:57	4	141.184	6.60482	33	33		32745	42022	1083	11276	10206	32757	38153	1121	14831	13696
43	10	2023-09-30 12:39:57	4	151.955	6.75645	33	33		32745	43027	1083	10752	9681	32757	37552	1121	16924	15792
43	11	2023-09-30 12:39:57	4	134.926	6.67082	33	33		32745	42770	1083	11611	10538	32757	38550	1121	15735	14600
43	12	2023-09-30 12:39:57	4	135.88	6.63941	33	33		32745	40864	1083	11557	10486	32757	37167	1121	15270	14142
43	13	2023-09-30 12:39:57	4	132.085	6.65459	33	33		32747	40558	1020	11706	10696	32763	36901	976	15359	14371
43	14	2023-09-30 12:39:57	4	132.546	6.63491	33	33		32747	40460	1020	11675	10670	32763	37353	976	15109	14113
43	15	2023-09-30 12:39:57	4	153.589	6.74297	33	33		32747	38616	1020	10616	9606	32763	38035	976	16600	15608
43	16	2023-09-30 12:39:57	4	137.179	6.68034	33	33		32747	44506	1020	11429	10416	32763	37991	976	15726	14734
43	17	2023-09-30 12:39:57	4	137.892	6.67142	33	33		32747	45485	1020	11391	10378	32763	38601	976	15636	14646
43	18	2023-09-30 12:39:57	4	131.766	6.59287	33	33		32747	40069	1020	11723	10714	32763	35912	976	14422	13432
43	19	2023-09-30 12:39:57	4	134.144	6.65857	33	33		32756	43143	1063	11633	10581	32757	36852	1065	15517	14440
43	20	2023-09-30 12:39:57	4	136.676	6.67356	33	33		32756	40102	1063	11492	10443	32757	36964	1065	15688	14604
43	21	2023-09-30 12:39:57	4	138.363	6.6352	33	33		32756	38497	1063	11401	10353	32757	37249	1065	15164	14085
43	22	2023-09-30 12:39:57	4	135.237	6.67131	33	33		32756	39093	1063	11568	10521	32757	37177	1065	15649	14569
43	23	2023-09-30 12:39:57	4	136.657	6.69761	33	33		32756	42459	1063	11499	10444	32757	39449	1065	16067	14982
43	24	2023-09-30 12:39:57	4	151.351	6.72549	33	33		32756	39557	1063	10758	9709	32757	36907	1065	16406	15325
44	1	2023-09-30 12:40:10	4	149.961	6.76768	33	33		32743	42272	1025	10788	9770	32747	37222	964	16989	16009
44	2	2023-09-30 12:40:10	4	131.574	6.604	33	33		32743	39334	1025	11728	10720	32747	37776	964	14676	13697
44	3	2023-09-30 12:40:10	4	135.867	6.61356	33	33		32743	40775	1025	11489	10482	32747	36972	964	14744	13769
44	4	2023-09-30 12:40:10	4	133.516	6.61235	33	33		32743	41412	1025	11618	10611	32747	36180	964	14732	13750
44	5	2023-09-30 12:40:10	4	137.843	6.7281	33	33		32743	42015	1025	11387	10376	32747	37327	964	16353	15371
44	6	2023-09-30 12:40:10	4	134.73	6.6746	33	33		32743	42062	1025	11553	10544	32747	38378	964	15659	14678
44	7	2023-09-30 12:40:10	4	134.366	6.63396	33	33		32745	45642	1083	11641	10564	32757	37995	1121	15245	14106
44	8	2023-09-30 12:40:10	4	133.229	6.61649	33	33		32745	41398	1083	11693	10627	32757	38171	1121	14960	13819
44	9	2023-09-30 12:40:10	4	138.05	6.60195	33	33		32745	42021	1083	11434	10365	32757	38154	1121	14793	13655
44	10	2023-09-30 12:40:10	4	151.977	6.7542	33	33		32745	43024	1083	10744	9676	32757	37554	1121	16899	15760
44	11	2023-09-30 12:40:10	4	132.105	6.66577	33	33		32745	42766	1083	11758	10690	32757	38550	1121	15663	14528
44	12	2023-09-30 12:40:10	4	133.121	6.63583	33	33		32745	40861	1083	11699	10633	32757	37168	1121	15223	14091
44	13	2023-09-30 12:40:10	4	129.36	6.65073	33	33		32747	40558	1020	11857	10847	32763	36902	976	15307	14316
44	14	2023-09-30 12:40:10	4	129.722	6.63078	33	33		32747	40461	1020	11833	10826	32763	37354	976	15053	14054
44	15	2023-09-30 12:40:10	4	153.569	6.7401	33	33		32747	38616	1020	10613	9603	32763	38037	976	16565	15567
44	16	2023-09-30 12:40:10	4	134.384	6.67557	33	33		32747	44504	1020	11574	10563	32763	37991	976	15657	14666
44	17	2023-09-30 12:40:10	4	135.114	6.66708	33	33		32747	45484	1020	11535	10523	32763	38602	976	15577	14584
44	18	2023-09-30 12:40:10	4	128.982	6.59189	33	33		32747	40069	1020	11878	10869	32763	35913	976	14413	13418
44	19	2023-09-30 12:40:10	4	130.994	6.65465	33	33		32756	43142	1063	11804	10753	32757	36853	1065	15465	14384
44	20	2023-09-30 12:40:10	4	133.642	6.66948	33	33		32756	40101	1063	11652	10604	32757	36964	1065	15630	14546
44	21	2023-09-30 12:40:10	4	135.462	6.63211	33	33		32756	38496	1063	11549	10504	32757	37249	1065	15120	14041
44	22	2023-09-30 12:40:10	4	132.46	6.66618	33	33		32756	39093	1063	11717	10670	32757	37178	1065	15579	14496
44	23	2023-09-30 12:40:10	4	133.841	6.69333	33	33		32756	42458	1063	11647	10593	32757	39449	1065	16006	14921
44	24	2023-09-30 12:40:10	4	151.286	6.72479	33	33		32756	39557	1063	10757	9708	32757	36908	1065	16400	15315
45	1	2023-09-30 12:40:23	4	149.606	6.76509	33	33		32743	42271	1025	10804	9788	32747	37223	964	16955	15972
45	2	2023-09-30 12:40:23	4	129.387	6.59931	33	33		32743	39333	1025	11853	10847	32747	37776	964	14609	13630
45	3	2023-09-30 12:40:23	4	133.543	6.60836	33	33		32743	40774	1025	11616	10611	32747	36973	964	14673	13695
45	4	2023-09-30 12:40:23	4	131.337	6.60792	33	33		32743	41411	1025	11740	10735	32747	36181	964	14673	13687
45	5	2023-09-30 12:40:23	4	135.858	6.72402	33	33		32743	42014	1025	11493	10484	32747	37327	964	16295	15313
45	6	2023-09-30 12:40:23	4	132.754	6.67082	33	33		32743	42060	1025	11662	10655	32747	38379	964	15608	14624
45	7	2023-09-30 12:40:23	4	132.132	6.6285	33	33		32745	45641	1083	11766	10690	32757	37995	1121	15167	14028
45	8	2023-09-30 12:40:23	4	130.915	6.61186	33	33		32745	41396	1083	11822	10759	32757	38171	1121	14894	13753
45	9	2023-09-30 12:40:23	4	136.172	6.59761	33	33		32745	42020	1083	11534	10467	32757	38155	1121	14734	13593
45	10	2023-09-30 12:40:23	4	151.917	6.75238	33	33		32745	43021	1083	10745	9680	32757	37554	1121	16873	15734
45	11	2023-09-30 12:40:23	4	130.496	6.66058	33	33		32745	42765	1083	11850	10783	32757	38551	1121	15592	14454
45	12	2023-09-30 12:40:23	4	130.968	6.63204	33	33		32745	40859	1083	11819	10756	32757	37168	1121	15169	14037
45	13	2023-09-30 12:40:23	4	127.14	6.64785	33	33		32747	40557	1020	11987	10979	32763	36903	976	15270	14275
45	14	2023-09-30 12:40:23	4	127.578	6.62623	33	33		32747	40460	1020	11958	10953	32763	37354	976	14988	13989
45	15	2023-09-30 12:40:23	4	153.904	6.73925	33	33		32747	38615	1020	10597	9589	32763	38037	976	16553	15555
45	16	2023-09-30 12:40:23	4	132.291	6.66954	33	33		32747	44502	1020	11690	10681	32763	37992	976	15574	14580
45	17	2023-09-30 12:40:23	4	133.041	6.66085	33	33		32747	45482	1020	11649	10639	32763	38603	976	15490	14495
45	18	2023-09-30 12:40:23	4	127.224	6.59104	33	33		32747	40068	1020	11981	10974	32763	35913	976	14401	13406
45	19	2023-09-30 12:40:23	4	128.786	6.64988	33	33		32756	43141	1063	11932	10882	32757	36853	1065	15397	14316
45	20	2023-09-30 12:40:23	4	131.654	6.6635	33	33		32756	40102	1063	11766	10717	32757	36965	1065	15549	14461
45	21	2023-09-30 12:40:23	4	133.256	6.62811	33	33		32756	38496	1063	11672	10627	32757	37249	1065	15063	13984
45	22	2023-09-30 12:40:23	4	130.165	6.66175	33	33		32756	39092	1063	11847	10802	32757	37178	1065	15516	14433
45	23	2023-09-30 12:40:23	4	131.937	6.68512	33	33		32756	42458	1063	11755	10701	32757	39451	1065	15893	14804
45	24	2023-09-30 12:40:23	4	151.377	6.72409	33	33		32756	39555	1063	10751	9705	32757	36908	1065	16390	15305
46	1	2023-09-30 12:40:36	4	149.923	6.76348	33	33		32743	42269	1025	10784	9770	32747	37223	964	16932	15949
46	2	2023-09-30 12:40:36	4	127.7	6.59491	33	33		32743	39332	1025	11946	10942	32747	37777	964	14549	13567
46	3	2023-09-30 12:40:36	4	131.325	6.60401	33	33		32743	40773	1025	11736	10732	32747	36974	964	14615	13633
46	4	2023-09-30 12:40:36	4	129.667	6.60483	33	33		32743	41409	1025	11829	10827	32747	36180	964	14625	13643
46	5	2023-09-30 12:40:36	4	133.695	6.71987	33	33		32743	42012	1025	11606	10599	32747	37327	964	16236	15254
46	6	2023-09-30 12:40:36	4	131.254	6.66676	33	33		32743	42060	1025	11743	10736	32747	38379	964	15550	14566
46	7	2023-09-30 12:40:36	4	130.257	6.62332	33	33		32745	45639	1083	11867	10793	32757	37996	1121	15096	13954
46	8	2023-09-30 12:40:36	4	128.858	6.60674	33	33		32745	41394	1083	11934	10874	32757	38172	1121	14823	13680
46	9	2023-09-30 12:40:36	4	134.056	6.59355	33	33		32745	42020	1083	11646	10579	32757	38155	1121	14676	13535
46	10	2023-09-30 12:40:36	4	151.679	6.75097	33	33		32745	43018	1083	10750	9688	32757	37555	1121	16857	15714
46	11	2023-09-30 12:40:36	4	128.704	6.65455	33	33		32745	42762	1083	11946	10883	32757	38551	1121	15506	14368
46	12	2023-09-30 12:40:36	4	128.927	6.6279	33	33		32745	40857	1083	11930	10870	32757	37169	1121	15113	13978
46	13	2023-09-30 12:40:36	4	125.343	6.64365	33	33		32747	40556	1020	12090	11083	32763	36902	976	15206	14215
46	14	2023-09-30 12:40:36	4	125.491	6.62105	33	33		32747	40459	1020	12077	11074	32763	37355	976	14917	13915
46	15	2023-09-30 12:40:36	4	153.751	6.73658	33	33		32747	38615	1020	10601	9593	32763	38037	976	16515	15517
46	16	2023-09-30 12:40:36	4	130.135	6.66414	33	33		32747	44500	1020	11806	10800	32763	37992	976	15497	14503
46	17	2023-09-30 12:40:36	4	130.886	6.65497	33	33		32747	45482	1020	11767	10757	32763	38603	976	15406	14411
46	18	2023-09-30 12:40:36	4	125.03	6.58992	33	33		32747	40068	1020	12109	11102	32763	35913	976	14385	13390
46	19	2023-09-30 12:40:36	4	126.924	6.64512	33	33		32756	43140	1063	12036	10988	32757	36853	1065	15328	14248
46	20	2023-09-30 12:40:36	4	129.167	6.65802	33	33		32756	40100	1063	11902	10856	32757	36965	1065	15471	14383
46	21	2023-09-30 12:40:36	4	131.325	6.62488	33	33		32756	38495	1063	11775	10732	32757	37249	1065	15017	13938
46	22	2023-09-30 12:40:36	4	128.243	6.65514	33	33		32756	39092	1063	11955	10910	32757	37178	1065	15422	14339
46	23	2023-09-30 12:40:36	4	129.979	6.67748	33	33		32756	42456	1063	11860	10809	32757	39451	1065	15784	14695
46	24	2023-09-30 12:40:36	4	151.442	6.72212	33	33		32756	39554	1063	10744	9699	32757	36908	1065	16362	15277
47	1	2023-09-30 12:40:49	4	149.849	6.7599	33	33		32743	42269	1025	10788	9774	32747	37223	964	16881	15898
47	2	2023-09-30 12:40:49	4	126.099	6.58967	33	33		32743	39331	1025	12040	11038	32747	37777	964	14474	13492
47	3	2023-09-30 12:40:49	4	129.695	6.59959	33	33		32743	40772	1025	11828	10826	32747	36973	964	14548	13570
47	4	2023-09-30 12:40:49	4	128.203	6.60048	33	33		32743	41408	1025	11914	10913	32747	36180	964	14562	13581
47	5	2023-09-30 12:40:49	4	132.362	6.71445	33	33		32743	42011	1025	11679	10674	32747	37328	964	16163	15177
47	6	2023-09-30 12:40:49	4	129.817	6.66123	33	33		32743	42058	1025	11823	10819	32747	38379	964	15471	14487
47	7	2023-09-30 12:40:49	4	128.441	6.618	33	33		32745	45637	1083	11971	10899	32757	37997	1121	15022	13878
47	8	2023-09-30 12:40:49	4	127.271	6.60099	33	33		32745	41392	1083	12025	10968	32757	38172	1121	14741	13598
47	9	2023-09-30 12:40:49	4	132.469	6.58929	33	33		32745	42019	1083	11734	10668	32757	38155	1121	14614	13474
47	10	2023-09-30 12:40:49	4	151.798	6.74928	33	33		32745	43017	1083	10743	9683	32757	37555	1121	16833	15690
47	11	2023-09-30 12:40:49	4	127.069	6.64795	33	33		32745	42761	1083	12042	10980	32757	38552	1121	15414	14274
47	12	2023-09-30 12:40:49	4	127.187	6.62355	33	33		32745	40856	1083	12031	10973	32757	37169	1121	15051	13916
47	13	2023-09-30 12:40:49	4	123.507	6.63951	33	33		32747	40555	1020	12201	11196	32763	36903	976	15151	14156
47	14	2023-09-30 12:40:49	4	123.734	6.61621	33	33		32747	40458	1020	12184	11182	32763	37355	976	14848	13846
47	15	2023-09-30 12:40:49	4	153.674	6.73413	33	33		32747	38614	1020	10603	9597	32763	38038	976	16483	15482
47	16	2023-09-30 12:40:49	4	128.544	6.65804	33	33		32747	44499	1020	11898	10893	32763	37992	976	15410	14416
47	17	2023-09-30 12:40:49	4	129.178	6.64902	33	33		32747	45481	1020	11865	10856	32763	38604	976	15323	14326
47	18	2023-09-30 12:40:49	4	123.12	6.58759	33	33		32747	40067	1020	12225	11220	32763	35914	976	14356	13357
47	19	2023-09-30 12:40:49	4	125.403	6.63916	33	33		32756	43139	1063	12127	11080	32757	36853	1065	15243	14163
47	20	2023-09-30 12:40:49	4	127.507	6.6524	33	33		32756	40100	1063	12000	10954	32757	36965	1065	15390	14303
47	21	2023-09-30 12:40:49	4	129.695	6.61955	33	33		32756	38496	1063	11871	10826	32757	37249	1065	14941	13862
47	22	2023-09-30 12:40:49	4	126.449	6.65008	33	33		32756	39091	1063	12060	11017	32757	37178	1065	15350	14267
47	23	2023-09-30 12:40:49	4	128.305	6.67033	33	33		32756	42455	1063	11957	10907	32757	39451	1065	15682	14593
47	24	2023-09-30 12:40:49	4	151.474	6.72085	33	33		32756	39553	1063	10741	9698	32757	36908	1065	16344	15259
48	1	2023-09-30 12:41:03	4	150.086	6.75815	33	33		32743	42268	1025	10769	9756	32747	37224	964	16860	15873
48	2	2023-09-30 12:41:03	4	124.239	6.58554	33	33		32743	39329	1025	12140	11142	32747	37777	964	14415	13433
48	3	2023-09-30 12:41:03	4	127.819	6.59453	33	33		32743	40770	1025	11926	10927	32747	36974	964	14480	13498
48	4	2023-09-30 12:41:03	4	126.537	6.59627	33	33		32743	41407	1025	12002	11003	32747	36181	964	14507	13521
48	5	2023-09-30 12:41:03	4	130.523	6.71059	33	33		32743	42010	1025	11774	10770	32747	37328	964	16108	15122
48	6	2023-09-30 12:41:03	4	128.057	6.6559	33	33		32743	42057	1025	11915	10913	32747	38380	964	15397	14411
48	7	2023-09-30 12:41:03	4	126.789	6.61254	33	33		32745	45636	1083	12059	10988	32757	37997	1121	14944	13800
48	8	2023-09-30 12:41:03	4	125.571	6.59537	33	33		32745	41391	1083	12116	11061	32757	38172	1121	14661	13518
48	9	2023-09-30 12:41:03	4	131.049	6.58341	33	33		32745	42018	1083	11804	10740	32757	38155	1121	14530	13390
48	10	2023-09-30 12:41:03	4	152.02	6.74661	33	33		32745	43015	1083	10724	9666	32757	37555	1121	16795	15652
48	11	2023-09-30 12:41:03	4	125.455	6.64059	33	33		32745	42760	1083	12128	11068	32757	38552	1121	15309	14169
48	12	2023-09-30 12:41:03	4	125.522	6.61814	33	33		32745	40855	1083	12121	11064	32757	37168	1121	14971	13839
48	13	2023-09-30 12:41:03	4	121.6	6.63369	33	33		32747	40555	1020	12311	11306	32763	36903	976	15068	14073
48	14	2023-09-30 12:41:03	4	121.743	6.61054	33	33		32747	40458	1020	12298	11297	32763	37355	976	14767	13765
48	15	2023-09-30 12:41:03	4	153.528	6.7323	33	33		32747	38613	1020	10601	9597	32763	38038	976	16457	15456
48	16	2023-09-30 12:41:03	4	126.588	6.65025	33	33		32747	44498	1020	12004	11000	32763	37993	976	15302	14305
48	17	2023-09-30 12:41:03	4	127.26	6.64196	33	33		32747	45480	1020	11968	10960	32763	38604	976	15222	14225
48	18	2023-09-30 12:41:03	4	121.189	6.58499	33	33		32747	40067	1020	12337	11332	32763	35914	976	14319	13320
48	19	2023-09-30 12:41:03	4	123.442	6.63503	33	33		32756	43138	1063	12237	11191	32757	36854	1065	15188	14104
48	20	2023-09-30 12:41:03	4	125.671	6.64629	33	33		32756	40099	1063	12099	11055	32757	36965	1065	15303	14216
48	21	2023-09-30 12:41:03	4	127.921	6.61499	33	33		32756	38495	1063	11964	10921	32757	37250	1065	14879	13797
48	22	2023-09-30 12:41:03	4	124.468	6.64481	33	33		32756	39091	1063	12170	11128	32757	37179	1065	15278	14192
48	23	2023-09-30 12:41:03	4	126.437	6.66289	33	33		32756	42454	1063	12058	11009	32757	39452	1065	15578	14487
48	24	2023-09-30 12:41:03	4	151.156	6.7193	33	33		32756	39552	1063	10747	9706	32757	36908	1065	16322	15237
49	1	2023-09-30 12:41:16	4	150.088	6.75493	33	33		32743	42268	1025	10776	9763	32747	37224	964	16814	15827
49	2	2023-09-30 12:41:16	4	122.868	6.58093	33	33		32743	39329	1025	12234	11236	32747	37777	964	14349	13367
49	3	2023-09-30 12:41:16	4	126.521	6.58983	33	33		32743	40770	1025	12012	11013	32747	36974	964	14413	13431
49	4	2023-09-30 12:41:16	4	125.392	6.59079	33	33		32743	41406	1025	12079	11081	32747	36181	964	14429	13443
49	5	2023-09-30 12:41:16	4	129.252	6.70524	33	33		32743	42009	1025	11854	10852	32747	37328	964	16031	15046
49	6	2023-09-30 12:41:16	4	127.024	6.65009	33	33		32743	42056	1025	11984	10983	32747	38380	964	15314	14328
49	7	2023-09-30 12:41:16	4	125.194	6.60687	33	33		32745	45635	1083	12163	11093	32757	37997	1121	14863	13719
49	8	2023-09-30 12:41:16	4	124.032	6.58976	33	33		32745	41391	1083	12219	11164	32757	38173	1121	14584	13438
49	9	2023-09-30 12:41:16	4	129.58	6.57879	33	33		32745	42018	1083	11897	10833	32757	38156	1121	14467	13324
49	10	2023-09-30 12:41:16	4	151.955	6.7443	33	33		32745	43014	1083	10733	9676	32757	37556	1121	16765	15619
49	11	2023-09-30 12:41:16	4	124.244	6.63421	33	33		32745	42758	1083	12209	11151	32757	38552	1121	15218	14078
49	12	2023-09-30 12:41:16	4	124.097	6.61302	33	33		32745	40855	1083	12216	11160	32757	37169	1121	14901	13766
49	13	2023-09-30 12:41:16	4	120.367	6.62941	33	33		32747	40553	1020	12395	11394	32763	36903	976	15007	14012
49	14	2023-09-30 12:41:16	4	120.695	6.60389	33	33		32747	40457	1020	12373	11373	32763	37355	976	14672	13670
49	15	2023-09-30 12:41:16	4	153.591	6.73019	33	33		32747	38613	1020	10605	9601	32763	38038	976	16427	15426
49	16	2023-09-30 12:41:16	4	125.079	6.64366	33	33		32747	44497	1020	12103	11100	32763	37993	976	15208	14211
49	17	2023-09-30 12:41:16	4	126.055	6.63447	33	33		32747	45479	1020	12048	11041	32763	38605	976	15118	14118
49	18	2023-09-30 12:41:16	4	120.024	6.58217	33	33		32747	40066	1020	12420	11416	32763	35914	976	14279	13280
49	19	2023-09-30 12:41:16	4	122.26	6.62809	33	33		32756	43138	1063	12320	11274	32757	36854	1065	15089	14005
49	20	2023-09-30 12:41:16	4	124.341	6.63996	33	33		32756	40099	1063	12189	11145	32757	36966	1065	15217	14126
49	21	2023-09-30 12:41:16	4	126.555	6.60959	33	33		32756	38494	1063	12051	11011	32757	37250	1065	14802	13720
49	22	2023-09-30 12:41:16	4	122.949	6.6389	33	33		32756	39090	1063	12271	11231	32757	37179	1065	15194	14108
49	23	2023-09-30 12:41:16	4	125.342	6.65497	33	33		32756	42455	1063	12134	11084	32757	39452	1065	15465	14374
49	24	2023-09-30 12:41:16	4	151.157	6.71783	33	33		32756	39552	1063	10754	9713	32757	36909	1065	16305	15216
50	1	2023-09-30 12:41:29	4	150.119	6.75297	33	33		32743	42268	1025	10771	9758	32747	37224	964	16786	15799
50	2	2023-09-30 12:41:29	4	121.612	6.57596	33	33		32743	39328	1025	12306	11310	32747	37777	964	14278	13296
50	3	2023-09-30 12:41:29	4	124.954	6.58555	33	33		32743	40769	1025	12100	11103	32747	36974	964	14351	13370
50	4	2023-09-30 12:41:29	4	123.761	6.58672	33	33		32743	41405	1025	12172	11176	32747	36181	964	14370	13385
50	5	2023-09-30 12:41:29	4	127.979	6.69835	33	33		32743	42007	1025	11922	10922	32747	37328	964	15933	14948
50	6	2023-09-30 12:41:29	4	125.647	6.64491	33	33		32743	42055	1025	12061	11061	32747	38380	964	15240	14254
50	7	2023-09-30 12:41:29	4	123.989	6.60008	33	33		32745	45634	1083	12231	11162	32757	37997	1121	14766	13622
50	8	2023-09-30 12:41:29	4	122.6	6.58436	33	33		32745	41389	1083	12300	11248	32757	38172	1121	14504	13361
50	9	2023-09-30 12:41:29	4	128.081	6.5734	33	33		32745	42018	1083	11980	10916	32757	38156	1121	14390	13247
50	10	2023-09-30 12:41:29	4	151.793	6.74233	33	33		32745	43013	1083	10736	9680	32757	37555	1121	16733	15591
50	11	2023-09-30 12:41:29	4	122.696	6.62649	33	33		32745	42758	1083	12300	11242	32757	38553	1121	15110	13968
50	12	2023-09-30 12:41:29	4	122.36	6.60741	33	33		32745	40854	1083	12318	11263	32757	37169	1121	14821	13686
50	13	2023-09-30 12:41:29	4	118.758	6.62457	33	33		32747	40553	1020	12494	11493	32763	36903	976	14938	13943
50	14	2023-09-30 12:41:29	4	119.05	6.59738	33	33		32747	40456	1020	12472	11474	32763	37356	976	14582	13577
50	15	2023-09-30 12:41:29	4	153.45	6.7283	33	33		32747	38612	1020	10606	9604	32763	38038	976	16400	15399
50	16	2023-09-30 12:41:29	4	123.567	6.63735	33	33		32747	44495	1020	12189	11188	32763	37993	976	15118	14121
50	17	2023-09-30 12:41:29	4	124.429	6.62719	33	33		32747	45478	1020	12141	11135	32763	38605	976	15014	14014
50	18	2023-09-30 12:41:29	4	118.071	6.57901	33	33		32747	40066	1020	12541	11538	32763	35914	976	14234	13235
50	19	2023-09-30 12:41:29	4	120.839	6.622	33	33		32756	43136	1063	12402	11359	32757	36853	1065	14998	13918
50	20	2023-09-30 12:41:29	4	122.857	6.63272	33	33		32756	40098	1063	12274	11232	32757	36966	1065	15114	14023
50	21	2023-09-30 12:41:29	4	125.201	6.6039	33	33		32756	38494	1063	12128	11088	32757	37250	1065	14721	13639
50	22	2023-09-30 12:41:29	4	121.707	6.63244	33	33		32756	39090	1063	12344	11304	32757	37179	1065	15102	14016
50	23	2023-09-30 12:41:29	4	123.875	6.64662	33	33		32756	42454	1063	12217	11169	32757	39452	1065	15346	14255
50	24	2023-09-30 12:41:29	4	151.426	6.71642	33	33		32756	39551	1063	10737	9697	32757	36908	1065	16281	15196
51	1	2023-09-30 12:41:42	4	150.054	6.75045	33	33		32743	42267	1025	10769	9757	32747	37224	964	16750	15763
51	2	2023-09-30 12:41:42	4	120.283	6.56995	33	33		32743	39328	1025	12384	11389	32747	37778	964	14194	13210
51	3	2023-09-30 12:41:42	4	123.367	6.57923	33	33		32743	40768	1025	12190	11195	32747	36974	964	14261	13280
51	4	2023-09-30 12:41:42	4	122.498	6.58082	33	33		32743	41405	1025	12245	11249	32747	36181	964	14286	13301
51	5	2023-09-30 12:41:42	4	126.443	6.69202	33	33		32743	42008	1025	12009	11008	32747	37329	964	15847	14858
51	6	2023-09-30 12:41:42	4	124.326	6.63903	33	33		32743	42054	1025	12134	11136	32747	38380	964	15156	14170
51	7	2023-09-30 12:41:42	4	122.402	6.59336	33	33		32745	45634	1083	12324	11255	32757	37997	1121	14670	13526
51	8	2023-09-30 12:41:42	4	121.146	6.57706	33	33		32745	41389	1083	12386	11334	32757	38173	1121	14402	13257
51	9	2023-09-30 12:41:42	4	126.862	6.56802	33	33		32745	42017	1083	12046	10983	32757	38156	1121	14313	13170
51	10	2023-09-30 12:41:42	4	151.923	6.73959	33	33		32745	43013	1083	10726	9670	32757	37556	1121	16698	15552
51	11	2023-09-30 12:41:42	4	121.225	6.61941	33	33		32745	42757	1083	12385	11329	32757	38553	1121	15009	13867
51	12	2023-09-30 12:41:42	4	120.957	6.60053	33	33		32745	40853	1083	12399	11346	32757	37169	1121	14723	13588
51	13	2023-09-30 12:41:42	4	117.498	6.61826	33	33		32747	40553	1020	12571	11570	32763	36904	976	14851	13853
51	14	2023-09-30 12:41:42	4	117.528	6.59128	33	33		32747	40456	1020	12566	11568	32763	37356	976	14495	13490
51	15	2023-09-30 12:41:42	4	153.341	6.72493	33	33		32747	38612	1020	10607	9605	32763	38038	976	16352	15351
51	16	2023-09-30 12:41:42	4	122.002	6.62998	33	33		32747	44495	1020	12281	11280	32763	37993	976	15013	14016
51	17	2023-09-30 12:41:42	4	123.109	6.61921	33	33		32747	45478	1020	12217	11211	32763	38605	976	14899	13900
51	18	2023-09-30 12:41:42	4	116.474	6.5764	33	33		32747	40065	1020	12640	11638	32763	35914	976	14197	13198
51	19	2023-09-30 12:41:42	4	119.427	6.61534	33	33		32756	43136	1063	12487	11444	32757	36854	1065	14907	13823
51	20	2023-09-30 12:41:42	4	121.194	6.6259	33	33		32756	40097	1063	12371	11331	32757	36966	1065	15016	13926
51	21	2023-09-30 12:41:42	4	123.805	6.59892	33	33		32756	38494	1063	12208	11168	32757	37250	1065	14650	13568
51	22	2023-09-30 12:41:42	4	120.267	6.6252	33	33		32756	39090	1063	12430	11390	32757	37179	1065	14999	13913
51	23	2023-09-30 12:41:42	4	122.498	6.63806	33	33		32756	42452	1063	12295	11249	32757	39452	1065	15224	14133
51	24	2023-09-30 12:41:42	4	151.469	6.71417	33	33		32756	39551	1063	10731	9691	32757	36909	1065	16253	15164
52	1	2023-09-30 12:41:55	4	149.869	6.74814	32.9	32.9		32743	42266	1025	10780	9769	32747	37224	964	16717	15730
52	2	2023-09-30 12:41:55	4	119.034	6.56345	32.9	32.9		32743	39327	1025	12467	11474	32747	37778	964	14101	13117
52	3	2023-09-30 12:41:55	4	122.041	6.57333	32.9	32.9		32743	40768	1025	12277	11282	32747	36974	964	14177	13196
52	4	2023-09-30 12:41:55	4	121.185	6.57479	32.9	32.9		32743	41404	1025	12330	11336	32747	36182	964	14204	13215
52	5	2023-09-30 12:41:55	4	125.185	6.68633	32.9	32.9		32743	42007	1025	12087	11088	32747	37329	964	15766	14777
52	6	2023-09-30 12:41:55	4	123.147	6.63279	32.9	32.9		32743	42053	1025	12210	11213	32747	38380	964	15067	14081
52	7	2023-09-30 12:41:55	4	121.201	6.58825	32.9	32.9		32745	45633	1083	12403	11335	32757	37997	1121	14597	13453
52	8	2023-09-30 12:41:55	4	119.761	6.57152	32.9	32.9		32745	41388	1083	12477	11427	32757	38173	1121	14323	13178
52	9	2023-09-30 12:41:55	4	125.664	6.56263	32.9	32.9		32745	42016	1083	12120	11059	32757	38156	1121	14236	13093
52	10	2023-09-30 12:41:55	4	151.755	6.73706	32.9	32.9		32745	43011	1083	10735	9681	32757	37556	1121	16662	15516
52	11	2023-09-30 12:41:55	4	120.103	6.61043	32.9	32.9		32745	42757	1083	12461	11405	32757	38553	1121	14881	13739
52	12	2023-09-30 12:41:55	4	119.792	6.59386	32.9	32.9		32745	40852	1083	12476	11425	32757	37169	1121	14628	13493
52	13	2023-09-30 12:41:55	4	116.037	6.61237	32.9	32.9		32747	40553	1020	12673	11672	32763	36904	976	14767	13769
52	14	2023-09-30 12:41:55	4	116.35	6.58477	32.9	32.9		32747	40457	1020	12650	11651	32763	37356	976	14402	13397
52	15	2023-09-30 12:41:55	4	153.676	6.72156	32.9	32.9		32747	38611	1020	10594	9593	32763	38039	976	16307	15303
52	16	2023-09-30 12:41:55	4	120.697	6.62129	32.9	32.9		32747	44493	1020	12365	11367	32763	37994	976	14891	13892
52	17	2023-09-30 12:41:55	4	121.707	6.61208	32.9	32.9		32747	45478	1020	12309	11303	32763	38605	976	14797	13798
52	18	2023-09-30 12:41:55	4	115.356	6.57197	32.9	32.9		32747	40065	1020	12719	11718	32763	35914	976	14134	13135
52	19	2023-09-30 12:41:55	4	118.1	6.60882	32.9	32.9		32756	43135	1063	12577	11535	32757	36854	1065	14814	13730
52	20	2023-09-30 12:41:55	4	119.839	6.6193	32.9	32.9		32756	40097	1063	12462	11422	32757	36966	1065	14922	13832
52	21	2023-09-30 12:41:55	4	122.6	6.59282	32.9	32.9		32756	38494	1063	12287	11247	32757	37250	1065	14563	13481
52	22	2023-09-30 12:41:55	4	118.973	6.61803	32.9	32.9		32756	39089	1063	12516	11478	32757	37179	1065	14897	13811
52	23	2023-09-30 12:41:55	4	121.169	6.62874	32.9	32.9		32756	42453	1063	12384	11337	32757	39452	1065	15090	14000
52	24	2023-09-30 12:41:55	4	151.496	6.71325	32.9	32.9		32756	39551	1063	10733	9693	32757	36909	1065	16240	15151
53	1	2023-09-30 12:42:08	4	150.163	6.74387	32.9	32.9		32743	42266	1025	10772	9761	32747	37224	964	16656	15669
53	2	2023-09-30 12:42:08	4	118.118	6.55835	32.9	32.9		32743	39326	1025	12533	11542	32747	37778	964	14028	13044
53	3	2023-09-30 12:42:08	4	121.057	6.56821	32.9	32.9		32743	40767	1025	12345	11352	32747	36974	964	14104	13123
53	4	2023-09-30 12:42:08	4	120.196	6.56994	32.9	32.9		32743	41404	1025	12401	11407	32747	36182	964	14135	13146
53	5	2023-09-30 12:42:08	4	124.341	6.67873	32.9	32.9		32743	42005	1025	12144	11147	32747	37329	964	15657	14669
53	6	2023-09-30 12:42:08	4	122.07	6.62523	32.9	32.9		32743	42052	1025	12283	11288	32747	38381	964	14961	13973
53	7	2023-09-30 12:42:08	4	119.994	6.58126	32.9	32.9		32745	45633	1083	12488	11420	32757	37998	1121	14499	13353
53	8	2023-09-30 12:42:08	4	118.698	6.56626	32.9	32.9		32745	41387	1083	12553	11504	32757	38174	1121	14251	13103
53	9	2023-09-30 12:42:08	4	124.39	6.55619	32.9	32.9		32745	42016	1083	12205	11144	32757	38157	1121	14146	13001
53	10	2023-09-30 12:42:08	4	151.577	6.7339	32.9	32.9		32745	43011	1083	10749	9695	32757	37556	1121	16617	15471
53	11	2023-09-30 12:42:08	4	119.128	6.60384	32.9	32.9		32745	42756	1083	12531	11476	32757	38554	1121	14789	13645
53	12	2023-09-30 12:42:08	4	118.713	6.58818	32.9	32.9		32745	40852	1083	12554	11503	32757	37170	1121	14550	13412
53	13	2023-09-30 12:42:08	4	114.891	6.60557	32.9	32.9		32747	40552	1020	12757	11758	32763	36904	976	14670	13672
53	14	2023-09-30 12:42:08	4	115.273	6.57735	32.9	32.9		32747	40455	1020	12728	11732	32763	37356	976	14296	13291
53	15	2023-09-30 12:42:08	4	153.448	6.7191	32.9	32.9		32747	38611	1020	10610	9609	32763	38039	976	16272	15268
53	16	2023-09-30 12:42:08	4	119.637	6.61371	32.9	32.9		32747	44494	1020	12442	11443	32763	37994	976	14783	13784
53	17	2023-09-30 12:42:08	4	120.806	6.60396	32.9	32.9		32747	45478	1020	12374	11368	32763	38605	976	14681	13682
53	18	2023-09-30 12:42:08	4	114.336	6.56809	32.9	32.9		32747	40064	1020	12796	11796	32763	35914	976	14079	13080
53	19	2023-09-30 12:42:08	4	116.879	6.60308	32.9	32.9		32756	43134	1063	12664	11624	32757	36854	1065	14731	13648
53	20	2023-09-30 12:42:08	4	118.79	6.61332	32.9	32.9		32756	40096	1063	12536	11498	32757	36966	1065	14837	13747
53	21	2023-09-30 12:42:08	4	121.451	6.58727	32.9	32.9		32756	38493	1063	12365	11327	32757	37250	1065	14484	13402
53	22	2023-09-30 12:42:08	4	117.799	6.61163	32.9	32.9		32756	39089	1063	12601	11563	32757	37179	1065	14806	13720
53	23	2023-09-30 12:42:08	4	120.103	6.62074	32.9	32.9		32756	42452	1063	12459	11413	32757	39453	1065	14978	13886
53	24	2023-09-30 12:42:08	4	151.598	6.71135	32.9	32.9		32756	39550	1063	10732	9694	32757	36908	1065	16209	15124
54	1	2023-09-30 12:42:21	4	149.958	6.74198	32.9	32.9		32743	42266	1025	10773	9762	32747	37225	964	16633	15642
54	2	2023-09-30 12:42:21	4	116.44	6.55136	32.9	32.9		32743	39326	1025	12632	11641	32747	37778	964	13928	12944
54	3	2023-09-30 12:42:21	4	119.701	6.56168	32.9	32.9		32743	40767	1025	12420	11427	32747	36974	964	14011	13030
54	4	2023-09-30 12:42:21	4	119.252	6.5651	32.9	32.9		32743	41403	1025	12448	11456	32747	36182	964	14066	13077
54	5	2023-09-30 12:42:21	4	123.152	6.67304	32.9	32.9		32743	42005	1025	12206	11209	32747	37329	964	15576	14588
54	6	2023-09-30 12:42:21	4	121.094	6.6183	32.9	32.9		32743	42053	1025	12334	11338	32747	38381	964	14862	13874
54	7	2023-09-30 12:42:21	4	118.79	6.57475	32.9	32.9		32745	45631	1083	12552	11486	32757	37997	1121	14403	13260
54	8	2023-09-30 12:42:21	4	117.388	6.55875	32.9	32.9		32745	41387	1083	12626	11578	32757	38174	1121	14144	12996
54	9	2023-09-30 12:42:21	4	123.168	6.55045	32.9	32.9		32745	42016	1083	12269	11208	32757	38157	1121	14064	12919
54	10	2023-09-30 12:42:21	4	151.782	6.73109	32.9	32.9		32745	43011	1083	10731	9677	32757	37556	1121	16577	15431
54	11	2023-09-30 12:42:21	4	117.752	6.59535	32.9	32.9		32745	42757	1083	12610	11554	32757	38554	1121	14668	13524
54	12	2023-09-30 12:42:21	4	116.95	6.58179	32.9	32.9		32745	40851	1083	12656	11607	32757	37169	1121	14456	13321
54	13	2023-09-30 12:42:21	4	113.499	6.60073	32.9	32.9		32747	40552	1020	12840	11841	32763	36903	976	14597	13603
54	14	2023-09-30 12:42:21	4	114.211	6.57154	32.9	32.9		32747	40455	1020	12788	11792	32763	37356	976	14212	13208
54	15	2023-09-30 12:42:21	4	153.594	6.71454	32.9	32.9		32747	38610	1020	10593	9594	32763	38039	976	16207	15203
54	16	2023-09-30 12:42:21	4	118.239	6.60585	32.9	32.9		32747	44493	1020	12520	11522	32763	37994	976	14671	13672
54	17	2023-09-30 12:42:21	4	119.376	6.59612	32.9	32.9		32747	45478	1020	12454	11448	32763	38605	976	14569	13570
54	18	2023-09-30 12:42:21	4	112.894	6.56373	32.9	32.9		32747	40064	1020	12882	11883	32763	35914	976	14017	13018
54	19	2023-09-30 12:42:21	4	115.547	6.59691	32.9	32.9		32756	43134	1063	12741	11701	32757	36854	1065	14643	13560
54	20	2023-09-30 12:42:21	4	117.267	6.60608	32.9	32.9		32756	40097	1063	12625	11586	32757	36966	1065	14734	13644
54	21	2023-09-30 12:42:21	4	119.981	6.58047	32.9	32.9		32756	38493	1063	12446	11409	32757	37251	1065	14390	13305
54	22	2023-09-30 12:42:21	4	116.112	6.60537	32.9	32.9		32756	39090	1063	12702	11663	32757	37179	1065	14716	13631
54	23	2023-09-30 12:42:21	4	118.499	6.61218	32.9	32.9		32756	42452	1063	12550	11505	32757	39453	1065	14856	13764
54	24	2023-09-30 12:42:21	4	151.458	6.71072	32.9	32.9		32756	39549	1063	10729	9692	32757	36908	1065	16200	15115
55	1	2023-09-30 12:42:35	4	150.108	6.7382	32.9	32.9		32743	42266	1025	10770	9759	32747	37225	964	16578	15588
55	2	2023-09-30 12:42:35	4	115.589	6.54527	32.9	32.9		32743	39326	1025	12695	11704	32747	37778	964	13841	12857
55	3	2023-09-30 12:42:35	4	118.585	6.55599	32.9	32.9		32743	40766	1025	12496	11505	32747	36974	964	13930	12949
55	4	2023-09-30 12:42:35	4	117.99	6.55794	32.9	32.9		32743	41402	1025	12535	11544	32747	36182	964	13964	12975
55	5	2023-09-30 12:42:35	4	121.941	6.66586	32.9	32.9		32743	42005	1025	12286	11290	32747	37329	964	15474	14486
55	6	2023-09-30 12:42:35	4	119.819	6.61192	32.9	32.9		32743	42052	1025	12420	11425	32747	38381	964	14771	13783
55	7	2023-09-30 12:42:35	4	117.717	6.56831	32.9	32.9		32745	45631	1083	12628	11562	32757	37998	1121	14314	13168
55	8	2023-09-30 12:42:35	4	116.333	6.55236	32.9	32.9		32745	41386	1083	12701	11654	32757	38174	1121	14052	12905
55	9	2023-09-30 12:42:35	4	122.275	6.54472	32.9	32.9		32745	42016	1083	12330	11269	32757	38157	1121	13982	12837
55	10	2023-09-30 12:42:35	4	151.847	6.72849	32.9	32.9		32745	43010	1083	10731	9678	32757	37557	1121	16543	15394
55	11	2023-09-30 12:42:35	4	116.872	6.58729	32.9	32.9		32745	42755	1083	12671	11618	32757	38554	1121	14553	13409
55	12	2023-09-30 12:42:35	4	115.886	6.57456	32.9	32.9		32745	40851	1083	12733	11684	32757	37170	1121	14356	13218
55	13	2023-09-30 12:42:35	4	112.551	6.59414	32.9	32.9		32747	40551	1020	12910	11913	32763	36904	976	14507	13509
55	14	2023-09-30 12:42:35	4	112.78	6.56461	32.9	32.9		32747	40454	1020	12891	11897	32763	37356	976	14113	13109
55	15	2023-09-30 12:42:35	4	153.329	6.71292	32.9	32.9		32747	38610	1020	10609	9610	32763	38039	976	16184	15180
55	16	2023-09-30 12:42:35	4	116.932	6.59856	32.9	32.9		32747	44494	1020	12613	11614	32763	37994	976	14567	13568
55	17	2023-09-30 12:42:35	4	118.157	6.58857	32.9	32.9		32747	45476	1020	12537	11533	32763	38606	976	14463	13462
55	18	2023-09-30 12:42:35	4	111.755	6.55986	32.9	32.9		32747	40064	1020	12968	11969	32763	35915	976	13966	12963
55	19	2023-09-30 12:42:35	4	114.706	6.58913	32.9	32.9		32756	43134	1063	12804	11764	32757	36854	1065	14532	13449
55	20	2023-09-30 12:42:35	4	116.392	6.59955	32.9	32.9		32756	40096	1063	12688	11650	32757	36966	1065	14641	13551
55	21	2023-09-30 12:42:35	4	119.077	6.57415	32.9	32.9		32756	38493	1063	12510	11473	32757	37251	1065	14300	13215
55	22	2023-09-30 12:42:35	4	115.427	6.59736	32.9	32.9		32756	39089	1063	12752	11715	32757	37179	1065	14602	13517
55	23	2023-09-30 12:42:35	4	117.55	6.60454	32.9	32.9		32756	42452	1063	12618	11573	32757	39453	1065	14747	13655
55	24	2023-09-30 12:42:35	4	151.501	6.70671	32.9	32.9		32756	39549	1063	10731	9694	32757	36908	1065	16143	15058
56	1	2023-09-30 12:42:48	4	150.071	6.73638	32.9	32.9		32743	42266	1025	10772	9761	32747	37224	964	16549	15562
56	2	2023-09-30 12:42:48	4	114.609	6.53898	32.9	32.9		32743	39326	1025	12762	11771	32747	37779	964	13753	12767
56	3	2023-09-30 12:42:48	4	117.404	6.54975	32.9	32.9		32743	40765	1025	12572	11583	32747	36974	964	13841	12860
56	4	2023-09-30 12:42:48	4	117.012	6.5519	32.9	32.9		32743	41402	1025	12600	11609	32747	36182	964	13878	12889
56	5	2023-09-30 12:42:48	4	120.887	6.65813	32.9	32.9		32743	42003	1025	12350	11357	32747	37330	964	15367	14376
56	6	2023-09-30 12:42:48	4	119.005	6.60513	32.9	32.9		32743	42051	1025	12471	11478	32747	38381	964	14674	13686
56	7	2023-09-30 12:42:48	4	116.443	6.56117	32.9	32.9		32745	45631	1083	12713	11647	32757	37998	1121	14212	13066
56	8	2023-09-30 12:42:48	4	115.27	6.54605	32.9	32.9		32745	41386	1083	12773	11726	32757	38174	1121	13962	12815
56	9	2023-09-30 12:42:48	4	121.139	6.53898	32.9	32.9		32745	42015	1083	12400	11341	32757	38157	1121	13900	12755
56	10	2023-09-30 12:42:48	4	151.96	6.72435	32.9	32.9		32745	43010	1083	10726	9673	32757	37556	1121	16481	15335
56	11	2023-09-30 12:42:48	4	115.669	6.57915	32.9	32.9		32745	42755	1083	12752	11699	32757	38554	1121	14437	13293
56	12	2023-09-30 12:42:48	4	114.814	6.56775	32.9	32.9		32745	40850	1083	12804	11757	32757	37170	1121	14259	13121
56	13	2023-09-30 12:42:48	4	111.407	6.58797	32.9	32.9		32747	40550	1020	12990	11994	32763	36905	976	14422	13421
56	14	2023-09-30 12:42:48	4	111.817	6.55697	32.9	32.9		32747	40454	1020	12959	11965	32763	37356	976	14004	13000
56	15	2023-09-30 12:42:48	4	153.466	6.70927	32.9	32.9		32747	38610	1020	10603	9604	32763	38039	976	16132	15128
56	16	2023-09-30 12:42:48	4	115.936	6.59091	32.9	32.9		32747	44494	1020	12680	11681	32763	37994	976	14458	13459
56	17	2023-09-30 12:42:48	4	117.163	6.57975	32.9	32.9		32747	45476	1020	12603	11599	32763	38606	976	14337	13336
56	18	2023-09-30 12:42:48	4	110.608	6.55528	32.9	32.9		32747	40063	1020	13048	12051	32763	35914	976	13897	12898
56	19	2023-09-30 12:42:48	4	113.577	6.58297	32.9	32.9		32756	43133	1063	12881	11842	32757	36854	1065	14444	13361
56	20	2023-09-30 12:42:48	4	115.299	6.59055	32.9	32.9		32756	40096	1063	12761	11724	32757	36967	1065	14516	13423
56	21	2023-09-30 12:42:48	4	118.072	6.56693	32.9	32.9		32756	38492	1063	12574	11539	32757	37251	1065	14196	13112
56	22	2023-09-30 12:42:48	4	114.317	6.59061	32.9	32.9		32756	39088	1063	12826	11791	32757	37179	1065	14506	13421
56	23	2023-09-30 12:42:48	4	116.577	6.59486	32.9	32.9		32756	42451	1063	12682	11638	32757	39453	1065	14609	13517
56	24	2023-09-30 12:42:48	4	151.291	6.7046	32.9	32.9		32756	39548	1063	10739	9704	32757	36909	1065	16117	15028
57	1	2023-09-30 12:48:56	5	150.257	6.78644	33	33		32743	42269	1028	10787	9770	32747	37223	954	17251	16277
57	2	2023-09-30 12:48:56	5	134.047	6.62308	33	33		32743	39331	1028	11604	10598	32747	37776	954	14939	13970
57	3	2023-09-30 12:48:56	5	138.158	6.62514	33	33		32743	40774	1028	11384	10375	32747	36973	954	14903	13934
57	4	2023-09-30 12:48:56	5	133.274	6.62126	33	33		32743	41410	1028	11648	10641	32747	36180	954	14849	13877
57	5	2023-09-30 12:48:56	5	140.271	6.74427	33	33		32743	42014	1028	11277	10264	32747	37327	954	16574	15601
57	6	2023-09-30 12:48:56	5	136.608	6.69771	33	33		32743	42061	1028	11469	10458	32747	38378	954	15980	15008
57	7	2023-09-30 12:48:56	5	130.418	6.59098	33	33		32745	45643	1098	11896	10803	32757	37996	1140	14652	13492
57	8	2023-09-30 12:48:56	5	129.725	6.58183	33	33		32745	41397	1098	11922	10843	32757	38172	1140	14487	13325
57	9	2023-09-30 12:48:56	5	134.445	6.56536	33	33		32745	42020	1098	11658	10576	32757	38154	1140	14288	13132
57	10	2023-09-30 12:48:56	5	151.776	6.75273	33	33		32745	43022	1098	10780	9699	32757	37554	1140	16897	15739
57	11	2023-09-30 12:48:56	5	127.46	6.60959	33	33		32745	42766	1098	12059	10976	32757	38551	1140	14883	13727
57	12	2023-09-30 12:48:56	5	129.656	6.59105	33	33		32745	40861	1098	11928	10847	32757	37169	1140	14607	13453
57	13	2023-09-30 12:48:56	5	131.765	6.69386	33	33		32747	40556	1022	11735	10726	32762	36903	996	15951	14931
57	14	2023-09-30 12:48:56	5	133.705	6.67615	33	33		32747	40458	1022	11621	10617	32762	37354	996	15726	14702
57	15	2023-09-30 12:48:56	5	153.427	6.75112	33	33		32747	38614	1022	10631	9623	32762	38036	996	16743	15724
57	16	2023-09-30 12:48:56	5	137.072	6.70882	33	33		32747	44504	1022	11446	10433	32762	37993	996	16161	15140
57	17	2023-09-30 12:48:56	5	136.035	6.72894	33	33		32747	45482	1022	11502	10489	32762	38602	996	16484	15468
57	18	2023-09-30 12:48:56	5	133.561	6.64785	33	33		32747	40068	1022	11635	10625	32762	35913	996	15234	14213
57	19	2023-09-30 12:48:56	5	133.042	6.66383	33	33		32756	43140	1072	11712	10654	32756	36853	1067	15602	14515
57	20	2023-09-30 12:48:56	5	136.238	6.67524	33	33		32756	40100	1072	11533	10478	32756	36965	1067	15722	14628
57	21	2023-09-30 12:48:56	5	136.868	6.64383	33	33		32756	38495	1072	11496	10444	32756	37249	1067	15293	14208
57	22	2023-09-30 12:48:56	5	134.21	6.67708	33	33		32756	39091	1072	11641	10589	32756	37177	1067	15736	14651
57	23	2023-09-30 12:48:56	5	137.445	6.70441	33	33		32756	42457	1072	11475	10413	32756	39450	1067	16171	15079
57	24	2023-09-30 12:48:56	5	151.325	6.72247	33	33		32756	39556	1072	10777	9720	32756	36907	1067	16369	15282
58	1	2023-09-30 12:49:09	5	150.257	6.78378	33	33		32743	42269	1028	10786	9769	32747	37224	954	17217	16239
58	2	2023-09-30 12:49:09	5	131.585	6.61987	33	33		32743	39331	1028	11740	10735	32747	37777	954	14896	13924
58	3	2023-09-30 12:49:09	5	135.444	6.62149	33	33		32743	40771	1028	11524	10520	32747	36974	954	14854	13882
58	4	2023-09-30 12:49:09	5	130.901	6.61803	33	33		32743	41408	1028	11778	10774	32747	36181	954	14807	13831
58	5	2023-09-30 12:49:09	5	137.78	6.74223	33	33		32743	42012	1028	11404	10394	32747	37328	954	16548	15572
58	6	2023-09-30 12:49:09	5	134.641	6.69435	33	33		32743	42060	1028	11574	10564	32747	38380	954	15937	14960
58	7	2023-09-30 12:49:09	5	126.952	6.58538	33	33		32745	45640	1098	12095	11005	32757	37997	1140	14575	13412
58	8	2023-09-30 12:49:09	5	125.804	6.57594	33	33		32745	41395	1098	12150	11074	32757	38173	1140	14405	13241
58	9	2023-09-30 12:49:09	5	131.269	6.55997	33	33		32745	42019	1098	11834	10753	32757	38155	1140	14214	13055
58	10	2023-09-30 12:49:09	5	151.625	6.75104	33	33		32745	43020	1098	10784	9705	32757	37555	1140	16877	15715
58	11	2023-09-30 12:49:09	5	124.703	6.60286	33	33		32745	42764	1098	12221	11141	32757	38552	1140	14789	13631
58	12	2023-09-30 12:49:09	5	126.085	6.586	33	33		32745	40858	1098	12133	11057	32757	37169	1140	14535	13381
58	13	2023-09-30 12:49:09	5	129.102	6.69119	33	33		32747	40555	1022	11885	10878	32762	36903	996	15913	14893
58	14	2023-09-30 12:49:09	5	130.709	6.67356	33	33		32747	40458	1022	11789	10785	32762	37355	996	15692	14665
58	15	2023-09-30 12:49:09	5	153.69	6.7495	33	33		32747	38614	1022	10618	9610	32762	38037	996	16723	15701
58	16	2023-09-30 12:49:09	5	134.46	6.70384	33	33		32747	44502	1022	11585	10574	32762	37993	996	16090	15069
58	17	2023-09-30 12:49:09	5	133.271	6.72201	33	33		32747	45482	1022	11652	10640	32762	38604	996	16391	15369
58	18	2023-09-30 12:49:09	5	130.849	6.6475	33	33		32747	40067	1022	11785	10777	32762	35913	996	15229	14208
58	19	2023-09-30 12:49:09	5	130.067	6.66004	33	33		32756	43140	1072	11880	10822	32756	36853	1067	15547	14461
58	20	2023-09-30 12:49:09	5	133.378	6.67067	33	33		32756	40100	1072	11689	10634	32756	36966	1067	15660	14563
58	21	2023-09-30 12:49:09	5	134.46	6.63983	33	33		32756	38495	1072	11626	10574	32756	37250	1067	15239	14151
58	22	2023-09-30 12:49:09	5	131.444	6.67335	33	33		32756	39092	1072	11797	10743	32756	37178	1067	15687	14598
58	23	2023-09-30 12:49:09	5	134.859	6.69929	33	33		32756	42456	1072	11613	10552	32756	39452	1067	16102	15006
58	24	2023-09-30 12:49:09	5	151.217	6.7212	33	33		32756	39554	1072	10777	9724	32756	36908	1067	16355	15264
59	1	2023-09-30 12:49:22	5	150.239	6.78196	33	33		32743	42269	1028	10778	9761	32747	37224	954	17191	16213
59	2	2023-09-30 12:49:22	5	129.188	6.61637	33	33		32743	39330	1028	11865	10862	32747	37778	954	14849	13874
59	3	2023-09-30 12:49:22	5	132.903	6.61826	33	33		32743	40771	1028	11654	10650	32747	36974	954	14808	13836
59	4	2023-09-30 12:49:22	5	128.52	6.61459	33	33		32743	41407	1028	11903	10901	32747	36181	954	14758	13782
59	5	2023-09-30 12:49:22	5	135.549	6.73815	33	33		32743	42010	1028	11511	10504	32747	37328	954	16490	15514
59	6	2023-09-30 12:49:22	5	132.351	6.6891	33	33		32743	42058	1028	11688	10681	32747	38380	954	15862	14885
59	7	2023-09-30 12:49:22	5	123.912	6.58035	33	33		32745	45638	1098	12266	11178	32757	37997	1140	14503	13340
59	8	2023-09-30 12:49:22	5	122.768	6.57005	33	33		32745	41392	1098	12320	11249	32757	38173	1140	14321	13157
59	9	2023-09-30 12:49:22	5	128.197	6.55563	33	33		32745	42019	1098	12000	10920	32757	38156	1140	14154	12993
59	10	2023-09-30 12:49:22	5	151.631	6.7502	33	33		32745	43017	1098	10771	9696	32757	37555	1140	16865	15703
59	11	2023-09-30 12:49:22	5	121.732	6.59612	33	33		32745	42762	1098	12391	11314	32757	38553	1140	14696	13535
59	12	2023-09-30 12:49:22	5	123.04	6.5794	33	33		32745	40856	1098	12305	11232	32757	37170	1140	14444	13287
59	13	2023-09-30 12:49:22	5	126.679	6.68811	33	33		32747	40554	1022	12016	11010	32762	36903	996	15868	14849
59	14	2023-09-30 12:49:22	5	128.674	6.66831	33	33		32747	40458	1022	11896	10892	32762	37355	996	15617	14590
59	15	2023-09-30 12:49:22	5	153.655	6.74782	33	33		32747	38614	1022	10611	9603	32762	38037	996	16699	15677
59	16	2023-09-30 12:49:22	5	132.014	6.70026	33	33		32747	44499	1022	11708	10700	32762	37993	996	16039	15018
59	17	2023-09-30 12:49:22	5	131.22	6.71487	33	33		32747	45480	1022	11755	10745	32762	38604	996	16289	15267
59	18	2023-09-30 12:49:22	5	128.452	6.64412	33	33		32747	40066	1022	11911	10905	32762	35914	996	15185	14160
59	19	2023-09-30 12:49:22	5	127.875	6.65647	33	33		32756	43138	1072	11994	10939	32756	36854	1067	15500	14410
59	20	2023-09-30 12:49:22	5	130.852	6.66568	33	33		32756	40099	1072	11819	10766	32756	36965	1067	15585	14492
59	21	2023-09-30 12:49:22	5	131.925	6.63646	33	33		32756	38495	1072	11757	10705	32756	37250	1067	15191	14103
59	22	2023-09-30 12:49:22	5	128.794	6.66822	33	33		32756	39091	1072	11937	10885	32756	37179	1067	15617	14525
59	23	2023-09-30 12:49:22	5	132.582	6.69445	33	33		32756	42456	1072	11728	10668	32756	39452	1067	16033	14937
59	24	2023-09-30 12:49:22	5	151.265	6.7212	33	33		32756	39553	1072	10765	9713	32756	36908	1067	16355	15264
60	1	2023-09-30 12:49:35	5	149.994	6.77881	33	33		32743	42268	1028	10788	9772	32747	37224	954	17145	16168
60	2	2023-09-30 12:49:35	5	127.256	6.61204	33	33		32743	39329	1028	11976	10975	32747	37778	954	14787	13812
60	3	2023-09-30 12:49:35	5	130.475	6.61377	33	33		32743	40769	1028	11788	10787	32747	36974	954	14744	13772
60	4	2023-09-30 12:49:35	5	126.786	6.60996	33	33		32743	41407	1028	12005	11003	32747	36181	954	14692	13716
60	5	2023-09-30 12:49:35	5	133.592	6.73344	33	33		32743	42009	1028	11617	10611	32747	37329	954	16427	15447
60	6	2023-09-30 12:49:35	5	130.562	6.68364	33	33		32743	42056	1028	11786	10782	32747	38380	954	15784	14807
60	7	2023-09-30 12:49:35	5	121.769	6.57461	33	33		32745	45637	1098	12398	11311	32757	37997	1140	14421	13258
60	8	2023-09-30 12:49:35	5	120.354	6.56373	33	33		32745	41391	1098	12471	11401	32757	38174	1140	14234	13067
60	9	2023-09-30 12:49:35	5	126.302	6.55031	33	33		32745	42018	1098	12111	11032	32757	38156	1140	14078	12917
60	10	2023-09-30 12:49:35	5	151.62	6.74746	33	33		32745	43016	1098	10770	9696	32757	37556	1140	16829	15664
60	11	2023-09-30 12:49:35	5	119.857	6.58876	33	33		32745	42760	1098	12508	11433	32757	38553	1140	14591	13430
60	12	2023-09-30 12:49:35	5	120.667	6.57407	33	33		32745	40855	1098	12452	11381	32757	37169	1140	14365	13211
60	13	2023-09-30 12:49:35	5	124.847	6.68362	33	33		32747	40553	1022	12124	11120	32762	36903	996	15804	14785
60	14	2023-09-30 12:49:35	5	126.502	6.6639	33	33		32747	40456	1022	12021	11020	32762	37355	996	15554	14527
60	15	2023-09-30 12:49:35	5	153.513	6.74606	33	33		32747	38613	1022	10615	9609	32762	38038	996	16677	15652
60	16	2023-09-30 12:49:35	5	129.867	6.69437	33	33		32747	44498	1022	11828	10822	32762	37994	996	15958	14934
60	17	2023-09-30 12:49:35	5	129.246	6.70661	33	33		32747	45479	1022	11867	10858	32762	38605	996	16173	15149
60	18	2023-09-30 12:49:35	5	126.268	6.64264	33	33		32747	40065	1022	12038	11034	32762	35914	996	15164	14139
60	19	2023-09-30 12:49:35	5	126.035	6.65171	33	33		32756	43137	1072	12102	11048	32756	36854	1067	15432	14342
60	20	2023-09-30 12:49:35	5	128.663	6.66112	33	33		32756	40097	1072	11942	10892	32756	36965	1067	15520	14427
60	21	2023-09-30 12:49:35	5	130.249	6.63225	33	33		32756	38494	1072	11850	10800	32756	37250	1067	15131	14043
60	22	2023-09-30 12:49:35	5	127.256	6.6633	33	33		32756	39091	1072	12027	10975	32756	37179	1067	15547	14455
60	23	2023-09-30 12:49:35	5	130.911	6.68737	33	33		32756	42455	1072	11821	10762	32756	39453	1067	15934	14836
60	24	2023-09-30 12:49:35	5	151.663	6.71965	33	33		32756	39552	1072	10744	9694	32756	36908	1067	16333	15242
61	1	2023-09-30 12:49:49	5	150.146	6.77699	33	33		32743	42267	1028	10775	9760	32747	37224	954	17119	16142
61	2	2023-09-30 12:49:49	5	125.386	6.60728	33	33		32743	39328	1028	12080	11081	32747	37778	954	14719	13744
61	3	2023-09-30 12:49:49	5	128.835	6.60956	33	33		32743	40769	1028	11876	10876	32747	36974	954	14684	13712
61	4	2023-09-30 12:49:49	5	125.304	6.60533	33	33		32743	41405	1028	12085	11086	32747	36182	954	14630	13650
61	5	2023-09-30 12:49:49	5	131.83	6.73035	33	33		32743	42008	1028	11708	10704	32747	37329	954	16383	15403
61	6	2023-09-30 12:49:49	5	129.126	6.67768	33	33		32743	42055	1028	11862	10859	32747	38381	954	15702	14722
61	7	2023-09-30 12:49:49	5	119.615	6.56775	33	33		32745	45636	1098	12528	11442	32757	37998	1140	14325	13160
61	8	2023-09-30 12:49:49	5	118.232	6.5577	33	33		32745	41389	1098	12598	11532	32757	38174	1140	14148	12981
61	9	2023-09-30 12:49:49	5	123.913	6.54458	33	33		32745	42017	1098	12248	11171	32757	38156	1140	13996	12835
61	10	2023-09-30 12:49:49	5	151.906	6.74661	33	33		32745	43013	1098	10749	9678	32757	37556	1140	16817	15652
61	11	2023-09-30 12:49:49	5	117.655	6.58097	33	33		32745	42758	1098	12642	11570	32757	38553	1140	14479	13319
61	12	2023-09-30 12:49:49	5	118.247	6.56586	33	33		32745	40854	1098	12600	11531	32757	37169	1140	14247	13094
61	13	2023-09-30 12:49:49	5	123.088	6.67829	33	33		32747	40553	1022	12226	11222	32762	36904	996	15732	14709
61	14	2023-09-30 12:49:49	5	124.647	6.65774	33	33		32747	40455	1022	12125	11126	32762	37356	996	15469	14439
61	15	2023-09-30 12:49:49	5	153.41	6.74396	33	33		32747	38611	1022	10612	9609	32762	38038	996	16647	15622
61	16	2023-09-30 12:49:49	5	128.152	6.6882	33	33		32747	44496	1022	11920	10916	32762	37994	996	15870	14846
61	17	2023-09-30 12:49:49	5	127.305	6.69843	33	33		32747	45478	1022	11974	10966	32762	38605	996	16056	15032
61	18	2023-09-30 12:49:49	5	124.434	6.63961	33	33		32747	40066	1022	12145	11139	32762	35914	996	15121	14096
61	19	2023-09-30 12:49:49	5	124.189	6.6468	33	33		32756	43136	1072	12207	11154	32756	36854	1067	15362	14272
61	20	2023-09-30 12:49:49	5	126.901	6.6543	33	33		32756	40097	1072	12040	10990	32756	36966	1067	15427	14330
61	21	2023-09-30 12:49:49	5	128.39	6.6272	33	33		32756	38494	1072	11952	10902	32756	37250	1067	15059	13971
61	22	2023-09-30 12:49:49	5	125.123	6.65711	33	33		32756	39090	1072	12146	11097	32756	37179	1067	15459	14367
61	23	2023-09-30 12:49:49	5	128.715	6.68106	33	33		32756	42454	1072	11941	10883	32756	39453	1067	15844	14746
61	24	2023-09-30 12:49:49	5	151.323	6.71987	33	33		32756	39551	1072	10754	9705	32756	36908	1067	16336	15245
62	1	2023-09-30 12:50:02	5	150.404	6.77552	33	33		32743	42266	1028	10768	9754	32747	37224	954	17098	16121
62	2	2023-09-30 12:50:02	5	123.993	6.60372	33	33		32743	39328	1028	12173	11174	32747	37778	954	14668	13693
62	3	2023-09-30 12:50:02	5	127.283	6.60605	33	33		32743	40768	1028	11974	10975	32747	36974	954	14634	13662
62	4	2023-09-30 12:50:02	5	123.799	6.59978	33	33		32743	41403	1028	12182	11186	32747	36182	954	14551	13571
62	5	2023-09-30 12:50:02	5	130.363	6.72479	33	33		32743	42006	1028	11797	10795	32747	37329	954	16303	15324
62	6	2023-09-30 12:50:02	5	127.688	6.67243	33	33		32743	42054	1028	11953	10951	32747	38381	954	15626	14647
62	7	2023-09-30 12:50:02	5	117.467	6.56117	33	33		32745	45634	1098	12675	11591	32757	37998	1140	14231	13066
62	8	2023-09-30 12:50:02	5	116.462	6.55061	33	33		32745	41387	1098	12721	11658	32757	38174	1140	14046	12880
62	9	2023-09-30 12:50:02	5	122.384	6.53989	33	33		32745	42016	1098	12350	11274	32757	38156	1140	13929	12768
62	10	2023-09-30 12:50:02	5	151.863	6.74317	33	33		32745	43013	1098	10757	9686	32757	37556	1140	16768	15603
62	11	2023-09-30 12:50:02	5	115.986	6.57382	33	33		32745	42757	1098	12760	11690	32757	38554	1140	14380	13217
62	12	2023-09-30 12:50:02	5	116.387	6.55877	33	33		32745	40853	1098	12730	11663	32757	37170	1140	14150	12993
62	13	2023-09-30 12:50:02	5	121.496	6.67387	33	33		32747	40552	1022	12332	11330	32762	36904	996	15669	14646
62	14	2023-09-30 12:50:02	5	123.153	6.65249	33	33		32747	40455	1022	12225	11226	32762	37356	996	15394	14364
62	15	2023-09-30 12:50:02	5	153.233	6.74185	33	33		32747	38611	1022	10626	9623	32762	38038	996	16617	15592
62	16	2023-09-30 12:50:02	5	126.429	6.68273	33	33		32747	44495	1022	12029	11026	32762	37994	996	15792	14768
62	17	2023-09-30 12:50:02	5	125.781	6.69031	33	33		32747	45478	1022	12073	11065	32762	38606	996	15943	14916
62	18	2023-09-30 12:50:02	5	122.768	6.63567	33	33		32747	40065	1022	12254	11250	32762	35914	996	15065	14040
62	19	2023-09-30 12:50:02	5	122.768	6.64169	33	33		32756	43135	1072	12301	11250	32756	36854	1067	15289	14199
62	20	2023-09-30 12:50:02	5	125.302	6.64868	33	33		32756	40097	1072	12143	11094	32756	36966	1067	15347	14250
62	21	2023-09-30 12:50:02	5	126.846	6.62257	33	33		32756	38493	1072	12048	11001	32756	37250	1067	14993	13905
62	22	2023-09-30 12:50:02	5	123.621	6.65219	33	33		32756	39089	1072	12244	11197	32756	37179	1067	15389	14297
62	23	2023-09-30 12:50:02	5	127.418	6.67299	33	33		32756	42454	1072	12025	10967	32756	39454	1067	15731	14631
62	24	2023-09-30 12:50:02	5	151.281	6.7179	33	33		32756	39551	1072	10762	9713	32756	36909	1067	16312	15217
63	1	2023-09-30 12:50:15	5	150.254	6.77258	33	33		32743	42266	1028	10772	9758	32747	37225	954	17060	16079
63	2	2023-09-30 12:50:15	5	122.463	6.59764	33	33		32743	39327	1028	12262	11265	32747	37779	954	14584	13606
63	3	2023-09-30 12:50:15	5	125.633	6.59987	33	33		32743	40766	1028	12065	11070	32747	36975	954	14549	13574
63	4	2023-09-30 12:50:15	5	122.703	6.59536	33	33		32743	41403	1028	12246	11250	32747	36182	954	14488	13508
63	5	2023-09-30 12:50:15	5	129.088	6.71959	33	33		32743	42005	1028	11865	10865	32747	37329	954	16229	15250
63	6	2023-09-30 12:50:15	5	126.114	6.6662	33	33		32743	42053	1028	12041	11041	32747	38381	954	15537	14558
63	7	2023-09-30 12:50:15	5	115.862	6.55648	33	33		32745	45634	1098	12778	11694	32757	37998	1140	14164	12999
63	8	2023-09-30 12:50:15	5	114.713	6.54479	33	33		32745	41387	1098	12835	11772	32757	38174	1140	13963	12797
63	9	2023-09-30 12:50:15	5	120.504	6.53429	33	33		32745	42016	1098	12465	11389	32757	38157	1140	13852	12688
63	10	2023-09-30 12:50:15	5	152.079	6.74114	33	33		32745	43011	1098	10742	9673	32757	37557	1140	16742	15574
63	11	2023-09-30 12:50:15	5	114.319	6.56555	33	33		32745	42756	1098	12868	11799	32757	38554	1140	14262	13099
63	12	2023-09-30 12:50:15	5	114.567	6.55182	33	33		32745	40851	1098	12846	11782	32757	37170	1140	14050	12894
63	13	2023-09-30 12:50:15	5	119.711	6.66952	33	33		32747	40552	1022	12442	11440	32762	36904	996	15607	14584
63	14	2023-09-30 12:50:15	5	121.336	6.64597	33	33		32747	40454	1022	12333	11336	32762	37356	996	15301	14271
63	15	2023-09-30 12:50:15	5	153.212	6.73925	33	33		32747	38611	1022	10624	9621	32762	38039	996	16583	15555
63	16	2023-09-30 12:50:15	5	124.76	6.67726	33	33		32747	44495	1022	12126	11123	32762	37994	996	15714	14690
63	17	2023-09-30 12:50:15	5	124.384	6.68212	33	33		32747	45477	1022	12153	11146	32762	38605	996	15823	14799
63	18	2023-09-30 12:50:15	5	121.1	6.63229	33	33		32747	40065	1022	12355	11351	32762	35914	996	15017	13992
63	19	2023-09-30 12:50:15	5	121.084	6.63636	33	33		32756	43135	1072	12403	11352	32756	36854	1067	15213	14123
63	20	2023-09-30 12:50:15	5	123.556	6.64242	33	33		32756	40097	1072	12246	11197	32756	36967	1067	15261	14161
63	21	2023-09-30 12:50:15	5	125.286	6.61717	33	33		32756	38493	1072	12138	11091	32756	37250	1067	14915	13828
63	22	2023-09-30 12:50:15	5	122.049	6.646	33	33		32756	39089	1072	12338	11291	32756	37179	1067	15301	14209
63	23	2023-09-30 12:50:15	5	125.633	6.66591	33	33		32756	42453	1072	12126	11070	32756	39454	1067	15630	14530
63	24	2023-09-30 12:50:15	5	151.238	6.71635	33	33		32756	39551	1072	10761	9712	32756	36909	1067	16290	15195
64	1	2023-09-30 12:50:28	5	150.452	6.76971	33	33		32743	42266	1028	10766	9752	32747	37225	954	17019	16038
64	2	2023-09-30 12:50:28	5	121.359	6.59155	33	33		32743	39327	1028	12336	11339	32747	37779	954	14497	13519
64	3	2023-09-30 12:50:28	5	124.422	6.59397	33	33		32743	40766	1028	12143	11148	32747	36975	954	14465	13490
64	4	2023-09-30 12:50:28	5	121.044	6.58932	33	33		32743	41402	1028	12353	11359	32747	36182	954	14402	13422
64	5	2023-09-30 12:50:28	5	127.592	6.71333	33	33		32743	42004	1028	11956	10957	32747	37330	954	16144	15161
64	6	2023-09-30 12:50:28	5	124.962	6.65976	33	33		32743	42051	1028	12112	11115	32747	38382	954	15448	14466
64	7	2023-09-30 12:50:28	5	114.099	6.54892	33	33		32745	45633	1098	12901	11819	32757	37998	1140	14056	12891
64	8	2023-09-30 12:50:28	5	113.06	6.53749	33	33		32745	41387	1098	12954	11891	32757	38174	1140	13859	12693
64	9	2023-09-30 12:50:28	5	118.902	6.52883	33	33		32745	42014	1098	12570	11497	32757	38157	1140	13773	12610
64	10	2023-09-30 12:50:28	5	151.652	6.73875	33	33		32745	43010	1098	10764	9696	32757	37556	1140	16705	15540
64	11	2023-09-30 12:50:28	5	112.645	6.55755	33	33		32745	42756	1098	12989	11920	32757	38554	1140	14147	12985
64	12	2023-09-30 12:50:28	5	112.702	6.54453	33	33		32745	40850	1098	12978	11916	32757	37170	1140	13946	12790
64	13	2023-09-30 12:50:28	5	118.443	6.66321	33	33		32747	40551	1022	12527	11527	32762	36904	996	15517	14494
64	14	2023-09-30 12:50:28	5	120.138	6.64044	33	33		32747	40454	1022	12414	11417	32762	37356	996	15222	14192
64	15	2023-09-30 12:50:28	5	153.238	6.7375	33	33		32747	38610	1022	10624	9623	32762	38039	996	16558	15530
64	16	2023-09-30 12:50:28	5	123.562	6.66954	33	33		32747	44494	1022	12203	11201	32762	37994	996	15603	14580
64	17	2023-09-30 12:50:28	5	122.773	6.67275	33	33		32747	45477	1022	12257	11250	32762	38606	996	15691	14665
64	18	2023-09-30 12:50:28	5	119.688	6.62983	33	33		32747	40064	1022	12448	11446	32762	35914	996	14982	13957
64	19	2023-09-30 12:50:28	5	119.92	6.63047	33	33		32756	43133	1072	12479	11431	32756	36854	1067	15129	14039
64	20	2023-09-30 12:50:28	5	122.214	6.63666	33	33		32756	40097	1072	12334	11285	32756	36967	1067	15179	14079
64	21	2023-09-30 12:50:28	5	123.918	6.61169	33	33		32756	38492	1072	12224	11179	32756	37250	1067	14837	13750
64	22	2023-09-30 12:50:28	5	120.605	6.63919	33	33		32756	39089	1072	12434	11387	32756	37179	1067	15204	14112
64	23	2023-09-30 12:50:28	5	124.357	6.65868	33	33		32756	42452	1072	12207	11152	32756	39454	1067	15527	14427
64	24	2023-09-30 12:50:28	5	151.437	6.71536	33	33		32756	39549	1072	10752	9706	32756	36908	1067	16272	15181
65	1	2023-09-30 12:50:41	5	150.089	6.7681	33	33		32743	42265	1028	10780	9767	32747	37225	954	16996	16015
65	2	2023-09-30 12:50:41	5	119.815	6.58624	33	33		32743	39325	1028	12428	11435	32747	37779	954	14420	13443
65	3	2023-09-30 12:50:41	5	122.586	6.58976	33	33		32743	40765	1028	12252	11259	32747	36975	954	14405	13430
65	4	2023-09-30 12:50:41	5	119.877	6.58426	33	33		32743	41401	1028	12424	11431	32747	36182	954	14330	13350
65	5	2023-09-30 12:50:41	5	126.008	6.70813	33	33		32743	42003	1028	12046	11049	32747	37330	954	16070	15087
65	6	2023-09-30 12:50:41	5	123.729	6.65324	33	33		32743	42051	1028	12185	11188	32747	38382	954	15355	14373
65	7	2023-09-30 12:50:41	5	112.445	6.54185	33	33		32745	45633	1098	13013	11931	32757	37999	1140	13957	12790
65	8	2023-09-30 12:50:41	5	111.314	6.52949	33	33		32745	41387	1098	13073	12011	32757	38174	1140	13745	12579
65	9	2023-09-30 12:50:41	5	117.188	6.52198	33	33		32745	42014	1098	12680	11607	32757	38157	1140	13675	12512
65	10	2023-09-30 12:50:41	5	151.609	6.73566	33	33		32745	43008	1098	10762	9696	32757	37557	1140	16664	15496
65	11	2023-09-30 12:50:41	5	111.103	6.54998	33	33		32745	42754	1098	13092	12026	32757	38555	1140	14042	12877
65	12	2023-09-30 12:50:41	5	111.103	6.53786	33	33		32745	40849	1098	13086	12026	32757	37170	1140	13851	12695
65	13	2023-09-30 12:50:41	5	116.978	6.65739	33	33		32747	40551	1022	12621	11621	32762	36904	996	15434	14411
65	14	2023-09-30 12:50:41	5	118.767	6.63267	33	33		32747	40454	1022	12500	11503	32762	37357	996	15114	14081
65	15	2023-09-30 12:50:41	5	153.37	6.73399	33	33		32747	38610	1022	10616	9615	32762	38039	996	16508	15480
65	16	2023-09-30 12:50:41	5	121.933	6.66246	33	33		32747	44493	1022	12301	11300	32762	37994	996	15502	14479
65	17	2023-09-30 12:50:41	5	121.6	6.66372	33	33		32747	45476	1022	12327	11321	32762	38606	996	15562	14536
65	18	2023-09-30 12:50:41	5	118.126	6.62476	33	33		32747	40063	1022	12545	11545	32762	35914	996	14910	13885
65	19	2023-09-30 12:50:41	5	118.431	6.6241	33	33		32756	43134	1072	12574	11525	32756	36854	1067	15038	13948
65	20	2023-09-30 12:50:41	5	120.734	6.63068	33	33		32756	40097	1072	12425	11376	32756	36966	1067	15090	13994
65	21	2023-09-30 12:50:41	5	122.826	6.60594	33	33		32756	38492	1072	12289	11244	32756	37251	1067	14758	13668
65	22	2023-09-30 12:50:41	5	119.212	6.63258	33	33		32756	39089	1072	12521	11474	32756	37179	1067	15109	14018
65	23	2023-09-30 12:50:41	5	123.131	6.65041	33	33		32756	42452	1072	12280	11225	32756	39454	1067	15409	14309
65	24	2023-09-30 12:50:41	5	151.717	6.71452	33	33		32756	39549	1072	10737	9691	32756	36908	1067	16260	15169
66	1	2023-09-30 12:50:54	5	150.001	6.76586	33	33		32743	42264	1028	10790	9778	32747	37225	954	16964	15983
66	2	2023-09-30 12:50:54	5	118.744	6.5796	33	33		32743	39325	1028	12506	11514	32747	37779	954	14325	13348
66	3	2023-09-30 12:50:54	5	121.651	6.58365	33	33		32743	40764	1028	12319	11327	32747	36975	954	14318	13343
66	4	2023-09-30 12:50:54	5	118.882	6.5783	33	33		32743	41400	1028	12496	11505	32747	36182	954	14244	13265
66	5	2023-09-30 12:50:54	5	125.196	6.70137	33	33		32743	42002	1028	12103	11107	32747	37330	954	15973	14991
66	6	2023-09-30 12:50:54	5	122.812	6.64645	33	33		32743	42050	1028	12250	11254	32747	38381	954	15255	14276
66	7	2023-09-30 12:50:54	5	110.969	6.5345	33	33		32745	45632	1098	13127	12046	32757	37999	1140	13852	12685
66	8	2023-09-30 12:50:54	5	109.886	6.52226	33	33		32745	41385	1098	13183	12124	32757	38175	1140	13644	12476
66	9	2023-09-30 12:50:54	5	115.827	6.51463	33	33		32745	42014	1098	12780	11708	32757	38158	1140	13573	12407
66	10	2023-09-30 12:50:54	5	151.798	6.73355	33	33		32745	43008	1098	10760	9694	32757	37557	1140	16634	15466
66	11	2023-09-30 12:50:54	5	109.817	6.54107	33	33		32745	42754	1098	13195	12129	32757	38555	1140	13914	12750
66	12	2023-09-30 12:50:54	5	109.446	6.52972	33	33		32745	40849	1098	13215	12156	32757	37170	1140	13735	12579
66	13	2023-09-30 12:50:54	5	116.005	6.65108	33	33		32747	40551	1022	12696	11696	32762	36904	996	15343	14321
66	14	2023-09-30 12:50:54	5	117.62	6.62637	33	33		32747	40453	1022	12583	11588	32762	37357	996	15023	13991
66	15	2023-09-30 12:50:54	5	153.363	6.73034	33	33		32747	38610	1022	10623	9622	32762	38040	996	16459	15428
66	16	2023-09-30 12:50:54	5	120.723	6.65474	33	33		32747	44492	1022	12385	11386	32762	37995	996	15395	14369
66	17	2023-09-30 12:50:54	5	120.567	6.65511	33	33		32747	45475	1022	12401	11396	32762	38606	996	15439	14413
66	18	2023-09-30 12:50:54	5	116.883	6.61969	33	33		32747	40063	1022	12637	11637	32762	35914	996	14838	13813
66	19	2023-09-30 12:50:54	5	117.454	6.61863	33	33		32756	43134	1072	12648	11599	32756	36854	1067	14959	13870
66	20	2023-09-30 12:50:54	5	119.636	6.62408	33	33		32756	40096	1072	12503	11456	32756	36967	1067	15000	13900
66	21	2023-09-30 12:50:54	5	121.588	6.60075	33	33		32756	38492	1072	12375	11331	32756	37250	1067	14681	13594
66	22	2023-09-30 12:50:54	5	117.756	6.62653	33	33		32756	39088	1072	12624	11579	32756	37179	1067	15023	13932
66	23	2023-09-30 12:50:54	5	122.126	6.64213	33	33		32756	42451	1072	12350	11297	32756	39454	1067	15290	14191
66	24	2023-09-30 12:50:54	5	151.625	6.71248	33	33		32756	39549	1072	10748	9702	32756	36909	1067	16235	15140
67	1	2023-09-30 12:51:07	5	150.41	6.76235	33	33		32743	42265	1028	10772	9759	32747	37225	954	16914	15933
67	2	2023-09-30 12:51:07	5	117.731	6.57324	33	33		32743	39324	1028	12571	11581	32747	37780	954	14237	13257
67	3	2023-09-30 12:51:07	5	120.495	6.57888	33	33		32743	40765	1028	12394	11401	32747	36975	954	14250	13275
67	4	2023-09-30 12:51:07	5	117.61	6.57177	33	33		32743	41401	1028	12581	11589	32747	36183	954	14155	13172
67	5	2023-09-30 12:51:07	5	123.912	6.69476	33	33		32743	42001	1028	12180	11186	32747	37330	954	15879	14897
67	6	2023-09-30 12:51:07	5	121.672	6.63959	33	33		32743	42051	1028	12323	11326	32747	38382	954	15159	14178
67	7	2023-09-30 12:51:07	5	109.356	6.5275	33	33		32745	45631	1098	13243	12163	32757	37999	1140	13752	12585
67	8	2023-09-30 12:51:07	5	108.443	6.51532	33	33		32745	41385	1098	13289	12230	32757	38175	1140	13545	12377
67	9	2023-09-30 12:51:07	5	114.323	6.50938	33	33		32745	42013	1098	12882	11811	32757	38157	1140	13495	12332
67	10	2023-09-30 12:51:07	5	151.782	6.73046	33	33		32745	43008	1098	10761	9695	32757	37557	1140	16590	15422
67	11	2023-09-30 12:51:07	5	108.253	6.53406	33	33		32745	42753	1098	13308	12244	32757	38555	1140	13814	12650
67	12	2023-09-30 12:51:07	5	107.848	6.52193	33	33		32745	40849	1098	13333	12274	32757	37171	1140	13627	12468
67	13	2023-09-30 12:51:07	5	114.628	6.64624	33	33		32747	40550	1022	12788	11790	32762	36905	996	15278	14252
67	14	2023-09-30 12:51:07	5	116.01	6.61887	33	33		32747	40452	1022	12689	11696	32762	37357	996	14916	13884
67	15	2023-09-30 12:51:07	5	153.084	6.72921	33	33		32747	38609	1022	10634	9635	32762	38039	996	16440	15412
67	16	2023-09-30 12:51:07	5	119.317	6.64724	33	33		32747	44492	1022	12476	11477	32762	37995	996	15288	14262
67	17	2023-09-30 12:51:07	5	119.148	6.64609	33	33		32747	45475	1022	12493	11488	32762	38606	996	15309	14284
67	18	2023-09-30 12:51:07	5	115.626	6.61547	33	33		32747	40063	1022	12722	11722	32762	35914	996	14778	13753
67	19	2023-09-30 12:51:07	5	116.173	6.61191	33	33		32756	43133	1072	12733	11685	32756	36855	1067	14867	13774
67	20	2023-09-30 12:51:07	5	118.155	6.61733	33	33		32756	40095	1072	12598	11553	32756	36967	1067	14903	13804
67	21	2023-09-30 12:51:07	5	120.401	6.59401	33	33		32756	38492	1072	12451	11407	32756	37251	1067	14588	13498
67	22	2023-09-30 12:51:07	5	116.665	6.62021	33	33		32756	39088	1072	12696	11652	32756	37179	1067	14933	13842
67	23	2023-09-30 12:51:07	5	120.729	6.63393	33	33		32756	42452	1072	12441	11386	32756	39455	1067	15175	14074
67	24	2023-09-30 12:51:07	5	151.502	6.71037	33	33		32756	39548	1072	10752	9708	32756	36909	1067	16205	15110
68	1	2023-09-30 12:51:21	5	149.855	6.75962	33	33		32743	42264	1028	10788	9776	32747	37225	954	16875	15894
68	2	2023-09-30 12:51:21	5	116.366	6.56771	33	33		32743	39324	1028	12649	11659	32747	37780	954	14158	13178
68	3	2023-09-30 12:51:21	5	118.969	6.57214	33	33		32743	40764	1028	12478	11487	32747	36975	954	14154	13179
68	4	2023-09-30 12:51:21	5	116.62	6.56636	33	33		32743	41400	1028	12633	11642	32747	36183	954	14078	13095
68	5	2023-09-30 12:51:21	5	122.591	6.68886	33	33		32743	42001	1028	12250	11256	32747	37330	954	15795	14813
68	6	2023-09-30 12:51:21	5	120.472	6.63146	33	33		32743	42051	1028	12387	11390	32747	38382	954	15043	14062
68	7	2023-09-30 12:51:21	5	107.816	6.52134	33	33		32745	45631	1098	13342	12262	32757	37999	1140	13664	12497
68	8	2023-09-30 12:51:21	5	106.851	6.50865	33	33		32745	41384	1098	13391	12334	32757	38175	1140	13450	12282
68	9	2023-09-30 12:51:21	5	112.859	6.50295	33	33		32745	42013	1098	12970	11899	32757	38158	1140	13405	12240
68	10	2023-09-30 12:51:21	5	151.782	6.728	33	33		32745	43008	1098	10752	9686	32757	37557	1140	16555	15387
68	11	2023-09-30 12:51:21	5	106.771	6.52585	33	33		32745	42753	1098	13404	12340	32757	38555	1140	13697	12533
68	12	2023-09-30 12:51:21	5	106.214	6.51484	33	33		32745	40848	1098	13439	12382	32757	37170	1140	13523	12367
68	13	2023-09-30 12:51:21	5	113.218	6.63972	33	33		32747	40550	1022	12872	11874	32762	36905	996	15185	14159
68	14	2023-09-30 12:51:21	5	114.917	6.61166	33	33		32747	40453	1022	12751	11757	32762	37357	996	14813	13781
68	15	2023-09-30 12:51:21	5	153.547	6.725	33	33		32747	38609	1022	10604	9605	32762	38039	996	16380	15352
68	16	2023-09-30 12:51:21	5	118.159	6.64085	33	33		32747	44492	1022	12539	11540	32762	37995	996	15197	14171
68	17	2023-09-30 12:51:21	5	117.9	6.63727	33	33		32747	45474	1022	12561	11557	32762	38607	996	15186	14158
68	18	2023-09-30 12:51:21	5	114.157	6.61089	33	33		32747	40063	1022	12809	11809	32762	35914	996	14713	13688
68	19	2023-09-30 12:51:21	5	114.946	6.60679	33	33		32756	43133	1072	12803	11755	32756	36854	1067	14790	13701
68	20	2023-09-30 12:51:21	5	116.995	6.60981	33	33		32756	40095	1072	12662	11617	32756	36967	1067	14796	13697
68	21	2023-09-30 12:51:21	5	119.031	6.58791	33	33		32756	38492	1072	12527	11483	32756	37251	1067	14501	13411
68	22	2023-09-30 12:51:21	5	115.417	6.61297	33	33		32756	39087	1072	12765	11723	32756	37180	1067	14833	13739
68	23	2023-09-30 12:51:21	5	119.293	6.62537	33	33		32756	42451	1072	12519	11466	32756	39455	1067	15053	13952
68	24	2023-09-30 12:51:21	5	151.609	6.70931	33	33		32756	39548	1072	10738	9694	32756	36909	1067	16190	15095
69	1	2023-09-30 12:51:34	5	150.087	6.75689	33	33		32743	42264	1028	10773	9761	32747	37225	954	16836	15855
69	2	2023-09-30 12:51:34	5	115.198	6.56163	33	33		32743	39324	1028	12722	11732	32747	37779	954	14068	13091
69	3	2023-09-30 12:51:34	5	117.738	6.56596	33	33		32743	40763	1028	12551	11562	32747	36975	954	14065	13091
[truncated: 5,085 more rows]

## Sheet: 20231126
LEVEL DATA							99	116
						Control	6.71468	6.72318
[truncated: 6,727 more rows]

## Sheet: 20240223
LEVEL DATA							99	116
[truncated: 6,728 more rows]

## Sheet: 20240316
LEVEL DATA							99	116
[truncated: 6,728 more rows]

[truncated: 6 more sheets: 20240412, 20240419, 20240426, 20240503, 20240524, 20240607]
