# Supplementary material for: Rates of Mitochondrial Metabolism of Glucose, Amino Acids, and Fatty Acids by the HEI-OC1 Inner Ear Cell Line
Source: Biology (Basel). 2025 Aug 24;14(9):1118. doi: 10.3390/biology14091118 (PMC12467209; doi:10.3390/biology14091118)
Supplement: Supplementary file 1 [file biology-14-01118-s001.zip › Suppl.S2 Statistical Analysis/PH Raw Data and Statiscal Analysis Results (Fig.6).xlsx]

## Sheet: HCL
HCL2.5mM	A	B	C	Average	STDEV
First	6.91	6.92	6.96	6.93	0.0216025
+HCl	6.59	6.59	6.63	6.60333	0.0188562
+HCl	6.23	6.24	6.27	6.24667	0.0169967
+HCl	5.72	5.75	5.74	5.73667	0.0124722
+HCl	4.66	4.68	4.66	4.66667	0.00942809
	Average	STDEV
First	6.93	0.0216025
+HCl	6.60333	0.0188562
+HCl	6.24667	0.0169967
+HCl	5.73667	0.0124722
+HCl	4.66667	0.00942809

## Sheet: NaOH
NaOH5.0mM	A	B	C	Average	STDEV
First	6.98	7	7.02	7	0.0216025
+NaOH	7.92	7.92	7.91	7.91667	0.0188562
+NaOH	8.4	8.38	8.35	8.37667	0.0169967
+NaOH	8.67	8.69	8.63	8.66333	0.0124722
+NaOH	8.87	8.88	8.84	8.86333	0.00942809
	Average	STDEV
First	7	0.0216025
+NaOH	7.91667	0.0188562
+NaOH	8.37667	0.0169967
+NaOH	8.66333	0.0124722
+NaOH	8.86333	0.00942809

## Sheet: 負荷１
	A	B	C	Average	STDEV
First	7.23	7.06	7	7.09667	0.0216025
+L-Gln	7.21	7.07	7.02	7.1	0.0188562
+HCl	6.83	6.7	6.66	6.73	0.0169967
+HCl	6.38	6.35	6.25	6.32667	0.0124722
+HCl	5.83	5.79	5.73	5.78333	0.00942809
	Average	STDEV
First	7.09667	0.0216025
+L-Gln	7.1	0.0188562
+HCl	6.73	0.0169967
+HCl	6.32667	0.0124722
+HCl	5.78333	0.00942809

## Sheet: 負荷２
	A	B	C	Average	STDEV
First	6.95	6.99	7.01	6.98333	0.0216025
+L-Gln	7	6.98	7.05	7.01	0.0188562
+NaOH	7.83	7.74	7.82	7.79667	0.0169967
+NaOH	8.28	8.19	8.27	8.24667	0.0124722
+NaOH	8.51	8.48	8.53	8.50667	0.00942809
	Average	STDEV
First	6.98333	0.0216025
+L-Gln	7.01	0.0188562
+NaOH	7.79667	0.0169967
+NaOH	8.24667	0.0124722
+NaOH	8.50667	0.00942809

## Sheet: Sheet2
		Average			Average			Average			Average
	First	6.93		First	7.09667		First	7		First	6.98333
	+HCl	6.60333		+L-Gln	7.1		+NaOH	7.91667		+L-Gln	7.01
	+HCl	6.24667		+HCl	6.73		+NaOH	8.37667		+NaOH	7.79667
	+HCl	5.73667		+HCl	6.32667		+NaOH	8.66333		+NaOH	8.24667
	+HCl	4.66667		+HCl	5.78333		+NaOH	8.86333		+NaOH	8.50667
		First	L-Gln/HCL/NaOH	HCL/NaOH	HCL/NaOH	HCL/NaOH
	HCL	6.93	6.60333	6.24667	5.73667	4.66667
	L-Gln/HCL	7.09667	7.1	6.73	6.32667	5.78333
	NaOH	7	7.91667	8.37667	8.66333	8.86333
	L-Gln/NaOH	6.98333	7.01	7.79667	8.24667	8.50667
HCL2.5mM	A	B	C	Average	STDEV
First	6.91	6.92	6.96	6.93	0.0216025
+HCl	6.59	6.59	6.63	6.60333	0.0188562				Comparison	t-statistic	p-value	Significant (p < 0.05)
+HCl	6.23	6.24	6.27	6.24667	0.0169967				HCl vs L-Gln/HCl	-1.81344	0.086771	FALSE
+HCl	5.72	5.75	5.74	5.73667	0.0124722				NaOH vs L-Gln/NaOH	1.81221	0.086053	FALSE
+HCl	4.66	4.68	4.66	4.66667	0.00942809
NaOH5.0mM	A	B	C	Average	STDEV
First	6.98	7	7.02	7	0.0216025
+NaOH	7.92	7.92	7.91	7.91667	0.0188562
+NaOH	8.4	8.38	8.35	8.37667	0.0169967
+NaOH	8.67	8.69	8.63	8.66333	0.0124722
+NaOH	8.87	8.88	8.84	8.86333	0.00942809
	A	B	C	Average	STDEV
First	7.23	7.06	7	7.09667	0.0216025
+L-Gln	7.21	7.07	7.02	7.1	0.0188562
+HCl	6.83	6.7	6.66	6.73	0.0169967
+HCl	6.38	6.35	6.25	6.32667	0.0124722
+HCl	5.83	5.79	5.73	5.78333	0.00942809
	A	B	C	Average	STDEV
First	6.95	6.99	7.01	6.98333	0.0216025
+L-Gln	7	6.98	7.05	7.01	0.0188562
+NaOH	7.83	7.74	7.82	7.79667	0.0169967
+NaOH	8.28	8.19	8.27	8.24667	0.0124722
+NaOH	8.51	8.48	8.53	8.50667	0.00942809
