# Supplementary material for: Rates of Mitochondrial Metabolism of Glucose, Amino Acids, and Fatty Acids by the HEI-OC1 Inner Ear Cell Line
Source: Biology (Basel). 2025 Aug 24;14(9):1118. doi: 10.3390/biology14091118 (PMC12467209; doi:10.3390/biology14091118)
Supplement: Supplementary file 1 [file biology-14-01118-s001.zip › Suppl.S2 Statistical Analysis/Raw Data and Statiscal Analysis Results (Fig.11 ).xlsx]

## Sheet: Post_5
Application: Tecan i-control				Tecan i-control , 1.10.4.0
Device: infinite 200Pro				Serial number: 1207006530				Serial number of connected stacker:
Firmware: V_3.23_12/10_Infinite (Jul 11 2011/07.06.35)				MAI, V_3.23_12/10_Infinite (Jul 11 2011/07.06.35)
Date:	2024-04-11
Time:	12:27:43
System				TECAN
User				TECAN\TOKYO UNIVERCITY
Plate				Ibidi 24 Flat Bottom black microscopy plastic ib82406 [ibidi24fb_ib82406_transparentbottom.pdfx]
Plate-ID (Stacker)
Wait (Plate)				On	Target Temperature: 33 °C
Wait (Plate Temperature)				Valid Range: 32.5 - 33.5 °C
Label: Label1
Mode				Fluorescence Bottom Reading
Multiple Reads per Well (Square (filled))				3 x 3
Multiple Reads per Well (Border)				1100	µm
Excitation Wavelength				485	nm
Emission Wavelength				535	nm
Excitation Bandwidth				9	nm
Emission Bandwidth				20	nm
Gain				170	Optimal (100%)
Number of Flashes				10
Integration Time				20	µs
Lag Time				0	µs
Settle Time				0	ms
Start Time:	2024/04/11 12:28:49
	CO2 Concentration: 9.9 %
	O2 Concentration: --- %
	Temperature: 33 °C
Well	Mean	StDev	0;2	1;2	2;2	2;1	1;1	0;1	0;0	1;0	2;0
A1	38069	4032	45024	37130	41688	36374	32077	35646	40521	34336	39827
A2	38508	3712	44431	37367	41156	36740	32267	37103	42481	35931	39097
A3	37979	3698	43797	37201	41290	36746	31536	35808	41066	35534	38838
A4	37115	3679	42422	36091	41173	35890	31071	34996	40586	34304	37505
A5	37806	3839	44166	37817	41106	35971	32001	35730	41538	34469	37458
A6	37712	3921	44150	35757	41526	37010	32270	36050	41320	33554	37776
B1	38504	3593	43518	36959	42935	38009	32482	36987	40882	35249	39520
B2	38382	3606	44226	36513	41935	37306	32713	36744	41682	35761	38557
B3	38450	4040	44621	37711	43137	36682	32181	36557	41657	34761	38743
B4	38716	3786	44723	36753	42491	36438	33399	36885	42490	35752	39509
B5	38621	3795	45097	37684	41454	37239	32606	36241	42037	35754	39480
B6	38698	3936	44796	38086	41491	37388	31678	36599	42388	35879	39973
C1	38087	3915	44499	36365	40822	36202	31984	36275	42048	35054	39536
C2	38342	3307	43327	37126	40754	36064	33418	36987	42462	35797	39145
C3	37857	3754	42890	35892	41467	37028	32157	35164	42248	34802	39066
C4	37994	3500	43923	37535	40633	36375	32237	36322	41147	35350	38423
C5	37813	3661	42936	36707	41613	36640	31547	36270	41013	34563	39032
C6	37842	3664	43608	36792	41652	37036	32052	35495	40845	34746	38352
D1	37581	4506	44130	36713	42618	35949	30737	34836	40995	32924	39324
D2	37482	4083	44227	36956	41677	35089	31371	34973	40358	34130	38553
D3	37639	3723	43143	36476	41112	36649	31138	36249	40779	34367	38835
D4	37886	3812	44130	37400	41755	36165	31971	34695	40570	35466	38822
D5	37803	4068	44544	35947	41661	36063	31143	35295	41123	35954	38498
D6	37342	3826	43931	36178	41340	35553	31404	35078	40125	35095	37373
End Time:	2024/04/11 12:30:22
Label: Label2
Mode				Fluorescence Bottom Reading
Multiple Reads per Well (Square (filled))				3 x 3
Multiple Reads per Well (Border)				1100	µm
Excitation Wavelength				535	nm
Emission Wavelength				590	nm
Excitation Bandwidth				9	nm
Emission Bandwidth				20	nm
Gain				228	Optimal (100%)
Number of Flashes				10
Integration Time				20	µs
Lag Time				0	µs
Settle Time				0	ms
Start Time:	2024/04/11 12:31:47
													BSA
													BSA+PA
	CO2 Concentration: 10 %				B2	2;0	OVER						BSA+OA
	O2 Concentration: --- %												BSA+Gln
	Temperature: 32.8 °C
Well	Mean	StDev	0;2	1;2	2;2	2;1	1;1	0;1	0;0	1;0	2;0	RATIO	AVERAGE	SD
A1	21022	2139	23609	21314	21446	19447	16968	19338	22981	21063	23033	0.552208	0.543403	0.0114013
A2	19966	991	19327	19335	19192	19940	21582	20749	19461	21271	18840	0.51849
A3	20682	1666	20847	22660	20148	18418	21559	20201	21787	22525	17994	0.544564
A4	20427	944	21442	20191	19510	18723	20079	21427	21157	21171	20142	0.55037
A5	20698	1473	19168	19401	20369	21877	19111	20195	23587	21403	21170	0.547479
A6	20640	1339	21030	20276	20676	17851	20138	20855	20356	21806	22769	0.547306
B1	41861	2179	40078	41500	42886	40624	38074	41592	45198	42446	44350	1.08719	1.077	0.0209586
B2	41647.2		43446	39859	46847	40429	38285	40968	40936	42408		1.08507
B3	41084	2592	43285	41185	42872	42820	36874	37718	42368	38882	43755	1.0685
B4	42690	3405	47340	42629	45382	44035	36390	40728	42711	39464	45534	1.10264
B5	41821	3631	47572	41597	44088	41499	34200	41958	40397	44265	40809	1.08286
B6	40081	3272	44794	37645	43187	39122	36091	40248	44211	36550	38884	1.03574
C1	18767	1603	21240	18689	19771	17270	17778	16849	21117	18332	17856	0.49274	0.509828	0.0116101
C2	19488	2060	21931	20888	16685	17159	20273	16946	19689	20024	21798	0.508268
C3	20091	1068	21183	21064	20229	20920	20238	18151	19991	20479	18563	0.530708
C4	19613	1243	19465	18835	20421	18089	20588	20246	21488	17644	19736	0.516213
C5	19097	1692	21401	16319	20419	16791	20237	18486	19171	20143	18908	0.505038
C6	19148	1000	20110	19407	18361	18950	18538	18013	21057	18251	19647	0.505999
D1	21742	1313	20981	20417	23604	22809	20830	21228	23436	22248	20123	0.578537	0.533933	0.0259562
D2	20519	1026	22140	19899	21454	19734	20189	18814	21443	20638	20361	0.547436
D3	19585	1260	20403	19104	18172	20296	17326	21240	19057	20500	20164	0.520338
D4	20399	1402	23568	19635	19609	18820	20007	20469	21311	20716	19452	0.538431					Group	Mean
D5	19834	1662	17450	21095	23130	19611	19084	19485	18207	19854	20588	0.524667					Group 1	0.5434
D6	18454	1418	17243	18622	17412	20703	16577	17992	18054	20525	18958	0.494189					Group 2	1.077
																	Group 3	0.5098
																	Group 4	0.5339
End Time:	2024/04/11 12:33:20																ANOVA results
																	F-value	1092.5
																	p-value	2.49e-22

## Sheet: Post_4
Application: Tecan i-control				Tecan i-control , 1.10.4.0
Device: infinite 200Pro				Serial number: 1207006530				Serial number of connected stacker:
Firmware: V_3.23_12/10_Infinite (Jul 11 2011/07.06.35)				MAI, V_3.23_12/10_Infinite (Jul 11 2011/07.06.35)
Date:	2024-04-11
Time:	12:21:36
System				TECAN
User				TECAN\TOKYO UNIVERCITY
Plate				Ibidi 24 Flat Bottom black microscopy plastic ib82406 [ibidi24fb_ib82406_transparentbottom.pdfx]
Plate-ID (Stacker)
Wait (Plate)				On	Target Temperature: 33 °C
Wait (Plate Temperature)				Valid Range: 32.5 - 33.5 °C
Label: Label1
Mode				Fluorescence Bottom Reading
Multiple Reads per Well (Square (filled))				3 x 3
Multiple Reads per Well (Border)				1100	µm
Excitation Wavelength				485	nm
Emission Wavelength				535	nm
Excitation Bandwidth				9	nm
Emission Bandwidth				20	nm
Gain				170	Optimal (100%)
Number of Flashes				10
Integration Time				20	µs
Lag Time				0	µs
Settle Time				0	ms
Start Time:	2024/04/11 12:22:42
	CO2 Concentration: 10 %
	O2 Concentration: --- %
	Temperature: 33.1 °C
Well	Mean	StDev	0;2	1;2	2;2	2;1	1;1	0;1	0;0	1;0	2;0
A1	38090	3239	43309	36146	40899	36315	33556	36548	41590	35616	38831
A2	38618	3816	45103	37073	41021	37633	32969	35972	42676	35595	39522
A3	38129	3161	42092	37177	41419	37402	32787	35798	41530	35809	39147
A4	37146	3917	42865	36465	41210	35480	31195	35143	41087	33258	37609
A5	38136	3860	44066	37030	42158	36001	32629	35834	42129	34915	38462
A6	37864	3629	44144	36532	40867	35856	32362	36040	41265	35461	38250
B1	38996	3910	46027	38003	42222	37316	33031	36566	42354	36570	38878
B2	38977	3689	45774	37849	41509	37391	33190	37257	42026	36413	39388
B3	38926	3721	45445	37821	41573	37153	33309	36411	42219	36316	40092
B4	39140	3678	44779	39126	42588	36605	33081	37332	41755	36212	40787
B5	38935	4015	44045	37095	42945	37454	32674	36413	44313	36356	39119
B6	39153	3597	44958	38903	42380	37449	33150	37467	42501	36644	38924
C1	38288	3674	44134	36803	41481	36952	32251	36306	41500	35590	39576
C2	38813	3436	44496	37759	41652	37304	33957	36055	41568	35885	40638
C3	38127	3349	43036	36193	41620	37395	33194	36178	41497	35122	38908
C4	37821	3805	44022	36601	41024	36313	31639	35850	40866	34715	39353
C5	38231	3534	43371	36994	41910	36649	32125	36207	41030	36100	39698
C6	37658	3327	43609	36557	40561	35526	33185	35707	40041	34841	38895
D1	37734	4292	44879	36590	41711	36504	30813	35714	41116	33997	38284
D2	37712	3917	43601	36184	41860	36680	31923	35426	41544	33999	38189
D3	37861	3994	44251	36533	41719	35709	31820	36211	40870	34074	39557
D4	38098	3968	43990	37026	42109	35621	32356	35085	41555	34989	40152
D5	38131	4210	44392	37957	42516	35977	31091	35366	41810	35367	38702
D6	37575	4092	43945	36209	41031	35905	31059	35914	41593	33817	38706
End Time:	2024/04/11 12:24:16
Label: Label2
Mode				Fluorescence Bottom Reading
Multiple Reads per Well (Square (filled))				3 x 3
Multiple Reads per Well (Border)				1100	µm
Excitation Wavelength				535	nm
Emission Wavelength				590	nm
Excitation Bandwidth				9	nm
Emission Bandwidth				20	nm
Gain				229	Optimal (100%)
Number of Flashes				10
Integration Time				20	µs
Lag Time				0	µs
Settle Time				0	ms
Start Time:	2024/04/11 12:25:40
	CO2 Concentration: 9.9 %
	O2 Concentration: --- %
	Temperature: 33 °C
Well	Mean	StDev	0;2	1;2	2;2	2;1	1;1	0;1	0;0	1;0	2;0	RATIO	AVERAGE	SD
A1	23542	1619	23798	22430	22612	21663	26539	22442	22511	24714	25167	0.618062	0.602423	0.0102979
A2	23498	2008	24103	23590	23489	21603	26476	21086	26281	21090	23760	0.608473
A3	23136	1460	22262	20651	22304	25745	23931	23207	23187	24402	22536	0.606782
A4	22373	1484	22112	21030	21945	22747	22136	20022	24603	22192	24573	0.602299
A5	22482	574	22402	21557	22829	22041	22091	23336	22579	22292	23213	0.589522
A6	22317	1310	21373	20876	21830	24304	23497	23045	23662	20988	21281	0.589399
B1	46029	3733	48637	49489	47700	41574	39285	45443	49267	43841	49023	1.18035	1.19424	0.0124511
B2	46723	2646	50884	42278	46666	45632	46207	46573	50136	44496	47636	1.19873
B3	46118	2064	49429	44042	46595	45533	42467	45472	48036	46616	46874	1.18476
B4	46271	2997	50019	43215	47323	44059	45329	44135	51341	43259	47759	1.18219
B5	47048	3195	51251	48143	46961	47659	44297	42481	52254	45070	45318	1.20837
B6	47416	2336	51666	47118	50018	44495	46558	45761	47650	45043	48440	1.21104
C1	22860	1830	24603	23135	23683	22801	21903	22869	24942	23143	18658	0.597054	0.585492	0.0107135
C2	22803	1584	23902	21428	22256	25078	20668	23720	24623	21188	22367	0.587509
C3	22575	1975	27025	21281	21425	20716	21529	24054	21374	22743	23029	0.5921
C4	22477	1632	22802	21926	22768	18615	23218	22819	22166	24525	23452	0.594299
C5	21747	1578	22325	19729	23369	20335	22126	20017	23978	23088	20756	0.568832
C6	21584	1479	19906	20920	23897	19788	22351	23702	21279	20883	21529	0.573158
D1	22356	939	23265	21892	21971	22106	20831	21769	22896	22438	24041	0.592463	0.583507	0.0155089
D2	22548	1319	23095	19962	23789	23091	22122	21767	23926	21494	23684	0.5979
D3	22699	1080	22058	23824	22819	22226	23262	22800	23554	23456	20295	0.599535
D4	21829	1319	22655	21158	22764	19021	22562	23335	22503	21061	21404	0.57297
D5	22220	2324	27276	21395	21464	21663	22871	18865	23051	20442	22957	0.582728
D6	20871	1059	21039	19250	22169	20059	20114	22281	20347	21915	20669	0.555449
End Time:	2024/04/11 12:27:13

## Sheet: Post_3
Application: Tecan i-control				Tecan i-control , 1.10.4.0
Device: infinite 200Pro				Serial number: 1207006530				Serial number of connected stacker:
Firmware: V_3.23_12/10_Infinite (Jul 11 2011/07.06.35)				MAI, V_3.23_12/10_Infinite (Jul 11 2011/07.06.35)
Date:	2024-04-11
Time:	12:14:30
System				TECAN
User				TECAN\TOKYO UNIVERCITY
Plate				Ibidi 24 Flat Bottom black microscopy plastic ib82406 [ibidi24fb_ib82406_transparentbottom.pdfx]
Plate-ID (Stacker)
Wait (Plate)				On	Target Temperature: 33 °C
Wait (Plate Temperature)				Valid Range: 32.5 - 33.5 °C
Label: Label1
Mode				Fluorescence Bottom Reading
Multiple Reads per Well (Square (filled))				3 x 3
Multiple Reads per Well (Border)				1100	µm
Excitation Wavelength				485	nm
Emission Wavelength				535	nm
Excitation Bandwidth				9	nm
Emission Bandwidth				20	nm
Gain				169	Optimal (100%)
Number of Flashes				10
Integration Time				20	µs
Lag Time				0	µs
Settle Time				0	ms
Start Time:	2024/04/11 12:15:36
	CO2 Concentration: 10.2 %
	O2 Concentration: --- %
	Temperature: 33 °C
Well	Mean	StDev	0;2	1;2	2;2	2;1	1;1	0;1	0;0	1;0	2;0
A1	37020	3478	42620	36399	39971	35814	31112	34467	39751	34865	38179
A2	37204	3715	43623	35674	40176	36158	31414	35114	40510	34414	37754
A3	36899	3903	43027	34643	40829	34746	31224	34542	40011	34146	38924
A4	35949	3854	41291	35338	40217	34324	29538	33518	39011	32765	37539
A5	36523	3113	41490	36309	39065	34837	31217	35017	39066	34160	37542
A6	36509	3792	43077	35042	39485	34647	30991	34619	40215	33447	37056
B1	37940	3428	43291	36115	41556	37436	32490	35809	40794	35488	38481
B2	37970	3811	44398	36322	41279	36661	32165	36090	41092	34621	39105
B3	38041	3640	43035	37811	41391	35878	31915	36599	41783	34826	39127
B4	38006	3650	43538	36832	41375	37173	32162	35371	41075	34928	39601
B5	38234	3465	44121	37538	40292	37319	32360	36092	41414	35824	39148
B6	38033	3526	43467	37008	40475	36547	32103	36576	41863	35240	39022
C1	36607	3254	41420	35164	39950	34441	31257	34424	38891	35418	38499
C2	37155	3229	42563	36117	39841	35986	32135	35721	40219	34364	37452
C3	36738	3243	42200	35926	39884	35425	31698	34880	38665	33947	38016
C4	36629	3237	41762	35150	39829	35442	31756	34908	39530	33826	37453
C5	36567	3508	42681	35113	39641	34939	31022	35209	39019	33882	37594
C6	36198	3722	41643	35930	40147	34402	30058	33923	39890	33807	35985
D1	36611	3837	41935	35872	41301	34903	30434	34041	39097	33491	38429
D2	36452	3644	42035	35863	39286	35073	30618	34301	40470	33357	37069
D3	36782	3798	41961	35825	41019	35206	30581	34473	40105	33593	38270
D4	37047	3632	42475	36863	39187	35091	30945	35271	41512	34412	37669
D5	37689	3856	43079	36951	42820	35754	32022	35263	40453	34143	38718
D6	38700	4325	46222	38365	42626	36514	31931	36544	41821	35182	39097
End Time:	2024/04/11 12:17:09
Label: Label2
Mode				Fluorescence Bottom Reading
Multiple Reads per Well (Square (filled))				3 x 3
Multiple Reads per Well (Border)				1100	µm
Excitation Wavelength				535	nm
Emission Wavelength				590	nm
Excitation Bandwidth				9	nm
Emission Bandwidth				20	nm
Gain				229	Optimal (100%)
Number of Flashes				10
Integration Time				20	µs
Lag Time				0	µs
Settle Time				0	ms
Start Time:	2024/04/11 12:18:34
	CO2 Concentration: 9.9 %				B4	2;2	2;0	OVER
	O2 Concentration: --- %
	Temperature: 32.8 °C
Well	Mean	StDev	0;2	1;2	2;2	2;1	1;1	0;1	0;0	1;0	2;0	RATIO	AVERAGE	SD
A1	24601	1834	27273	22696	26032	22263	27168	24409	24120	23386	24065	0.664533	0.657331	0.00779268
A2	24327	2478	27246	20966	27601	22841	22604	22414	26287	26201	22784	0.653881
A3	23883	1527	25804	23552	26043	21313	22968	22785	24692	24559	23234	0.647253
A4	24103	1444	25378	26294	24821	21388	22999	23542	24892	23921	23694	0.670478
A5	23839	1602	26117	22705	25012	23306	25077	23939	25044	21833	21519	0.652712
A6	23918	1529	25304	25059	22568	22355	26607	24687	23066	22496	23121	0.655126
B1	47037	3567	51407	51361	45822	43222	42039	45101	51354	46646	46379	1.23977	1.262	0.0130329
B2	47563	2667	50509	47100	50759	45178	48745	44175	48922	43660	49022	1.25265
B3	48123	3022	49300	46439	53256	46262	42822	47092	51068	47718	49149	1.26503
B4	48556	2748.76	49504	48972		52510	48131	45181	50617	44977		1.27759
B5	48226	1766	49394	48857	47568	50290	48120	44485	50144	47549	47631	1.26134
B6	48515	2757	52984	47238	50719	46267	45470	45000	50564	50321	48068	1.2756
C1	23755	2105	25591	23631	22264	19771	22490	25243	26358	25435	23015	0.64892	0.645504	0.0184658
C2	24811	2114	29173	23795	25466	24028	22080	25224	22871	24167	26493	0.66777
C3	24165	1121	24169	22310	24581	26404	24407	23311	24734	23895	23673	0.657766
C4	22502	2151	23583	19989	25483	19463	22938	23318	23955	19931	23858	0.614322
C5	22968	1950	24522	24275	23621	20821	22164	23593	25393	23140	19186	0.628107
C6	23751	1466	25322	23714	22171	22971	24800	22660	24773	21640	25711	0.656141
D1	23917	1763	25799	24606	25200	21319	25739	24260	21577	24596	22158	0.653274	0.62806	0.0316273
D2	24521	1042	24507	23353	25175	22573	24480	24218	25162	25275	25946	0.672693
D3	22824	1933	22398	21566	24417	23334	25721	22758	24315	19133	21778	0.620521
D4	23167	1623	21787	21970	23502	22314	25908	22189	25716	23330	21787	0.625341
D5	23592	1275	22560	22890	21632	23979	24822	25248	23864	22419	24913	0.625965
D6	22081	1426	22617	22055	21387	19659	23559	23190	21048	21089	24125	0.570568
End Time:	2024/04/11 12:20:07

## Sheet: Post_2
Application: Tecan i-control				Tecan i-control , 1.10.4.0
Device: infinite 200Pro				Serial number: 1207006530				Serial number of connected stacker:
Firmware: V_3.23_12/10_Infinite (Jul 11 2011/07.06.35)				MAI, V_3.23_12/10_Infinite (Jul 11 2011/07.06.35)
Date:	2024-04-11
Time:	12:06:12
System				TECAN
User				TECAN\TOKYO UNIVERCITY
Plate				Ibidi 24 Flat Bottom black microscopy plastic ib82406 [ibidi24fb_ib82406_transparentbottom.pdfx]
Plate-ID (Stacker)
Wait (Plate)				On	Target Temperature: 33 °C
Wait (Plate Temperature)				Valid Range: 32.5 - 33.5 °C
Label: Label1
Mode				Fluorescence Bottom Reading
Multiple Reads per Well (Square (filled))				3 x 3
Multiple Reads per Well (Border)				1100	µm
Excitation Wavelength				485	nm
Emission Wavelength				535	nm
Excitation Bandwidth				9	nm
Emission Bandwidth				20	nm
Gain				169	Optimal (100%)
Number of Flashes				10
Integration Time				20	µs
Lag Time				0	µs
Settle Time				0	ms
Start Time:	2024/04/11 12:07:18
	CO2 Concentration: 9.9 %
	O2 Concentration: --- %
	Temperature: 32.9 °C
Well	Mean	StDev	0;2	1;2	2;2	2;1	1;1	0;1	0;0	1;0	2;0
A1	37561	3362	43306	36271	40432	36969	32128	35412	40297	35241	37989
A2	37571	3556	42430	36506	40645	35766	31605	35723	41890	35231	38345
A3	37511	3724	42757	35319	40793	36505	31663	35631	41345	34210	39380
A4	36449	3580	42347	35443	39807	34401	31135	33794	39499	34098	37519
A5	37287	3591	42461	36847	41592	35864	31127	35397	40145	34849	37306
A6	37235	3875	43380	35406	41310	35591	31161	35394	40695	34539	37640
B1	39004	3624	44936	38078	41600	37172	34000	36043	43165	36307	39739
B2	38991	3315	44017	37376	42549	36993	33927	36858	41966	37186	40049
B3	38959	3063	43518	37679	41465	38247	33973	37077	42489	36774	39413
B4	39019	3366	43971	38467	42151	37764	33578	36576	42741	36788	39139
B5	38947	3778	44338	38105	42609	37284	32590	36398	42875	36640	39689
B6	38877	3330	44669	37981	41463	37618	33336	37072	41624	36789	39341
C1	37626	3556	43377	35690	41308	36316	32284	35378	40478	35130	38677
C2	37791	3107	42041	36554	40420	35912	32606	36288	41543	36032	38723
C3	37534	3401	41784	36431	41040	37274	32013	34646	40856	34624	39139
C4	37428	3559	43360	36454	41024	35440	31950	35984	40209	34554	37873
C5	37279	3271	42854	35879	40127	35309	32264	35222	40206	35775	37876
C6	37131	3622	42378	35063	40077	35927	30766	35314	40852	35278	38522
D1	37175	3991	42894	36611	41863	35729	30041	35206	39625	34300	38305
D2	36943	3842	42499	36523	41479	35971	30078	34508	39252	34409	37771
D3	37087	3883	43345	35933	40879	35352	31695	34702	40688	33294	37892
D4	37813	3812	43342	37444	41141	36604	31275	35394	41818	34965	38334
D5	37298	3929	43991	35976	40726	35826	31406	34855	40874	34242	37789
D6	37083	3947	43203	36632	40443	35539	31142	35141	41100	32867	37682
End Time:	2024/04/11 12:08:51
Label: Label2
Mode				Fluorescence Bottom Reading
Multiple Reads per Well (Square (filled))				3 x 3
Multiple Reads per Well (Border)				1100	µm
Excitation Wavelength				535	nm
Emission Wavelength				590	nm
Excitation Bandwidth				9	nm
Emission Bandwidth				20	nm
Gain				225	Optimal (100%)
Number of Flashes				10
Integration Time				20	µs
Lag Time				0	µs
Settle Time				0	ms
Start Time:	2024/04/11 12:10:16
	CO2 Concentration: 10 %
	O2 Concentration: --- %
	Temperature: 32.9 °C
Well	Mean	StDev	0;2	1;2	2;2	2;1	1;1	0;1	0;0	1;0	2;0	RATIO	AVERAGE	SD
A1	21878	1205	23539	20966	20731	20723	21639	21897	23811	20912	22682	0.582466	0.579804	0.00391786
A2	21793	1866	23455	18439	23510	21118	21925	19701	21723	22028	24242	0.580048
A3	21722	1727	22005	20055	21872	19680	23332	24236	23616	19828	20875	0.579083
A4	21345	881	22540	20713	21254	20601	21294	21820	22839	20474	20570	0.585613
A5	21356	1650	23706	19123	21108	18769	23057	20799	22189	22141	21307	0.572747
A6	21554	1134	23305	21188	20068	22406	21019	20470	23119	21204	21204	0.578864
B1	40989	3180	42026	41999	44188	35105	37367	41158	44837	39384	42836	1.05089	1.05611	0.0098202
B2	40823	2110	42545	38168	41008	42123	40629	38081	44539	39257	41057	1.04699
B3	41768	3419	45481	44544	44457	40657	38984	35242	42236	39633	44677	1.0721
B4	41646	1818	43570	40875	42830	40549	40875	43418	43924	38927	39849	1.06733
B5	40826	2934	47208	39983	41474	38536	37875	37576	40928	42058	41799	1.04825
B6	40865	2698	44167	40640	42678	38202	37648	40787	45316	38464	39882	1.05114
C1	22715	2088	26048	19688	23005	21702	21911	24212	25127	20607	22132	0.603705	0.590367	0.0116132
C2	22309	1263	19693	22527	23145	21194	21698	23574	23583	22528	22839	0.590326
C3	22514	2982	28132	22661	24359	19456	24972	23082	20762	20050	19153	0.599829
C4	21306	1167	21901	21800	21013	19341	21839	23493	20243	20948	21171	0.569253
C5	22234	1070	22191	23621	23395	21344	21885	22055	22884	22595	20139	0.596422
C6	21635	1625	22000	21327	23408	18422	21742	23355	23047	21313	20097	0.582667
D1	21909	1102	24321	21297	22494	21185	21109	22008	20728	21484	22557	0.589348	0.552099	0.0235729
D2	20683	1287	21752	21216	19973	20078	22703	19974	21667	18378	20407	0.559862
D3	20741	1446	20547	17860	21906	19276	22155	20123	21702	21185	21917	0.559253
D4	21021	1324	22605	19843	20204	20106	22609	19652	20924	22947	20302	0.55592
D5	19968	1959	22778	20370	21194	21001	21903	17299	17408	18513	19246	0.535364
D6	19018	1012	20468	17941	18615	19378	19786	18336	20368	18451	17820	0.51285
End Time:	2024/04/11 12:11:49

## Sheet: Post_1
Application: Tecan i-control				Tecan i-control , 1.10.4.0
Device: infinite 200Pro				Serial number: 1207006530				Serial number of connected stacker:
Firmware: V_3.23_12/10_Infinite (Jul 11 2011/07.06.35)				MAI, V_3.23_12/10_Infinite (Jul 11 2011/07.06.35)
Date:	2024-04-11
Time:	11:57:28
System				TECAN
User				TECAN\TOKYO UNIVERCITY
Plate				Ibidi 24 Flat Bottom black microscopy plastic ib82406 [ibidi24fb_ib82406_transparentbottom.pdfx]
Plate-ID (Stacker)
Wait (Plate)				On	Target Temperature: 33 °C
Wait (Plate Temperature)				Valid Range: 32.5 - 33.5 °C
Label: Label1
Mode				Fluorescence Bottom Reading
Multiple Reads per Well (Square (filled))				3 x 3
Multiple Reads per Well (Border)				1100	µm
Excitation Wavelength				485	nm
Emission Wavelength				535	nm
Excitation Bandwidth				9	nm
Emission Bandwidth				20	nm
Gain				169	Optimal (100%)
Number of Flashes				10
Integration Time				20	µs
Lag Time				0	µs
Settle Time				0	ms
Start Time:	2024/04/11 11:58:33
	CO2 Concentration: 9.8 %
	O2 Concentration: --- %
	Temperature: 32.7 °C
Well	Mean	StDev	0;2	1;2	2;2	2;1	1;1	0;1	0;0	1;0	2;0
A1	38531	3847	44440	37524	42516	37477	32456	35693	41915	35589	39169
A2	38644	3624	44287	36796	42028	37423	33017	36641	42554	36218	38834
A3	38314	3540	43189	37143	41553	37250	32817	35995	41890	34869	40120
A4	37602	3792	43802	36683	41902	35897	31908	35040	39854	34598	38733
A5	38337	3459	43765	37301	41387	37242	32694	36843	41533	35196	39073
A6	37752	3895	44116	37090	41491	36559	31544	35098	40718	34589	38562
B1	39109	2975	44028	37935	41762	38769	34816	37062	41988	36436	39181
B2	39348	3067	43392	38542	42500	38526	33751	37229	42407	37877	39905
B3	39108	3317	44490	37645	41767	38210	33875	37406	42106	36206	40266
B4	39377	3176	44973	38493	41960	37838	34820	37298	42261	36936	39812
B5	39152	3252	44191	37974	42345	37539	34488	36960	42650	36686	39537
B6	39017	3538	44707	38836	41891	37966	33021	37214	41931	35835	39753
C1	38850	3801	44619	36757	42309	37879	33042	36045	42738	36223	40039
C2	38788	3306	43788	38081	40483	37023	33327	36576	42697	36844	40269
C3	38654	3644	44289	36897	42140	37763	32810	36214	41957	36133	39679
C4	38739	3531	44010	37215	41678	37041	33820	36755	42850	35331	39953
C5	38623	3559	44857	37991	41273	36887	32591	37575	41242	35928	39264
C6	38178	3399	43341	37004	41124	36612	32797	36434	41992	35629	38671
D1	38451	3634	45247	36860	41786	36683	33701	36511	40997	35345	38930
D2	38066	3754	44401	37106	41451	36937	31995	35967	40944	35067	38722
D3	38158	4003	44162	37035	42833	36178	31786	35844	41406	35306	38869
D4	38036	3827	43855	36905	42290	35994	32633	35930	41803	34594	38321
D5	38045	3529	44268	37422	41473	36179	32960	36245	40531	34904	38420
D6	37908	4182	44482	36935	42273	36233	31687	35577	41571	33911	38507
End Time:	2024/04/11 12:00:07
Label: Label2
Mode				Fluorescence Bottom Reading
Multiple Reads per Well (Square (filled))				3 x 3
Multiple Reads per Well (Border)				1100	µm
Excitation Wavelength				535	nm
Emission Wavelength				590	nm
Excitation Bandwidth				9	nm
Emission Bandwidth				20	nm
Gain				227	Optimal (100%)
Number of Flashes				10
Integration Time				20	µs
Lag Time				0	µs
Settle Time				0	ms
Start Time:	2024/04/11 12:01:26
	CO2 Concentration: 10 %
	O2 Concentration: --- %
	Temperature: 33 °C
Well	Mean	StDev	0;2	1;2	2;2	2;1	1;1	0;1	0;0	1;0	2;0	RATIO	AVERAGE	SD
A1	27300	2217	32521	25451	27157	26665	25146	28173	26189	28085	26316	0.70852	0.691772	0.0159592
A2	27050	1215	27951	26229	28243	25083	26719	26041	28012	26489	28684	0.699979
A3	25814	1553	25651	25056	26570	23624	27507	27404	23564	27472	25477	0.673748
A4	26364	2389	24213	28509	28126	25890	26644	26577	27396	28698	21220	0.701133
A5	25525	1210	25804	26874	25834	24382	24596	24497	23961	27304	26471	0.665806
A6	26481	2403	29341	25380	24790	24967	26706	23039	30909	26366	26827	0.701446
B1	39848	2129	43619	39668	40262	38865	39551	39242	42426	36332	38665	1.0189	1.01505	0.013223
B2	39163	1787	37786	39241	41964	35996	39572	38167	41275	38981	39482	0.995298
B3	39928	1934	44373	40273	41085	40259	38142	38848	38347	38844	39181	1.02097
B4	40191	2014	44738	40529	38561	39914	40478	40812	38202	38081	40407	1.02067
B5	39167	1593	40885	37223	38393	39414	39740	37075	39265	41961	38550	1.00038
B6	40347	2679	41733	38623	40720	41683	41944	40558	42920	33946	40998	1.03409
C1	29077	2135	30061	27519	30459	26867	29583	24907	30957	30809	30529	0.748443	0.729128	0.0157105
C2	27392	1328	28005	26863	27557	26741	25365	28635	29880	26343	27137	0.706198
C3	28067	1216	28721	27096	28563	25689	27479	27776	28828	28578	29878	0.726109
C4	27881	2041	32412	27703	25885	28670	25188	27393	28420	27277	27984	0.719714
C5	28986	2116	28824	32040	27914	26508	31920	27688	27586	27349	31048	0.750485
C6	27634	2025	25897	28969	27397	24068	28628	28992	30081	29103	25575	0.72382
D1	26532	1490	28468	26958	24812	23887	26883	25755	28225	26986	26815	0.690021	0.66511	0.0188998
D2	26038	1715	25494	24357	25541	26683	29619	24454	27700	25703	24792	0.684022
D3	25750	1414	24922	25029	26929	25056	26197	24608	23999	26460	28553	0.674826
D4	24915	1535	22926	24228	25243	24316	25219	23309	28123	24963	25908	0.655037
D5	24344	1803	24965	22199	26899	23633	23188	24233	25373	26709	21895	0.639874
D6	24522	1148	23328	22820	25081	25189	26491	23813	25487	24222	24265	0.646882
End Time:	2024/04/11 12:02:59

## Sheet: Pre_3
Application: Tecan i-control				Tecan i-control , 1.10.4.0
Device: infinite 200Pro				Serial number: 1207006530				Serial number of connected stacker:
Firmware: V_3.23_12/10_Infinite (Jul 11 2011/07.06.35)				MAI, V_3.23_12/10_Infinite (Jul 11 2011/07.06.35)
Date:	2024-04-11
Time:	11:48:25
System				TECAN
User				TECAN\TOKYO UNIVERCITY
Plate				Ibidi 24 Flat Bottom black microscopy plastic ib82406 [ibidi24fb_ib82406_transparentbottom.pdfx]
Plate-ID (Stacker)
Wait (Plate)				On	Target Temperature: 33 °C
Wait (Plate Temperature)				Valid Range: 32.5 - 33.5 °C
Label: Label1
Mode				Fluorescence Bottom Reading
Multiple Reads per Well (Square (filled))				3 x 3
Multiple Reads per Well (Border)				1100	µm
Excitation Wavelength				485	nm
Emission Wavelength				535	nm
Excitation Bandwidth				9	nm
Emission Bandwidth				20	nm
Gain				170	Optimal (100%)
Number of Flashes				10
Integration Time				20	µs
Lag Time				0	µs
Settle Time				0	ms
Start Time:	2024/04/11 11:49:31
	CO2 Concentration: 10 %
	O2 Concentration: --- %
	Temperature: 32.8 °C
Well	Mean	StDev	0;2	1;2	2;2	2;1	1;1	0;1	0;0	1;0	2;0
A1	39339	4187	45586	38028	43375	37779	32710	36605	43170	35855	40942
A2	39345	4017	45597	38724	43303	36547	33822	36966	43548	35861	39740
A3	39195	4249	44934	37895	43368	37798	31879	36262	43248	36304	41066
A4	39170	4241	45903	38336	43507	36396	32414	36835	42558	36391	40193
A5	38865	4348	45666	37694	43843	36189	32462	36801	42619	35362	39148
A6	39146	4535	46509	38166	43687	37215	32450	35691	43015	35598	39979
B1	39536	4415	45894	39334	43325	37828	32442	36263	44264	35845	40627
B2	39115	4417	45514	37253	43710	36689	31924	37131	43423	36101	40287
B3	39142	4311	45051	38260	43545	38194	31460	36561	42899	35817	40490
B4	39450	4223	46123	38421	43126	37423	32601	37353	42869	35835	41300
B5	39116	4228	46096	38409	42593	36520	32201	36742	42655	36414	40411
B6	38727	4356	45675	37689	42696	36848	32179	36360	42652	34509	39938
C1	39040	4491	45964	37470	43185	37436	32149	36268	43025	34959	40909
C2	39691	3766	45151	38290	43599	37452	34014	37544	43135	36589	41443
C3	38935	4354	44808	37029	43894	37754	31868	35768	42816	35839	40640
C4	38941	4410	46448	37287	42688	37237	32310	36553	42281	34982	40686
C5	38710	4429	45963	36969	41743	36849	31752	36517	42873	34977	40747
C6	38867	4345	45373	37996	42647	37123	31823	36782	43166	34788	40108
D1	38882	4308	44519	38725	44488	36983	31793	35372	41917	36001	40137
D2	38724	4127	45297	37382	42887	37939	32092	36244	41103	34980	40588
D3	39065	3775	45541	37656	42031	37494	33030	36864	41980	36443	40543
D4	39147	4586	46374	37725	43772	36407	31491	37072	42714	36350	40414
D5	39085	4195	45046	37973	42999	37991	32475	36420	44018	35576	39267
D6	39029	4510	46281	37508	43388	37232	31825	36472	43337	36099	39124
End Time:	2024/04/11 11:51:04
Label: Label2
Mode				Fluorescence Bottom Reading
Multiple Reads per Well (Square (filled))				3 x 3
Multiple Reads per Well (Border)				1100	µm
Excitation Wavelength				535	nm
Emission Wavelength				590	nm
Excitation Bandwidth				9	nm
Emission Bandwidth				20	nm
Gain				239	Optimal (100%)
Number of Flashes				10
Integration Time				20	µs
Lag Time				0	µs
Settle Time				0	ms
Start Time:	2024/04/11 11:52:23
													BSA
													BSA+PA
	CO2 Concentration: 10 %												BSA+OA
	O2 Concentration: --- %												BSA+Gln
	Temperature: 33.2 °C
Well	Mean	StDev	0;2	1;2	2;2	2;1	1;1	0;1	0;0	1;0	2;0	RATIO	AVERAGE	SD
A1	43757	2099	43433	42739	40121	46429	47092	44141	44203	43360	42296	1.11231	1.07471	0.018054
A2	42031	2949	43017	39115	39443	46798	46344	39431	42405	41965	39761	1.06827
A3	41349	2157	40902	37757	39015	44585	42324	41366	43097	42982	40114	1.05496
A4	41899	2609	39108	41346	41807	44319	39354	39645	47249	41792	42470	1.06967
A5	41866	3821	41362	41083	38223	35429	46711	45306	39920	42201	46560	1.07722
A6	41723	2076	41232	42135	43031	40413	43046	39508	44557	43461	38127	1.06583
B1	43615	1897	44052	41481	44003	41721	43882	41518	46102	43097	46680	1.10317	1.08251	0.0181695
B2	43081	3084	40672	46949	38707	40803	45701	42943	40287	45069	46596	1.10139
B3	42653	2536	41345	43752	46140	40776	43149	37896	45706	43127	41987	1.0897
B4	41532	2744	38917	37565	42376	42457	41730	39090	41485	43534	46637	1.05278
B5	42310	2382	38702	39825	40760	46111	43130	44804	43212	41242	43004	1.08165
B6	41297	1493	39474	40871	43713	40251	43049	40342	42820	40739	40412	1.06636
C1	42668	2092	43193	45239	39907	43544	42712	40816	44476	39582	44542	1.09293	1.05657	0.0207228
C2	42217	2982	38318	43274	43705	41442	48157	44208	40706	40865	39279	1.06364
C3	41590	3252	42763	43858	45278	38448	43269	43554	36414	43379	37351	1.06819
C4	40247	3174	39063	37551	38340	38675	47132	40369	43853	38365	38878	1.03354
C5	40418	2001	38271	41387	37437	38900	39595	43194	41853	42616	40508	1.04412
C6	40304	3356	44533	43240	36819	37024	44031	36226	39134	42885	38844	1.03697
D1	42885	3618	37887	44253	41397	49451	43232	39815	45120	39444	45362	1.10295	1.0511	0.0407079
D2	42148	2458	40445	42178	40494	39779	48074	42145	43085	42020	41113	1.08842
D3	42050	3181	46667	36380	41737	40612	38337	42896	44061	44095	43665	1.07641
D4	39360	1744	38999	38545	38498	37198	41185	38752	38144	42897	40025	1.00544				Group	Mean
D5	40502	2782	43952	40535	36237	37918	43452	43910	39292	40557	38668	1.03625				Group 1	1.0747
D6	38916	2769	38982	40968	34267	35412	38172	42892	38173	40550	40826	0.997105				Group 2	1.0825
																Group 3	1.0566
																Group 4	1.0511
End Time:	2024/04/11 11:53:56															ANOVA results
																F-value	1.6
																p-value	0.2203

## Sheet: Pre_2
Application: Tecan i-control				Tecan i-control , 1.10.4.0
Device: infinite 200Pro				Serial number: 1207006530				Serial number of connected stacker:
Firmware: V_3.23_12/10_Infinite (Jul 11 2011/07.06.35)				MAI, V_3.23_12/10_Infinite (Jul 11 2011/07.06.35)
Date:	2024-04-11
Time:	11:41:24
System				TECAN
User				TECAN\TOKYO UNIVERCITY
Plate				Ibidi 24 Flat Bottom black microscopy plastic ib82406 [ibidi24fb_ib82406_transparentbottom.pdfx]
Plate-ID (Stacker)
Wait (Plate)				On	Target Temperature: 33 °C
Wait (Plate Temperature)				Valid Range: 32.5 - 33.5 °C
Label: Label1
Mode				Fluorescence Bottom Reading
Multiple Reads per Well (Square (filled))				3 x 3
Multiple Reads per Well (Border)				1100	µm
Excitation Wavelength				485	nm
Emission Wavelength				535	nm
Excitation Bandwidth				9	nm
Emission Bandwidth				20	nm
Gain				168	Optimal (100%)
Number of Flashes				10
Integration Time				20	µs
Lag Time				0	µs
Settle Time				0	ms
Start Time:	2024/04/11 11:42:30
	CO2 Concentration: 9.9 %
	O2 Concentration: --- %
	Temperature: 32.9 °C
Well	Mean	StDev	0;2	1;2	2;2	2;1	1;1	0;1	0;0	1;0	2;0
A1	37836	4072	43686	36636	42106	35915	31357	36084	42051	34371	38317
A2	37590	3929	43182	36450	40994	35968	31248	35236	41968	34404	38860
A3	37227	3989	42933	36758	40246	35928	30359	34676	41362	33990	38791
A4	37166	4020	43693	36386	41218	35712	31247	34869	40410	33131	37831
A5	36636	3726	41638	35396	41182	35389	30648	34612	40236	33600	37024
A6	36756	4054	42697	35646	40606	35603	29904	34315	40663	33645	37727
B1	37260	3994	42886	37074	41731	35433	30002	35223	40036	34631	38327
B2	37098	4108	43375	36030	41196	35230	30212	35111	40672	34064	37996
B3	37213	3946	42874	35816	40984	35935	30663	34462	41123	34526	38531
B4	37245	3591	42281	36590	41268	35924	31483	35158	40623	34062	37814
B5	37170	3877	43366	35289	41117	35030	31461	35817	40478	33747	38223
B6	37357	4336	43949	35908	41269	34457	30453	35970	41235	33746	39225
C1	37092	3761	42474	35743	40497	36457	30865	34788	40849	33830	38325
C2	37501	3710	43391	36788	41032	36136	31695	34767	39970	34364	39365
C3	37013	4250	42965	35515	41346	35536	30235	34047	40751	33507	39216
C4	37249	3910	42997	35597	40821	36141	31387	34756	41308	33575	38659
C5	36735	4120	43330	34966	39988	34746	30159	35317	40704	33308	38100
C6	36821	3974	42685	35587	40553	35933	30415	34475	40427	33062	38257
D1	36946	4123	42805	35855	41423	35455	30174	34419	40068	33421	38896
D2	37009	4076	42541	35844	41175	35236	29810	35094	40841	34127	38410
D3	37095	4210	43890	36019	40865	35009	30147	34728	40837	34400	37957
D4	37131	4107	43712	35711	41129	35638	30211	35362	40175	33991	38253
D5	37331	4259	44359	35784	42074	35696	30512	35504	40097	34110	37844
D6	37261	3905	44120	36617	40282	35248	30944	35901	39819	33880	38543
End Time:	2024/04/11 11:44:03
Label: Label2
Mode				Fluorescence Bottom Reading
Multiple Reads per Well (Square (filled))				3 x 3
Multiple Reads per Well (Border)				1100	µm
Excitation Wavelength				535	nm
Emission Wavelength				590	nm
Excitation Bandwidth				9	nm
Emission Bandwidth				20	nm
Gain				238	Optimal (100%)
Number of Flashes				10
Integration Time				20	µs
Lag Time				0	µs
Settle Time				0	ms
Start Time:	2024/04/11 11:45:22
	CO2 Concentration: 9.9 %				C1	2;0	OVER
	O2 Concentration: --- %
	Temperature: 32.8 °C
Well	Mean	StDev	0;2	1;2	2;2	2;1	1;1	0;1	0;0	1;0	2;0	RATIO	AVERAGE	SD
A1	46568	3146	46877	45182	43734	42089	52507	47879	49031	47513	44303	1.23079	1.20999	0.0240011
A2	46404	1842	47172	42396	45819	45983	46739	47405	47795	48862	45467	1.23448
A3	43566	2606	43564	40567	43762	42046	48041	44934	46424	42670	40086	1.17028
A4	44240	4364	45279	41925	39689	39644	45343	40633	53283	46697	45671	1.19034
A5	45080	2459	42614	44436	43349	45289	47911	47625	47947	45462	41085	1.23048
A6	44239	2087	43840	45600	42941	42424	45218	40280	44776	46986	46082	1.20359
B1	48298	2237	48366	47556	46456	48124	54049	46835	47801	47684	47811	1.29624	1.22283	0.0392794
B2	45244	2092	41314	43555	45501	43787	47097	48300	45847	45385	46413	1.21958
B3	46390	3177	51883	46045	47732	49156	46793	40787	45394	46228	43492	1.24661
B4	44184	2885	43065	41302	45873	45236	49974	40379	43239	42853	45731	1.18631
B5	44848	2191	45565	42525	42859	45667	43192	45227	49458	45908	43227	1.20656
B6	44144	3095	42185	38841	45255	40947	45980	49319	45820	44295	44653	1.18168
C1	44706.4	2793.1	44965	45051	40663	40883	47285	47245	43772	47787		1.20528	1.21507	0.0268283
C2	46682	2260	46085	45068	50046	44963	47984	44099	50365	45736	45792	1.24482
C3	45164	1753	42222	45603	44990	48259	46351	44477	45842	45490	43243	1.22022
C4	43525	2058	41651	43773	43114	44279	47269	40136	44008	42378	45116	1.16849
C5	45814	3556	46030	45766	43015	46323	54248	42513	45300	42614	46518	1.24715
C6	44350	2440	40745	43983	42271	43381	46354	47707	43779	47825	43102	1.20448
D1	46976	1460	48440	44527	46758	47558	49316	46157	46089	46077	47866	1.27148	1.19474	0.0407589
D2	44920	3393	49697	41336	43049	44512	43111	40708	50231	44840	46799	1.21376
D3	44208	2934	48676	40411	46043	41933	45120	41739	45241	47349	41362	1.19175
D4	43147	2477	41100	40793	44466	44373	45425	42055	47781	41612	40719	1.16202
D5	42717	2153	42666	41175	39504	40574	42286	45706	43073	45827	43641	1.14428
D6	44161	1531	43186	43322	45041	42424	44875	44241	42341	44864	47156	1.18518
End Time:	2024/04/11 11:46:55

## Sheet: Pre_1
Application: Tecan i-control				Tecan i-control , 1.10.4.0
Device: infinite 200Pro				Serial number: 1207006530				Serial number of connected stacker:
Firmware: V_3.23_12/10_Infinite (Jul 11 2011/07.06.35)				MAI, V_3.23_12/10_Infinite (Jul 11 2011/07.06.35)
Date:	2024-04-11
Time:	11:34:36
System				TECAN
User				TECAN\TOKYO UNIVERCITY
Plate				Ibidi 24 Flat Bottom black microscopy plastic ib82406 [ibidi24fb_ib82406_transparentbottom.pdfx]
Plate-ID (Stacker)
Wait (Plate)				On	Target Temperature: 33 °C
Wait (Plate Temperature)				Valid Range: 32.5 - 33.5 °C
Label: Label1
Mode				Fluorescence Bottom Reading
Multiple Reads per Well (Square (filled))				3 x 3
Multiple Reads per Well (Border)				1100	µm
Excitation Wavelength				485	nm
Emission Wavelength				535	nm
Excitation Bandwidth				9	nm
Emission Bandwidth				20	nm
Gain				168	Optimal (100%)
Number of Flashes				10
Integration Time				20	µs
Lag Time				0	µs
Settle Time				0	ms
Start Time:	2024/04/11 11:35:43
	CO2 Concentration: 10 %
	O2 Concentration: --- %
	Temperature: 32.6 °C
Well	Mean	StDev	0;2	1;2	2;2	2;1	1;1	0;1	0;0	1;0	2;0
A1	38949	4222	45686	37623	42272	37455	32352	36569	43072	35192	40320
A2	38844	3939	44962	37368	41806	36985	32901	36372	43608	36073	39522
A3	38874	4261	45026	38309	42768	36636	32004	37052	43589	35139	39341
A4	38587	4161	45462	37848	43008	37232	31817	36788	41183	34937	39008
A5	38515	4209	45065	37861	42982	36123	32005	37233	42445	34907	38012
A6	38404	4220	44844	37741	43175	36649	31462	36200	41501	34995	39066
B1	38820	4463	46039	37544	43651	37556	31670	36717	41768	34843	39589
B2	38544	3975	44534	37429	42514	36697	32087	36463	42401	35578	39196
B3	38749	4082	45010	38312	42941	37439	32581	36151	42293	34639	39380
B4	38973	4469	46210	37689	43372	36954	32108	36114	43134	35877	39299
B5	38762	4194	45219	37579	43035	37166	31698	37055	42776	35987	38340
B6	38293	4440	46051	37568	42850	35603	31697	35598	41553	35534	38187
C1	38146	4242	45444	37089	42347	35468	32329	35668	41485	34538	38949
C2	38727	4033	45586	37749	41727	36570	32507	36358	42761	35976	39311
C3	38377	3988	43780	37392	42755	36971	31590	36324	41939	35009	39636
C4	38504	3935	45050	38204	41964	36758	32273	36439	41871	35135	38844
C5	38580	4004	44700	37161	41760	36558	32671	36830	42837	34572	40134
C6	38473	4007	44817	37162	42040	36268	32809	36495	42694	34676	39299
D1	37951	3900	43360	37981	42335	35960	31697	35288	41431	34747	38762
D2	38298	3916	44646	37188	41882	36695	31989	36686	41570	34852	39173
D3	38501	4246	45643	38145	42346	35978	31631	36493	41546	35260	39472
D4	38416	4147	45625	37546	42355	36048	32136	36242	41529	35321	38940
D5	38496	4238	45968	37775	42666	36362	32006	36112	41395	35476	38706
D6	38257	4533	45271	37309	43538	36170	31115	35137	41691	35231	38847
End Time:	2024/04/11 11:37:16
Label: Label2
Mode				Fluorescence Bottom Reading
Multiple Reads per Well (Square (filled))				3 x 3
Multiple Reads per Well (Border)				1100	µm
Excitation Wavelength				535	nm
Emission Wavelength				590	nm
Excitation Bandwidth				9	nm
Emission Bandwidth				20	nm
Gain				234	Optimal (100%)
Number of Flashes				10
Integration Time				20	µs
Lag Time				0	µs
Settle Time				0	ms
Start Time:	2024/04/11 11:38:35
	CO2 Concentration: 10 %
	O2 Concentration: --- %
	Temperature: 32.5 °C
Well	Mean	StDev	0;2	1;2	2;2	2;1	1;1	0;1	0;0	1;0	2;0	RATIO	AVERAGE	SD
A1	43269	3189	40182	44981	40140	41485	44852	43628	45703	39454	48995	1.11091	1.08861	0.0192131
A2	42158	2350	44709	38038	41127	42280	43510	45241	42043	43053	39425	1.08532
A3	41394	2085	41069	41776	44353	39159	38697	41659	44654	41461	39716	1.06482
A4	42331	2052	42457	40947	42381	40113	44618	40476	45329	40185	44471	1.09703
A5	40970	1554	40662	39210	40050	43569	41631	39340	43078	41193	39998	1.06374
A6	42623	1879	40515	40677	46865	42680	42851	43454	42847	42019	41702	1.10986
B1	43737	2423	44361	46125	46305	41242	46343	41526	45147	42402	40185	1.12666	1.09964	0.0185147
B2	43255	2090	39274	42019	43683	45368	46668	43504	43646	42800	42332	1.12222
B3	42398	2745	48006	42116	41234	44537	42656	38484	41307	40034	43204	1.09417
B4	42000	2486	41263	37818	42483	39296	44017	41613	42216	46318	42976	1.07767
B5	41985	2796	42830	44048	40014	36662	45367	41566	45353	41508	40514	1.08315
B6	41892	1627	41300	43046	41351	38730	42247	42429	43083	44268	40574	1.09399
C1	44355	2171	46696	39648	44889	44550	43653	43655	47305	44209	44587	1.16277	1.09084	0.0404327
C2	41305	2327	43659	40459	42606	39293	37178	39607	42780	41875	44287	1.06657
C3	40608	2752	41261	37354	36686	38706	45357	42128	40112	42920	40952	1.05813
C4	40328	2911	40673	38127	40576	36251	43465	37476	40995	45571	39815	1.04737
C5	41924	2173	41869	38552	44076	39691	40043	44933	41609	42796	43750	1.08668
C6	43226	3287	41548	39905	39112	39990	44616	45433	46372	48554	43500	1.12354
D1	41736	1907	43154	38130	39775	42322	44418	41275	41074	42590	42887	1.09973	1.05444	0.0286838
D2	41655	1762	43932	42933	39683	41546	38773	41665	40680	43856	41825	1.08765
D3	39946	2694	38872	35981	42978	36840	40087	38848	43686	39627	42601	1.03753
D4	40102	2335	39125	38393	42498	42973	43493	40428	38761	37755	37489	1.04389
D5	39363	1787	39780	37518	39021	38245	38950	39197	43546	40157	37855	1.02252
D6	39608	2743	39783	37472	43640	39486	39627	44327	36311	38392	37436	1.03531
End Time:	2024/04/11 11:40:08
