# Supplementary material for: Rates of Mitochondrial Metabolism of Glucose, Amino Acids, and Fatty Acids by the HEI-OC1 Inner Ear Cell Line
Source: Biology (Basel). 2025 Aug 24;14(9):1118. doi: 10.3390/biology14091118 (PMC12467209; doi:10.3390/biology14091118)
Supplement: Supplementary file 1 [file biology-14-01118-s001.zip › Suppl.S2 Statistical Analysis/SNARF Raw Data and Statiscal Analysis Results ( Fig.7).xlsx]

## Sheet: p value
Condition	Comparison	t-statistic	p-value
Gln + Base	0 min vs 1 min	2.03065	0.179396
Gln + Base	0 min vs 2 min	10.3673	0.00917619
Gln + Base	0 min vs 3 min	7.17565	0.0188732
Gln + Base	0 min vs 4 min	8.79154	0.0126923
Gln + Base	0 min vs 5 min	7.68486	0.0165145
Gln Only	0 min vs 1 min	0.0517969	0.963399
Gln Only	0 min vs 2 min	2.43874	0.13493
Gln Only	0 min vs 3 min	7.04316	0.019569
Gln Only	0 min vs 4 min	10.2372	0.00940759
Gln Only	0 min vs 5 min	8.32357	0.0141286
Gln only	0 vs 10 min	21.3344	0.00218984

## Sheet: H7
	590nM A	590nM B	590nM C	630nMA	630nMB	630nMC				A	B	C			590nm	630nm
0	2444.31	2299.98	2092.95	2441.76	2257.18	2050.65			0	0.998957	0.981391	0.979789		0min	2279.08	2249.86
1	2469.26	2468.21	2129.87	2450.33	2422.09	2071.76			1	0.992334	0.981314	0.972717		1min	2355.78	2314.73
2	2475.3	2534.37	2253.22	2394.3	2428.13	2136.35			2	0.967277	0.95808	0.948132		2min	2420.96	2319.59
3	2489.99	2563.75	2283.94	2371.45	2443.05	2141.65			3	0.952393	0.952921	0.9377		3min	2445.89	2318.72
4	2475.36	2550.92	2291.14	2302	2384.67	2116.64			4	0.929966	0.934827	0.923837		4min	2439.14	2267.77
5	2472.59	2511.47	2241.57	2267.47	2311.38	2076.55			5	0.917042	0.92033	0.926382		5min	2408.54	2218.47
6
7
8
9
10					10

## Sheet: H11
	590nM A	590nM B	590nM C	630nMA	630nMB	630nMC				A	B	C			590nm	630nm
0	2277.72	2411.09	2884.88	2204.94	2287.08	2792.91			0	0.968047	0.948567	0.96812		0min	2524.56	2428.31
1	2273.09	2400.68	2933.57	2233.36	2297.26	2767.53			1	0.982522	0.956921	0.9434		1min	2535.78	2432.72
2	2321.96	2423.05	2985.78	2200.52	2288.42	2803.51			2	0.947699	0.944438	0.938954		2min	2576.93	2430.82
3	2361.21	2430.5	3008.44	2212.79	2249.16	2797.23			3	0.937142	0.92539	0.929794		3min	2600.05	2419.73
4	2401.63	2430.65	3047.96	2209.17	2221.92	2813.53			4	0.919863	0.914126	0.923086		4min	2626.75	2414.87
5	2407.57	2374.65	3063.84	2228.65	2168.38	2802.31			5	0.925684	0.913137	0.91464		5min	2615.35	2399.78
6	2392.97	2317.63	3028.16	2184.39	2094.91	2777.57			6	0.912836	0.903902	0.917247		6min	2579.59	2352.29
7	2381.67	2334.92	3058.08	2156.1	2095.46	2777.27			7	0.905289	0.897444	0.908174		7min	2591.56	2342.94
8	2348.44	2307.72	3023.3	2141.1	2013.96	2763.15			8	0.911712	0.872706	0.913952		8min	2559.82	2306.07
9	2378.01	2296.09	2997.58	2113.86	2031.26	2731.97			9	0.88892	0.88466	0.911392		9min	2557.23	2292.36
10	2356.85	2278.78	2987.25	2106.7	2008.73	2702.98			10	0.893863	0.881494	0.904839		10min	2540.96	2272.8
